# Supplementary material for: Trichome regulator SlMIXTA‐like directly manipulates primary metabolism in tomato fruit
Source: Plant Biotechnol J. 2019 Jul 24;18(2):354–63. doi: 10.1111/pbi.13202 (PMC6953195; doi:10.1111/pbi.13202)
Supplement: Supplementary file 2 — Table S1 The list of collected 351 tomato varieties. [file PBI-18-354-s004.xlsx]

## Sheet: Sheet1
Supplementary Table 1. The list of collected 351 tomato varieties.
Individual code	Group	Name	Categories	Botanical variety	TGRC	PI CGN#	EA #	original reads	depth	coverage	coverage(without "N")
TS-1	BIG	VF-36	Vintage Processing	S. lycopersicum	LA0490	-	-	68472300	5.8254	0.8812	0.984305
TS-2	BIG	Moneymaker	Vintage Fresh Market	S. lycopersicum	LA2706	-	-	62502494	5.2707	0.8732	0.975369
TS-3	BIG	M-82	Modern Processing	S. lycopersicum	LA3475	-	-	69720100	5.8907	0.8718	0.973806
TS-4	BIG	Hawaii 7998	Inbreed line	S. lycopersicum	LA3856	-	-	65393300	5.4853	0.8694	0.971125
TS-5	BIG	Edkawi	Vintage Fresh Market	S. lycopersicum	LA2711	-	-	69605530	5.8852	0.8796	0.982518
TS-6	BIG	San Marzano	Vintage Processing	S. lycopersicum	LA3008	-	-	55910236	4.7695	0.8693	0.971013
TS-7	BIG	Micro-Tom	Modern Fresh Market	S. lycopersicum	LA3911	-	-	64531690	5.3326	0.8743	0.976598
TS-8	BIG	E-6203	Modern Processing	S. lycopersicum	LA4024	-	-	65523874	5.5115	0.8768	0.979391
TS-9	BIG	Ailsa Craig	Vintage Fresh Market	S. lycopersicum	LA2838A	-	-	63997944	5.411	0.8796	0.982518
TS-10	BIG	Marglobe	Vintage Fresh Market	S. lycopersicum	LA0502	-	-	77360494	8.1202	0.8855	0.989109
TS-11	BIG	KR2	Modern Fresh Market	S. lycopersicum	-	-	-	63430340	5.3004	0.858	0.958391
TS-12	BIG	yoku improvement	Modern Fresh Market	S. lycopersicum	-	-	-	63957942	5.3068	0.8609	0.96163
TS-13	CER	Pime-Bruce	Wild species	S. lycopersicum var cerasiforme	-	-	-	63934450	5.3178	0.865	0.96621
TS-15	PIM		Wild species	S. pimpinellifolium	LA2093	-	-	52109856	5.2165	0.8545	0.954481
TS-16	PIM		Wild species	S. pimpinellifolium	LA1246	PI365912	-	65006088	5.3401	0.8585	0.958949
TS-17	PIM	Culebras	Wild species	S. pimpinellifolium	LA0373	-	-	63976088	5.1574	0.8541	0.954035
TS-19	PIM		Wild species	S. pimpinellifolium	LA1589	PI407545	EA01467	64819780	5.2881	0.8518	0.951465
TS-21	PIM		Wild species	S. pimpinellifolium	LA1375	PI365967?	-	64068574	5.1693	0.8518	0.951465
TS-22	PIM	Pisiquillo	Wild species	S. pimpinellifolium	LA1269	PI365957	-	62122502	5.1008	0.8505	0.950013
TS-23	PIM	EI Pinon, Asia	Wild species	S. pimpinellifolium	LA1521	-	-	63112012	5.1888	0.8425	0.941077
TS-24	PIM		Wild species	S. pimpinellifolium	-	-	-	41980064	4.2057	0.8343	0.931918
TS-25	CER	Clémentine	cultivar	S. lycopersicum var cerasiforme	-	-	-	83580736	8.109	0.8892	0.993242
TS-26	CER		cultivar	S. lycopersicum var cerasiforme	-	-	-	85422988	8.258	0.8828	0.986093
TS-27	CER	N135 Green Gage	cultivar	S. lycopersicum var cerasiforme	-	-	-	97764692	9.7612	0.8881	0.992013
TS-29	CER		cultivar	S. lycopersicum var cerasiforme	-	-	-	89078370	8.3856	0.8883	0.992236
TS-30	CER		Wild species	S. lycopersicum var cerasiforme	LA1204	-	-	78732444	7.493	0.8859	0.989555
TS-33	CER		Wild species	S. lycopersicum var cerasiforme	LA2137	-	-	101390534	10.0377	0.8871	0.990896
TS-36	CER		cultivar	S. lycopersicum var cerasiforme	-	PI187002-1	-	97805822	9.8318	0.8845	0.987992
TS-38	CER		cultivar	S. lycopersicum var cerasiforme	-	PI129088	-	97265988	9.2276	0.8889	0.992906
TS-39	CER	Cerise Gold	cultivar	S. lycopersicum var cerasiforme	-	-	-	100992938	9.5083	0.8732	0.975369
TS-42	BIG		Processing tomato	S. lycopersicum	-	PI345565	EA05808	85469590	8.2681	0.8864	0.990114
TS-44	BIG	A pera abruzzese	Landrace	S. lycopersicum	-	-	-	81299520	8.2125	0.8825	0.985758
TS-45	BIG		Processing tomato	S. lycopersicum	-	PI303718	EA05578	53210802	5.6581	0.8683	0.969896
TS-46	BIG		Processing tomato	S. lycopersicum	-	-	EA01237	54156166	6.127	0.8848	0.988327
TS-47	BIG		Processing tomato	S. lycopersicum	-	-	EA01960	62088334	6.5957	0.8802	0.983188
TS-49	BIG	Earliana	Vintage Processing	S. lycopersicum	LA3238	-	-	69287634	7.0218	0.7249	0.809717
TS-50	PIM		Wild species	S. pimpinellifolium	LA0417	-	EA00565	59330136	6.5504	0.8106	0.905445
TS-51	BIG			S. lycopersicum	-	-	-	50478070	5.1502	0.8614	0.962189
TS-53	CER		Wild species	S. lycopersicum var cerasiforme	LA2095	-	-	69283744	7.5576	0.8708	0.972689
TS-54	CER	cerise rose	cultivar	S. lycopersicum var cerasiforme	-	-	-	45011214	4.4527	0.7918	0.884445
TS-55	BIG			S. lycopersicum	-	-	EA00448	73593628	7.7613	0.8801	0.983077
TS-59	BIG		Processing tomato	S. lycopersicum	-	-	EA02898	73493652	6.9788	0.864	0.965093
TS-60	BIG	New Yorker	Vintage Fresh Market	S. lycopersicum	LA2009	-	-	59477338	5.5217	0.859	0.959508
TS-61	CER	Huayvaruni	Wild species	S. lycopersicum var cerasiforme	LA2670	-	-	63407210	7.1526	0.8428	0.941412
TS-62	CER			S. lycopersicum var cerasiforme	-	-	EA02959	81559528	8.0156	0.6686	0.74683
TS-63	CER			S. lycopersicum var cerasiforme	-	-	-	70357056	5.3688	0.8679	0.969449
TS-65	CER		Wild species	S. lycopersicum var cerasiforme	LA1482	-	-	62419658	6.9849	0.846	0.944987
TS-66	CER	H707	Wild species	S. lycopersicum var cerasiforme	LA1388	PI379009	-	77233048	5.9786	0.8532	0.953029
TS-67	CER		Cocktail tomato	S. lycopersicum var cerasiforme	-	-	EA02304	74546458	5.595	0.8728	0.974923
TS-69	BIG	Huachinango	Latin American cultivar	S. lycopersicum	LA1459	-	-	56886284	6.5377	0.8797	0.98263
TS-71	CER	Ohmiya SunCerise	cultivar	S. lycopersicum var cerasiforme	-	-	-	75435124	8.0568	0.8797	0.98263
TS-75	CER	Poire jaune	cultivar	S. lycopersicum var cerasiforme	-	-	-	75924840	8.296	0.8845	0.987992
TS-76	BIG		Processing tomato	S. lycopersicum	-	-	EA01230	70742738	7.7369	0.8819	0.985087
TS-77	PIM	Atacames	Wild species	S. pimpinellifolium	LA1237	PI365910	-	67822650	7.2395	0.8465	0.945545
TS-78	BIG		Processing tomato	S. lycopersicum	-	-	EA02895	77136148	8.5296	0.8788	0.981625
TS-82	BIG		Processing tomato	S. lycopersicum	-	-	EA03274	59350092	5.2529	0.7212	0.805585
TS-83	CER		cultivar	S. lycopersicum var cerasiforme	-	-	EA01953	92863932	9.0876	0.8848	0.988327
TS-84	CER			S. lycopersicum var cerasiforme	-	-	-	87392250	8.4165	0.8788	0.981625
TS-85	BIG			S. lycopersicum	-	-	-	82892088	7.0858	0.8783	0.981066
TS-88	BIG		Cocktail tomato	S. lycopersicum	-	-	EA01804	157844510	12.0905	0.8678	0.969338
TS-89	BIG		Processing tomato	S. lycopersicum	-	-	EA01185	75644902	5.8669	0.8694	0.971125
TS-90	BIG		Cocktail tomato	S. lycopersicum	-	-	EA02753	96080442	6.229	0.8746	0.976933
TS-91	CER	N 2759 Enano	cultivar	S. lycopersicum var cerasiforme	-	-	-	106035852	8.0963	0.5803	0.648198
TS-94	CER	Farthest North	cultivar	S. lycopersicum var cerasiforme	-	-	-	200312588	12.9541	0.7819	0.873387
TS-95	BIG	Moneymaker	Fresh Market	S. lycopersicum	-	-	-	71410822	7.9998	0.886	0.989667
TS-96	CER		Wild species	S. lycopersicum var cerasiforme	LA1456	-	-	130328904	8.2308	0.3956	0.441887
TS-98	CER	Gold Nugget	cultivar	S. lycopersicum var cerasiforme	LA4355	-	-	72267094	7.7071	0.7284	0.813627
TS-99	CER	Celsior		S. lycopersicum var cerasiforme	-	-	-	84708160	4.4803	0.857	0.957274
TS-101	BIG			S. lycopersicum	-	-	EA00369	157011856	8.3735	0.3887	0.43418
TS-103	BIG			S. lycopersicum	-	-	EA00389	76915638	5.8259	0.8718	0.973806
TS-104	BIG		Processing tomato	S. lycopersicum	-	-	EA01756	74457306	4.6343	0.8585	0.958949
TS-105	CER		Wild species	S. lycopersicum var cerasiforme	-	-	EA01448	84271796	5.3659	0.8637	0.964758
TS-106	CER		cultivar	S. lycopersicum var cerasiforme	-	-	-	71493570	5.0956	0.8675	0.969002
TS-107	CER	Turrialba	Wild species	S. lycopersicum var cerasiforme	LA1542	-	-	80934656	4.6553	0.4079	0.455627
TS-108	BIG	Puno I	Processing tomato	S. lycopersicum	-	-	EA01989	46368620	4.4455	0.712	0.795308
TS-109	CER		Cocktail tomato	S. lycopersicum var cerasiforme	-	-	EA02660	83550734	5.2282	0.87	0.971795
TS-110	BIG			S. lycopersicum	-	PI93302	EA04243	67089134	4.1858	0.8463	0.945322
TS-111	BIG		Processing tomato	S. lycopersicum	-	-	EA01270	133528034	9.7822	0.8572	0.957497
TS-112	BIG		Processing tomato	S. lycopersicum	-	-	EA03083	95361760	5.6974	0.8808	0.983859
TS-114	BIG		Processing tomato	S. lycopersicum	-	-	EA01982	55009360	3.4527	0.8325	0.929907
TS-115	BIG		Processing tomato	S. lycopersicum	-	-	EA03426	82205732	8.6181	0.8097	0.90444
TS-116	CER	N1565	cultivar	S. lycopersicum var cerasiforme	-	-	-	66599846	7.05	0.7801	0.871376
TS-117	BIG	Scatolone di bolsena	Landrace	S. lycopersicum	-	-	-	57220364	4.4021	0.8567	0.956939
TS-118	CER	Santa Cruz, Galapagos	Latin American cultivar;Wild species	S. lycopersicum var cerasiforme	LA0292	-	-	72467098	7.6195	0.7817	0.873163
TS-119	CER	Wva 106	Wild species	S. lycopersicum var cerasiforme	-	-	-	156216070	13.3971	0.6893	0.769952
TS-120	CER			S. lycopersicum var cerasiforme	-	-	EA01356	79286898	8.9211	0.8851	0.988662
TS-121	BIG	NC EBR-6	Modern Fresh Market	S. lycopersicum	LA3846	-	-	110067678	11.1165	0.7912	0.883775
TS-122	BIG	Rutgers?	Vintage Fresh Market	S. lycopersicum	LA1090	-	-	138179422	6.4361	0.3765	0.420553
TS-123	PIM	Trujillo	Wild species	S. pimpinellifolium	LA0722	-	-	54037828	5.8604	0.715	0.798659
TS-124	PIM	Santa Rosa	Wild species	S. pimpinellifolium	LA1245	PI365911	-	71569300	5.9329	0.5182	0.578832
TS-125	BIG		Processing tomato	S. lycopersicum	-	-	EA00422	52612642	3.4896	0.8319	0.929237
TS-127	BIG	Hacienda Calera	Landrace/Latin American cultivar	S. lycopersicum	LA0113	-	-	52521640	5.9521	0.8646	0.965763
TS-128	BIG	Pearson?	Vintage Processing	S. lycopersicum	LA0012	-	-	64024138	7.2346	0.8764	0.978944
TS-129	CER	Moyobamba	Latin American cultivar; Wild species	S. lycopersicum var cerasiforme	LA2845	-	-	55832850	6.3213	0.8679	0.969449
TS-130	BIG	Severianin	Modern Fresh Market	S. lycopersicum	LA2413	-	-	70565626	5.3202	0.475	0.530578
TS-131	CER	Cuba Plum	cultivar	S. lycopersicum var cerasiforme	LA1162	-	-	51146752	5.8109	0.8686	0.970231
TS-133	BIG	Peto95-43	Modern Processing	S. lycopersicum	LA3528	-	-	57222504	2.8201	0.7839	0.875621
TS-136	BIG	Vito		S. lycopersicum	-	-	-	54258968	4.8304	0.6266	0.699916
TS-137	BIG	Spagnoletta	Landrace	S. lycopersicum	-	-	-	93547146	6.1974	0.8738	0.97604
TS-138	CER	Malintka 101	cultivar	S. lycopersicum var cerasiforme	-	-	-	73194822	7.9003	0.8758	0.978274
TS-139	BIG	Red Setter	Vintage cultivar	S. lycopersicum	-	-	-	84181326	7.9995	0.8835	0.986875
TS-140	BIG	149-77	cultivar	S. lycopersicum	-	-	-	67836802	7.6139	0.8812	0.984305
TS-141	BIG	Saladette	cultivar	S. lycopersicum	-	-	-	95956264	8.7485	0.8831	0.986428
TS-142	BIG	Roma	Vintage cultivar	S. lycopersicum	-	-	-	85414094	7.5641	0.88	0.982965
TS-143	BIG	Florida 7547	Modern Fresh Market	S. lycopersicum	LA4025	-	-	49022168	5.1819	0.567	0.633342
TS-145	PIM	Tumbes south	Wild species	S. pimpinellifolium	LA1617	-	-	54998974	5.8933	0.617	0.689193
TS-147	BIG			S. lycopersicum	LA3130	-	-	132071096	9.6008	0.856	0.956157
TS-148	CER	Pfacchayoc	Wild species	S. lycopersicum var cerasiforme	LA1323	PI365924?	-	56909216	6.4695	0.8599	0.960513
TS-149	CER	Villa Hermosa	Latin American cultivar	S. lycopersicum var cerasiforme	LA1425	PI379060	-	71224666	5.4853	0.5198	0.58062
TS-151	BIG	T-5	Modern Fresh Market	S. lycopersicum	LA2399	-	-	50186838	5.7027	0.8364	0.934264
TS-152	BIG	Santa Cruz B	Landrace/Latin American cultivar	S. lycopersicum	LA1021	-	-	54160902	6.1663	0.8708	0.972689
TS-153	BIG	Xol Languna	Landrace/Latin American cultivar	S. lycopersicum	LA1544	-	-	76024050	7.8749	0.6192	0.69165
TS-154	CER	Muna	Wild species	S. lycopersicum var cerasiforme	LA1623	-	-	67258956	7.566	0.8792	0.982071
TS-155	BIG	Condine Red	Vintage Fresh Market,Monogenic	S. lycopersicum	LA0533	-	-	71782510	5.4235	0.6569	0.733761
TS-157	BIG		Processing tomato	S. lycopersicum	-	-	EA03648	73561956	3.5448	0.7982	0.891594
TS-159	BIG		Processing tomato	S. lycopersicum	-	-	EA03028	75768318	6.3421	0.8766	0.979167
TS-160	BIG		Processing tomato	S. lycopersicum	-	-	EA03533	75938378	7.2438	0.8789	0.981736
TS-161	BIG		Processing tomato	S. lycopersicum	-	-	EA02586	75152676	6.4736	0.8782	0.980954
TS-162	BIG		Processing tomato	S. lycopersicum	-	-	EA03463	64922132	4.434	0.8605	0.961183
TS-163	BIG	Marmande	Vintage Fresh Market	S. lycopersicum	LA1504	-	-	50300060	5.8007	0.8691	0.97079
TS-166	BIG	Piura	Landrace/Latin American cultivar	S. lycopersicum	LA0404	-	-	59410570	6.2424	0.6529	0.729293
TS-167	BIG	Tegucigalpa	Landrace/Latin American cultivar	S. lycopersicum	LA0147	-	-	63663508	5.2112	0.7852	0.877073
TS-168	BIG	Da appendere	Landrace	S. lycopersicum	-	-	-	69754534	5.3999	0.8693	0.971013
TS-169	BIG	Cuor di bue di Albenga	Landrace	S. lycopersicum	-	-	-	71531324	4.1554	0.857	0.957274
TS-170	BIG	Cuor di bue	Landrace	S. lycopersicum	-	-	-	61607356	4.7196	0.8699	0.971683
TS-171	BIG	UC-82	Modern Processing	S. lycopersicum	LA1706	-	-	71064976	7.718	0.7773	0.868249
TS-172	BIG		Processing tomato	S. lycopersicum	-	PI280060	EA05480	77059246	6.5869	0.8778	0.980508
TS-175	BIG		Processing tomato	S. lycopersicum	-	-	EA03586	71666832	5.5541	0.8391	0.93728
TS-176	BIG		Processing tomato	S. lycopersicum	-	-	EA02669	88868716	7.0343	0.6987	0.780452
TS-177	BIG		Processing tomato	S. lycopersicum	-	-	EA01155	65041094	5.3497	0.8632	0.964199
TS-178	BIG		Processing tomato	S. lycopersicum	-	PI513036	EA06485	82227160	3.9378	0.8383	0.936386
TS-179	BIG		Processing tomato	S. lycopersicum	-	-	EA01027	136199312	9.9611	0.8558	0.955934
TS-181	CER		Wild species	S. lycopersicum var cerasiforme	LA1457	-	EA01438	167172210	11.3255	0.8408	0.939178
TS-183	BIG		Processing tomato	S. lycopersicum	-	-	EA02764	87302494	4.0767	0.8476	0.946774
TS-184	BIG	Tarapoto		S. lycopersicum	LA2283	-	-	55301888	5.1601	0.8714	0.973359
TS-185	BIG	B-L-35	Vintage Fresh Market	S. lycopersicum	LA4347	-	-	130475878	8.1241	0.5399	0.603071
TS-186	BIG	Rowpac	Modern Processing	S. lycopersicum	LA3214	-	-	63934804	6.9198	0.8707	0.972577
TS-187	CER	Monplaisir	cultivar	S. lycopersicum var cerasiforme	-	-	-	68708862	5.0868	0.8606	0.961295
TS-188	BIG	Stone	Vintage Fresh Market	S. lycopersicum	LA1506	-	-	191316854	14.2023	0.7543	0.842557
TS-189	CER	Nagcarlang	cultivar	S. lycopersicum var cerasiforme	-	-	-	67287894	5.9728	0.8736	0.975816
TS-190	BIG	Santa Chiara	cultivar	S. lycopersicum	-	-	-	74274986	6.3044	0.8728	0.974923
TS-191	BIG	Francescano	Landrace	S. lycopersicum	-	-	-	66893864	6.6704	0.8773	0.979949
TS-192	BIG	Severianin	Vintage cultivar	S. lycopersicum	-	-	-	73420040	6.2453	0.8797	0.98263
TS-193	BIG	Pantano dArdea	Landrace	S. lycopersicum	-	-	-	64645842	6.2253	0.8703	0.97213
TS-194	BIG			S. lycopersicum	LA3238	-	-	61176084	5.5466	0.862	0.962859
TS-195	BIG	Ace	Vintage Fresh Market	S. lycopersicum	LA0516	-	-	93844718	5.6925	0.2066	0.230773
TS-196	BIG	N020212	Processing tomato	S. lycopersicum	-	-	EA00240	64236996	7.0696	0.6407	0.715666
TS-197	BIG	Libanese	Landrace	S. lycopersicum	-	-	-	76457448	6.0806	0.8696	0.971348
TS-198	BIG			S. lycopersicum	-	-	EA00512	61229566	4.8539	0.8602	0.960848
TS-201	BIG	San Salvador	Landrace/Latin American cultivar	S. lycopersicum	LA1210	-	-	58173846	5.6949	0.877	0.979614
TS-203	BIG	Bell pepper-like	Landrace	S. lycopersicum	-	-	-	57041632	5.6665	0.8727	0.974811
TS-204	BIG	Florida 7060	Modern Fresh Market	S. lycopersicum	LA3840	-	-	89203206	9.1242	0.8868	0.990561
TS-205	CER	8 bis	cultivar	S. lycopersicum var cerasiforme	-	-	-	85874472	4.8315	0.8505	0.950013
TS-206	BIG	Prince Borghese	Vintage Fresh Market	S. lycopersicum	LA0089	-	-	81564120	5.395	0.249	0.278134
TS-209	CER	Da serbo	landrace	S. lycopersicum var cerasiforme	-	-	-	123613310	9.0552	0.8472	0.946327
TS-210	BIG	NC 265-1 (93)-3-3	Modern Fresh Market	S. lycopersicum	LA3625	-	-	93539654	8.8113	0.8735	0.975705
TS-211	BIG	NC 84173	Modern Fresh Market	S. lycopersicum	LA4354	-	-	56525612	6.2606	0.8536	0.953476
TS-212	BIG	Flora-Dade	Modern Fresh Market	S. lycopersicum	LA3242	-	-	116570046	12.0459	0.8878	0.991678
TS-215	BIG	Vrbikanske Nizke	cultivar	S. lycopersicum	-	-	-	146528968	8.7552	0.835	0.9327
TS-216	CER	Phyra	cultivar	S. lycopersicum var cerasiforme	-	-	-	53330592	5.5976	0.8407	0.939067
TS-218	BIG	Santa Clara 5800	cultivar	S. lycopersicum	-	-	-	48120346	5.41	0.868	0.969561
TS-219	CER	Mobalcon	landrace	S. lycopersicum var cerasiforme	-	-	-	61507622	2.4268	0.7376	0.823903
TS-222	PIM	Wva 700	Wild species	S. pimpinellifolium	-	-	-	71034348	7.6353	0.7009	0.782909
TS-226	BIG	Microtom	cultivar	S. lycopersicum	-	-	-	62549946	3.9662	0.4406	0.492153
TS-227	CER	Atom	cultivar	S. lycopersicum var cerasiforme	-	-	-	69325786	2.7254	0.7282	0.813404
TS-228	BIG	M-82	cultivar	S. lycopersicum	-	-	-	149039396	8.7921	0.7913	0.883887
TS-231	CER	L 285	cultivar	S. lycopersicum var cerasiforme	-	-	-	78563310	6.6893	0.8692	0.970901
TS-232	BIG		Processing	S. lycopersicum	-	-	EA00951	91395342	1.6308	0.5285	0.590338
TS-236	BIG		Processing tomato	S. lycopersicum	-	-	EA02732	46209048	2.8558	0.764	0.853392
TS-238	CER	Macas	Wild species	S. lycopersicum var cerasiforme	LA1228	PI379047	-	82695138	8.4851	0.746	0.833286
TS-239	BIG	NC EBR-5	Modern Fresh Market	S. lycopersicum	LA3845	-	-	49228164	3.7429	0.8477	0.946886
TS-240	CER	Arroyo Rico	Wild species	S. lycopersicum var cerasiforme	LA3136	-	-	77836962	5.8453	0.8523	0.952024
TS-242	BIG	Ayacucho	Latin American cultivar	S. lycopersicum	LA0134C	-	-	52346726	5.7553	0.8743	0.976598
TS-243	CER			S. lycopersicum var cerasiforme	-	-	EA04228	64372252	4.7022	0.8718	0.973806
TS-244	PIM	Santa Marta	Wild species	S. pimpinellifolium	LA1578	-	-	59679082	6.4418	0.8522	0.951912
TS-245	BIG		Processing tomato	S. lycopersicum	-	-	EA03126	70244086	7.1322	0.8843	0.987768
TS-246	BIG		Processing tomato	S. lycopersicum	-	-	EA00983	66506354	4.4767	0.8692	0.970901
TS-247	CER	N 795 Pescio	cultivar	S. lycopersicum var cerasiforme	-	-	-	84355082	7.801	0.8785	0.98129
TS-249	BIG	Merida	Landrace/Latin American cultivar	S. lycopersicum	LA1462	-	-	59304384	6.4582	0.8761	0.978609
TS-250	CER			S. lycopersicum var cerasiforme	-	-	EA03539	77614104	7.4811	0.8851	0.988662
TS-252	CER		cocktail tomato	S. lycopersicum var cerasiforme	-	-	EA01802	65682872	6.5933	0.8808	0.983859
TS-253	BIG	Heinz 1706-BG	Modern Processing	S. lycopersicum	LA4345	-	-	48396690	4.9084	0.8562	0.95638
TS-254	CER			S. lycopersicum var cerasiforme	-	-	EA02979	50926510	5.1124	0.865	0.96621
TS-255	BIG		Processing tomato	S. lycopersicum	-	-	EA03002	76063882	8.5891	0.8838	0.98721
TS-256	BIG		Latin American cultivar	S. lycopersicum	LA2260		EA00744	75213562	8.0465	0.878	0.980731
TS-258	CER	Minibel	cultivar	S. lycopersicum var cerasiforme	-	-	-	61363742	6.3153	0.865	0.96621
TS-259	BIG		Processing tomato	S. lycopersicum	-	-	EA01712	49193058	5.6535	0.8717	0.973694
TS-261	BIG		Wild species	S. lycopersicum	LA1511	-	EA01444	64015156	7.075	0.8785	0.98129
TS-263	BIG	Rio Grande	Processing tomato	S. lycopersicum	LA3343	-	-	61969662	5.7765	0.4945	0.552359
TS-264	BIG	King Humbert #1	Vintage Fresh Market	S. lycopersicum	LA0025	-	-	78066968	8.2726	0.7102	0.793297
TS-266	PIM	Santo Tome	Wild species	S. pimpinellifolium	LA1478	-	-	78493852	8.2239	0.6552	0.731862
TS-268	BIG		cultivar	S. lycopersicum	-	-	EA01915	117076654	10.7126	0.6983	0.780005
TS-270	BIG			S. lycopersicum	-	-	EA03174	147323878	14.3822	0.6508	0.726947
TS-271	CER	Linosa	landrace	S. lycopersicum var cerasiforme	-	-	-	63196022	6.817	0.6479	0.723708
TS-272	BIG		Processing tomato	S. lycopersicum	-	-	EA06878	36096976	3.6523	0.5566	0.621725
TS-273	CER	PE-63	Wild species	S. lycopersicum var cerasiforme	LA2640	-	EA01545	62610508	6.0016	0.8704	0.972242
TS-276	BIG		Cocktail/Processing tomato	S. lycopersicum	-	-	EA03650	161432506	6.7012	0.7001	0.782016
TS-280	CER	Cerise du sud ouest N 2	Wild species	S. lycopersicum var cerasiforme	-	-	-	64901748	7.0607	0.8844	0.98788
TS-281	CER	San Martin de Pangoa	Wild species	S. lycopersicum var cerasiforme	LA1286	PI365920	-	49337604	5.5128	0.8761	0.978609
TS-284	CER	Cerazjnho	landrace	S. lycopersicum var cerasiforme	-	-	-	67822846	3.8467	0.847	0.946104
TS-288	BIG		Processing tomato	S. lycopersicum	-	-	EA04236	60403012	2.6381	0.7406	0.827254
TS-292	BIG		Processing tomato	S. lycopersicum	-	-	EA06902	54360380	5.4429	0.724	0.808712
TS-294	CER	N 933	cultivar	S. lycopersicum var cerasiforme	-	-	-	90201026	3.5056	0.8081	0.902652
TS-296	BIG	Droplet		S. lycopersicum	-	-	-	69494486	7.5893	0.874	0.976263
TS-297	BIG			S. lycopersicum	-	PI291344	EA05550	63579442	5.2764	0.5411	0.604412
TS-300	CER	Tena	Wild species	S. lycopersicum var cerasiforme	LA1231	PI379049	-	72938256	7.7547	0.7925	0.885227
TS-301	CER	Santa Cruz near Shintuyo	Wild species	S. lycopersicum var cerasiforme	LA2688	-	-	68477920	7.2726	0.5402	0.603407
TS-415	PIM		Wild species	S. pimpinellifolium	LA1596	PI407552	-	81205500	8.8466	0.8664	0.967774
TS-416	PIM		Wild species	S. pimpinellifolium	LA1847	-	-	78080118	8.4611	0.865	0.96621
TS-418	PIM		Wild species	S. pimpinellifolium	LA2147	-	-	58411394	6.5738	0.8606	0.961295
TS-420	PIM		Wild species	S. pimpinellifolium	LA2184	-	-	58757118	6.5447	0.8575	0.957832
TS-428	CER		cultivar	S. lycopersicum var cerasiforme	-	PI126953	-	46725866	5.2153	0.8647	0.965875
TS-430	CER	BL 587-S	cultivar	S. lycopersicum var cerasiforme	-	PI127807	-	72086752	8.0026	0.8751	0.977492
TS-432	PIM		Wild species	S. pimpinellifolium	-	PI270449	-	50055308	5.7034	0.8669	0.968332
TS-433	PIM		Wild species	S. pimpinellifolium	-	PI370093	-	50598418	5.7367	0.866	0.967327
TS-501	BIG	Amish Salad		S. lycopersicum				56343658	6.4375	0.8812	0.984305
TS-503	BIG	Black		S. lycopersicum				51356624	5.8984	0.8609	0.96163
TS-506	CER	Chadwick Cherry		S. lycopersicum var cerasiforme				56598208	6.4112	0.8717	0.973694
TS-508	CER	Cherry Roma		S. lycopersicum var cerasiforme				55673044	5.0034	0.8641	0.965205
TS-509	BIG	Clear Pink Slicer		S. lycopersicum				53804108	5.8031	0.8584	0.958838
TS-510	BIG	Costoluto Genovese		S. lycopersicum				57291724	6.3306	0.8833	0.986651
TS-512	BIG	Czech Bush Red		S. lycopersicum				53420802	5.7197	0.8765	0.979056
TS-514	BIG	Early Red Chief		S. lycopersicum				56337940	5.1926	0.8624	0.963306
TS-515	BIG	Garden Peach		S. lycopersicum				56516904	5.6036	0.8732	0.975369
TS-516	BIG	German Head		S. lycopersicum				48219138	5.3714	0.8817	0.984864
TS-517	BIG	German Queen		S. lycopersicum				62034688	6.1478	0.8805	0.983524
TS-521	BIG	Green Zebra		S. lycopersicum				63404982	7.2801	0.8816	0.984752
TS-522	BIG	Gulf State Market		S. lycopersicum				52072854	6.0111	0.8622	0.963082
TS-523	BIG	Hillbilly		S. lycopersicum				57532144	6.3787	0.7797	0.870929
TS-524	BIG	Japanese Black Trifele		S. lycopersicum				59721694	5.8334	0.878	0.980731
TS-525	BIG	Kentucky Beefsteak		S. lycopersicum				64803854	6.1395	0.8816	0.984752
TS-526	CER	Large Red Cherry		S. lycopersicum var cerasiforme				56123994	6.3725	0.8689	0.970566
TS-527	BIG	Legend		S. lycopersicum				56630724	6.5484	0.8786	0.981401
TS-528	CER	Lemon Drop		S. lycopersicum var cerasiforme				66985214	7.533	0.8742	0.976486
TS-529	BIG	Livingston's Globe		S. lycopersicum				51763084	5.9528	0.8788	0.981625
TS-530	BIG	Livingston's Golden Queen		S. lycopersicum				59123042	6.8099	0.883	0.986316
TS-531	BIG	Livingston's Stone		S. lycopersicum				64348688	7.3274	0.8847	0.988215
TS-532	CER	Maglia Rosa Cherry		S. lycopersicum var cerasiforme				93991818	10.3786	0.8879	0.991789
TS-533	BIG	Marmande VFA		S. lycopersicum				52933584	6.0347	0.876	0.978497
TS-535	BIG	Matina		S. lycopersicum				69714420	4.5867	0.8613	0.962077
TS-537	CER	Mexico Midget		S. lycopersicum var cerasiforme				68282214	6.7663	0.8783	0.981066
TS-539	BIG	Mr. Stripey		S. lycopersicum				53117262	5.9007	0.875	0.97738
TS-541	BIG	Oaxacan Pink		S. lycopersicum				63804008	7.1416	0.8823	0.985534
TS-543	BIG	Orange Queen		S. lycopersicum				50365676	5.6935	0.8677	0.969226
TS-544	BIG	Oregon Spring Bush		S. lycopersicum				46750616	5.3114	0.8669	0.968332
TS-545	CER	Peacevine Cherry		S. lycopersicum var cerasiforme				50335112	5.6209	0.8564	0.956604
TS-546	BIG	Peron Sprayless		S. lycopersicum				52150826	5.9178	0.8758	0.978274
TS-548	BIG	Ponderosa Red		S. lycopersicum				48262276	5.5228	0.866	0.967327
TS-549	BIG	Porter		S. lycopersicum				52030550	6.0107	0.868	0.969561
TS-551	BIG	Red House Free Standing		S. lycopersicum				55413226	6.3731	0.881	0.984082
TS-554	BIG	Santiam		S. lycopersicum				58030670	6.6828	0.8799	0.982853
TS-555	BIG	Skorospelka Red		S. lycopersicum				60174276	6.89	0.8812	0.984305
TS-556	BIG	St. Pierre		S. lycopersicum				54676616	9.4727	0.8857	0.989332
TS-557	BIG	Stupice		S. lycopersicum				55422400	5.5491	0.8769	0.979502
TS-558	BIG	Sunray		S. lycopersicum				50632740	5.6933	0.8708	0.972689
TS-559	BIG	Super Sioux		S. lycopersicum				51502824	5.307	0.8762	0.97872
TS-560	CER	Thai Pink Cherry		S. lycopersicum var cerasiforme				64329154	7.4311	0.8789	0.981736
TS-561	BIG	Thessaloniki		S. lycopersicum				48552716	5.3687	0.8755	0.977939
TS-562	BIG	Three Sisters		S. lycopersicum				54571122	6.0957	0.8723	0.974364
TS-563	BIG	Tigerella Orange		S. lycopersicum				61010054	6.8818	0.8753	0.977715
TS-564	CER	Tommy Toe		S. lycopersicum var cerasiforme				52519908	5.9722	0.8728	0.974923
TS-565	BIG	Valencia		S. lycopersicum				49417674	5.4818	0.8705	0.972354
TS-566	BIG	Watermelon Beefsteak		S. lycopersicum				55503336	6.0647	0.8705	0.972354
TS-567	BIG	Wisconsin 55		S. lycopersicum				59348748	6.7038	0.8778	0.980508
TS-568	BIG	Yellow Perfection		S. lycopersicum				57449418	6.6052	0.8803	0.9833
TS-573	BIG	Anna Russian		S. lycopersicum				57056134	6.3363	0.8724	0.974476
TS-574	BIG	Arkansas Traveler		S. lycopersicum				54151242	6.0796	0.8535	0.953364
TS-575	BIG	Azoychka Russian		S. lycopersicum				54121108	6.2	0.8666	0.967997
TS-576	BIG	Beefsteak		S. lycopersicum				62909892	7.1346	0.8769	0.979502
TS-577	BIG	Black Brandywine		S. lycopersicum				71227544	8.0834	0.8837	0.987098
TS-578	BIG	Black Krim		S. lycopersicum				51539152	5.8894	0.8664	0.967774
TS-580	BIG	Black Sea Man		S. lycopersicum				145106300	15.8707	0.8911	0.995364
TS-582	CER	Brown Berry		S. lycopersicum var cerasiforme				66134582	7.4825	0.8672	0.968667
TS-583	BIG	Burbank		S. lycopersicum				53294210	6.1258	0.8775	0.980173
TS-584	BIG	Caro Rich		S. lycopersicum				61433112	6.742	0.8794	0.982295
TS-587	BIG	Double Rich		S. lycopersicum				53367544	6.1016	0.8823	0.985534
TS-588	BIG	Dr. Wyche's Yellow		S. lycopersicum				64084342	6.8444	0.8807	0.983747
TS-589	BIG	Druzba		S. lycopersicum				53538524	6.2034	0.8692	0.970901
TS-591	BIG	Georgia Streak		S. lycopersicum				56007038	6.4509	0.8735	0.975705
TS-593	BIG	German Red Strawberry		S. lycopersicum				62327018	6.8862	0.882	0.985199
TS-594	CER	Gold Currant		S. lycopersicum var cerasiforme				74821924	8.4202	0.8777	0.980396
TS-595	BIG	Golden Jubilee		S. lycopersicum				85428046	9.7549	0.8885	0.99246
TS-596	BIG	Golden Ponderosa		S. lycopersicum				55052126	6.168	0.8749	0.977268
TS-597	BIG	Great White Beefsteak		S. lycopersicum				79209562	8.9326	0.8852	0.988773
TS-598	CER	Green Grape		S. lycopersicum var cerasiforme				57724124	6.3877	0.875	0.97738
TS-599	BIG	Jaune Flammee		S. lycopersicum				49443886	5.4085	0.8813	0.984417
TS-600	BIG	Kellogg's Breakfast		S. lycopersicum				48859948	5.4855	0.8732	0.975369
TS-604	BIG	Mule Team		S. lycopersicum				76015826	8.603	0.8852	0.988773
TS-605	BIG	Old German		S. lycopersicum				68407158	7.0208	0.8782	0.980954
TS-606	BIG	Omar's Lebanese		S. lycopersicum				55519882	6.1039	0.8782	0.980954
TS-607	BIG	Orange Strawberry		S. lycopersicum				53524088	6.1305	0.8754	0.977827
TS-609	BIG	Pineapple		S. lycopersicum				49531882	5.6516	0.8706	0.972465
TS-610	CER	Pink Ping Pong		S. lycopersicum var cerasiforme				105875262	11.5688	0.8915	0.995811
TS-612	BIG	Prudens Purple		S. lycopersicum				48500606	5.4037	0.8728	0.974923
TS-613	BIG	Rainbow		S. lycopersicum				52582744	5.9769	0.8718	0.973806
TS-614	CER	Red Currant		S. lycopersicum var cerasiforme				48294974	5.5023	0.8522	0.951912
TS-615	CER	Red Fig Tomato		S. lycopersicum var cerasiforme				62069744	7.0298	0.8798	0.982742
TS-617	BIG	Red Zebra		S. lycopersicum				53660440	6.2058	0.8759	0.978385
TS-619	BIG	Silvery Fir Tree		S. lycopersicum				52289016	5.9484	0.8775	0.980173
TS-620	BIG	Snowberry		S. lycopersicum				67880490	7.67	0.8827	0.985981
TS-621	BIG	Soldacki		S. lycopersicum				61813152	7.0872	0.8714	0.973359
TS-622	BIG	Sub-Arctic Plenty		S. lycopersicum				63396644	7.2721	0.8691	0.97079
TS-623	CER	Sugar Lump		S. lycopersicum var cerasiforme				54284302	6.1115	0.8543	0.954258
TS-624	BIG	Vintage Wine		S. lycopersicum				58082914	6.6673	0.8769	0.979502
TS-625	BIG	Wapsipinicon Peach		S. lycopersicum				115731588	13.0174	0.8909	0.99514
TS-627	BIG	Yellow Brandywine		S. lycopersicum				55176080	6.299	0.8663	0.967662
TS-628	CER	Yellow Cherry		S. lycopersicum var cerasiforme				68713724	7.4629	0.876	0.978497
TS-629	BIG	Yellow Pear		S. lycopersicum				48551752	5.4814	0.8626	0.963529
TS-630	BIG	Florida47		S. lycopersicum				57019308	6.0041	0.881	0.984082
TS-631	BIG	Celebrity VFFNTA Hybrid	F1	S. lycopersicum				51251762	4.9841	0.868	0.969561
TS-633	BIG	Bush Early Girl VFFNT Hybrid	F1	S. lycopersicum				53371110	6.0167	0.8683	0.969896
TS-634	BIG	BHN 589 VFFT Hybrid	F1	S. lycopersicum				55231392	6.3204	0.875	0.97738
TS-635	BIG	Tasti-Lee VFFF Hybrid	F1	S. lycopersicum				56937932	6.5331	0.8781	0.980843
TS-636	BIG	Better Boy Hybrid	F1	S. lycopersicum				52699952	6.009	0.8718	0.973806
TS-637	BIG	Better Bush VFN Hybrid	F1	S. lycopersicum				57849674	6.7221	0.8792	0.982071
TS-638	BIG	Solar Fire VFFF Hybrid	F1	S. lycopersicum				55965968	6.3176	0.8811	0.984194
TS-640	BIG	FL8059		S. lycopersicum				131501442	14.3254	0.8886	0.992571
TS-641	BIG	Cuore_de_Toro		S. lycopersicum				40068946	4.6097	0.8798	0.982742
TS-642	BIG	John_Baer		S. lycopersicum				43467316	5.4895	0.8809	0.98397
TS-643	BIG	Livingstons_Paragon		S. lycopersicum				43661134	2.2217	0.791	0.883552
TS-644	BIG	Moonglow		S. lycopersicum				41173962	3.5519	0.8586	0.959061
TS-646	BIG	Persimmon_Orange		S. lycopersicum				42807098	4.7161	0.8788	0.981625
TS-648	BIG	Red_Brandywine		S. lycopersicum				52603288	6.4291	0.8814	0.984529
TS-649	BIG	Wins_All		S. lycopersicum				43451764	4.8655	0.8801	0.983077
TS-650	BIG	Bear_Creek		S. lycopersicum				38770886	5.0464	0.8827	0.985981
TS-652	CER	Jelly_Bean_Hybrid	F1	S. lycopersicum var cerasiforme				42729860	5.5334	0.8694	0.971125
TS-653	BIG	Jetsonic_Hybrid	F1	S. lycopersicum				44107540	3.711	0.862	0.962859
TS-654	BIG	Marcellino_Hybrid	F1	S. lycopersicum				43152338	4.8292	0.8721	0.974141
TS-655	BIG	Mortgage_Lifter		S. lycopersicum				43166756	5.0021	0.882	0.985199
TS-656	BIG	Parks_Whopper	F1	S. lycopersicum				47844066	6.1914	0.8854	0.988997
TS-658	CER	Yellow_Jelly_Bean		S. lycopersicum var cerasiforme				42680558	5.4577	0.8797	0.98263
TS-660	BIG	Moneymaker		S. lycopersicum	LA2706	PI262996	EA00840/EA02936/EA05097/EA10006	313805678	31.4252	0.8912	0.995476
TS-663	BIG	Rutgers		S. lycopersicum	LA1090		EA00465	318388164	31.6589	0.8909	0.99514
TS-664	BIG	Galina		S. lycopersicum			EA00325	305982236	30.2429	0.8878	0.991678
TS-665	BIG	Taxi		S. lycopersicum			EA00488	296554582	29.6998	0.89	0.994135
TS-667	BIG	John's big orange		S. lycopersicum			EA00371	319007288	31.3307	0.8917	0.996034
TS-669	BIG	Sonata		S. lycopersicum			LYC1969/EA02724	325460518	30.9891	0.8749	0.977268
TS-670	BIG	Cross Country		S. lycopersicum			LYC3897/EA03701	339532120	33.4756	0.8914	0.995699
TS-671	BIG	Iidi		S. lycopersicum			LYC3476/EA03362	293881272	29.2957	0.8898	0.993912
TS-677	BIG			S. lycopersicum			LYC3153/EA03221	340643260	33.2685	0.8902	0.994359
TS-678	BIG			S. lycopersicum			LYC3155/LYC2513/EA03222/T828	352215926	34.8125	0.8929	0.997374
TS-683	BIG	Polish Joe		S. lycopersicum			EA00157	341475492	33.0363	0.8888	0.992795
TS-684	BIG	Cal J Tm VF		S. lycopersicum			EA02054/CGN20815	350005712	32.8721	0.8848	0.988327
TS-687	BIG	Anto		S. lycopersicum			EA01835/V710029	338922222	33.14	0.8923	0.996704
TS-691	BIG	Tiffen Mennonite		S. lycopersicum			EA01088	350960268	33.949	0.8891	0.99313
TS-697	BIG	ES 58 Heinz		S. lycopersicum			LYC1410/EA02655	329074092	32.2325	0.8886	0.992571
TS-700	BIG			S. lycopersicum			LYC2910/EA03058/T115	354913642	35.0509	0.8909	0.99514
TS-701	PIM			S. pimpinellifolium			LYC2798/EA02994	333169910	30.3498	0.8556	0.95571
TS-702	CER			S. lycopersicum var cerasiforme			LYC2740/EA02960	350660960	34.2598	0.8897	0.9938
TS-731	CER	Porter		S. lycopersicum var cerasiforme			EA00940	337475994	33.03	0.8884	0.992348
TS-739	BIG	Watermelon beefsteak		S. lycopersicum			EA01640	326685920	32.3112	0.8872	0.991008
