# Supplementary material for: Trichome regulator SlMIXTA‐like directly manipulates primary metabolism in tomato fruit
Source: Plant Biotechnol J. 2019 Jul 24;18(2):354–63. doi: 10.1111/pbi.13202 (PMC6953195; doi:10.1111/pbi.13202)
Supplement: Supplementary file 3 — Table S2 The list of E8:SlMIXTA‐like‐A and B common DEGs in RNA‐seq. [file PBI-18-354-s008.xlsx]

## Sheet: Sheet1
Supplementary Table 2. The list of E8:SlMIX-like A and B commom DEGs in RNA-seq.
ID	Chrom	Start	End	Strand	Length	Type	GO	KEGG	KOG	NR	SwissProt
gene:Solyc00g013140.2	SL3.0ch00	9735781	9737602	-	1822	protein_coding	GO:0016021,integral component of membrane; GO:0005743,mitochondrial inner membrane; GO:0070469,respiratory chain; GO:0008137,NADH dehydrogenase (ubiquinone) activity; GO:0042773,ATP synthesis coupled electron transport	K03883: ND5; NADH-ubiquinone oxidoreductase chain 5 [EC:1.6.5.3]	AtMi005	ref|YP_009430488.1|	NU5M_WHEAT,RecName: Full=NADH-ubiquinone oxidoreductase chain 5; EC=1.6.5.3; AltName: Full=NADH dehydrogenase subunit 5;	A0A290WL51_SOLPN,RecName: Full=NADH-ubiquinone oxidoreductase chain 5 {ECO:0000256|RuleBase:RU003404}; EC=1.6.5.3 {ECO:0000256|RuleBase:RU003404};
gene:Solyc00g013150.1	SL3.0ch00	9738649	9738942	+	294	protein_coding	GO:0016021,integral component of membrane; GO:0005743,mitochondrial inner membrane; GO:0070469,respiratory chain; GO:0008137,NADH dehydrogenase (ubiquinone) activity; GO:0042773,ATP synthesis coupled electron transport	--	AtMi005	gb|PHU28921.1|	NU5M_WHEAT,RecName: Full=NADH-ubiquinone oxidoreductase chain 5; EC=1.6.5.3; AltName: Full=NADH dehydrogenase subunit 5;	A0A2G3DD86_CAPCH,SubName: Full=NADH-ubiquinone oxidoreductase chain 5 {ECO:0000313|EMBL:PHU28921.1};
gene:Solyc00g013155.1	SL3.0ch00	9738954	9739388	-	435	protein_coding	GO:0016021,integral component of membrane; GO:0031966,mitochondrial membrane; GO:0042773,ATP synthesis coupled electron transport	K02261: COX2; cytochrome c oxidase subunit 2	At2g07695	gb|AUS83320.1|	M1280_ARATH,RecName: Full=Uncharacterized mitochondrial protein AtMg01280; AltName: Full=ORF291;	M1AGZ1_SOLTU,SubName: Full=Uncharacterized protein {ECO:0000313|EnsemblPlants:PGSC0003DMT400022626};
gene:Solyc00g013180.1	SL3.0ch00	9743121	9744467	-	1347	protein_coding	GO:0016021,integral component of membrane; GO:0031966,mitochondrial membrane; GO:0070469,respiratory chain; GO:0008137,NADH dehydrogenase (ubiquinone) activity; GO:0042773,ATP synthesis coupled electron transport	--	AtMi046	ref|YP_173418.1|	NU4M_BRACM,RecName: Full=NADH-ubiquinone oxidoreductase chain 4; EC=1.6.5.3; AltName: Full=NADH dehydrogenase subunit 4;	Q5M9Z6_TOBAC,SubName: Full=Uncharacterized protein {ECO:0000313|EMBL:BAD83482.1, ECO:0000313|RefSeq:YP_173418.1};
gene:Solyc00g014820.2	SL3.0ch00	10116236	10117151	+	916	protein_coding	--	--	--	gb|PHU00434.1|	--	K4DEB5_SOLLC,SubName: Full=Uncharacterized protein {ECO:0000313|EnsemblPlants:Solyc12g036580.1.1};
gene:Solyc00g019750.1	SL3.0ch00	10831540	10831749	-	210	protein_coding	--	--	--	--	--	A0A0V0GLU8_SOLCH,SubName: Full=Putative ovule protein {ECO:0000313|EMBL:JAP08256.1};
gene:Solyc00g019980.2	SL3.0ch00	10849638	10850867	+	1230	protein_coding	--	--	--	ref|YP_004222366.1|	--	K4AV27_SOLLC,SubName: Full=Uncharacterized protein {ECO:0000313|EnsemblPlants:Solyc01g020460.1.1};
gene:Solyc00g020000.1	SL3.0ch00	10852677	10852850	+	174	protein_coding	--	--	--	--	--	K4BAI9_SOLLC,SubName: Full=Uncharacterized protein {ECO:0000313|EnsemblPlants:Solyc02g083210.1.1};
gene:Solyc00g020010.1	SL3.0ch00	10853117	10853344	-	228	protein_coding	--	--	--	gb|PHT68657.1|	--	A0A0V0IL82_SOLCH,SubName: Full=Putative ovule protein {ECO:0000313|EMBL:JAP32667.1};
gene:Solyc00g021630.1	SL3.0ch00	11014979	11015632	-	654	protein_coding	GO:0016021,integral component of membrane; GO:0031966,mitochondrial membrane; GO:0070469,respiratory chain; GO:0008137,NADH dehydrogenase (ubiquinone) activity	K03884: ND6; NADH-ubiquinone oxidoreductase chain 6 [EC:1.6.5.3]	AtMi022	ref|YP_009049789.1|	NU6M_BRACM,RecName: Full=NADH-ubiquinone oxidoreductase chain 6; EC=1.6.5.3; AltName: Full=NADH dehydrogenase subunit 6;	A0A1U8QD50_CAPAN,SubName: Full=NADH dehydrogenase subunit 6 {ECO:0000313|RefSeq:YP_009049789.1};
gene:Solyc00g021640.3	SL3.0ch00	11016324	11019036	-	2713	protein_coding	GO:0005739,mitochondrion; GO:0005840,ribosome; GO:0019843,rRNA binding; GO:0003735,structural constituent of ribosome; GO:0045903,positive regulation of translational fidelity	--	AtMi025	ref|XP_016500822.1|	RT04_ARATH,RecName: Full=Ribosomal protein S4, mitochondrial;	A0A1S4CHY8_TOBAC,SubName: Full=ribosomal protein S4, mitochondrial {ECO:0000313|RefSeq:XP_016500822.1};
gene:Solyc00g022100.1	SL3.0ch00	11058782	11059261	-	480	protein_coding	GO:0005739,mitochondrion	--	--	ref|YP_009049779.1|	YMF01_MARPO,RecName: Full=Uncharacterized mitochondrial protein ymf1; AltName: Full=ORF168;	A0A290WL95_SOLPN,SubName: Full=Ribosomal protein L10 {ECO:0000313|EMBL:ATD51648.1};
gene:Solyc00g022103.1	SL3.0ch00	11059414	11060109	-	696	protein_coding	GO:0005762,mitochondrial large ribosomal subunit; GO:0005739,mitochondrion; GO:0003723,RNA binding; GO:0003735,structural constituent of ribosome; GO:0032543,mitochondrial translation	--	--	ref|YP_005090371.1|	RM02_ORYSJ,RecName: Full=60S ribosomal protein L2, mitochondrial;	G9HNT1_PHODC,SubName: Full=ribosomal protein L2 {ECO:0000313|EMBL:AEM43912.1, ECO:0000313|RefSeq:YP_005090371.1};
gene:Solyc00g022107.1	SL3.0ch00	11061570	11072272	-	10703	protein_coding	GO:0005762,mitochondrial large ribosomal subunit; GO:0005739,mitochondrion; GO:0003729,mRNA binding; GO:0003735,structural constituent of ribosome; GO:0032543,mitochondrial translation	--	AtMi044	ref|YP_009430466.1|	RM02_ARATH,RecName: Full=60S ribosomal protein L2, mitochondrial;	A0A290WL60_SOLPN,SubName: Full=Ribosomal protein L2 {ECO:0000313|EMBL:ATD51647.1};
gene:Solyc00g025290.1	SL3.0ch00	11315893	11316378	+	486	protein_coding	GO:0005739,mitochondrion	--	AtMi054	gb|ATW72856.1|	M660_ARATH,RecName: Full=Uncharacterized mitochondrial protein AtMg00660; AltName: Full=ORF149;	M1DN16_SOLTU,SubName: Full=Uncharacterized protein {ECO:0000313|EnsemblPlants:PGSC0003DMT400091622};
gene:Solyc00g030100.1	SL3.0ch00	11625846	11626019	+	174	protein_coding	--	--	--	gb|PHT34151.1|	--	A0A0V0GGV8_SOLCH,SubName: Full=Putative ovule protein {ECO:0000313|EMBL:JAP07457.1}; Flags: Fragment;
gene:Solyc00g049210.1	SL3.0ch00	12651897	12653666	-	1770	protein_coding	GO:0016020,membrane; GO:0005739,mitochondrion; GO:0020037,heme binding; GO:0015232,heme transporter activity; GO:0017004,cytochrome complex assembly	--	AtMi067	ref|YP_009430473.1|	CCBS_DAUCA,RecName: Full=Probable cytochrome c biosynthesis protein;	A0A290WL36_SOLPN,SubName: Full=Cytochrome c maturation protein CcmFN {ECO:0000313|EMBL:ATD51632.1};
gene:Solyc00g052430.3	SL3.0ch00	12803180	12813056	+	9877	protein_coding	GO:0016021,integral component of membrane; GO:0005743,mitochondrial inner membrane; GO:0017004,cytochrome complex assembly	--	AtMi016	ref|YP_009430454.1|	CCMFC_ARATH,RecName: Full=Cytochrome c biogenesis CcmF C-terminal-like mitochondrial protein {ECO:0000305}; AltName: Full=Cytochrome c biogenesis orf452 {ECO:0000312|EMBL:CAA69763.3};	A0A290WL63_SOLPN,SubName: Full=Cytochrome c maturation protein CcmFC {ECO:0000313|EMBL:ATD51650.1};
gene:Solyc00g094540.1	SL3.0ch00	14586900	14587229	+	330	protein_coding	--	--	--	ref|YP_173486.1|	--	A0A0V0HTK2_SOLCH,SubName: Full=Putative ovule protein {ECO:0000313|EMBL:JAP23200.1};
gene:Solyc00g108550.1	SL3.0ch00	15101383	15102417	-	1035	protein_coding	--	--	--	ref|XP_004253438.2|	--	K4D971_SOLLC,SubName: Full=Uncharacterized protein {ECO:0000313|EnsemblPlants:Solyc11g063590.1.1};
gene:Solyc00g117655.1	SL3.0ch00	15444703	15446728	+	2026	protein_coding	GO:0016021,integral component of membrane; GO:0005743,mitochondrial inner membrane; GO:0070469,respiratory chain; GO:0008137,NADH dehydrogenase (ubiquinone) activity	K03878: ND1; NADH-ubiquinone oxidoreductase chain 1 [EC:1.6.5.3]	AtMi093	gb|AJM70233.1|	NU1M_PETHY,RecName: Full=NADH-ubiquinone oxidoreductase chain 1; EC=1.6.5.3; AltName: Full=NADH dehydrogenase subunit 1;	A0A0C5BKR0_9SOLA,RecName: Full=NADH-ubiquinone oxidoreductase chain 1 {ECO:0000256|RuleBase:RU000473}; EC=1.6.5.3 {ECO:0000256|RuleBase:RU000473}; Flags: Fragment;
gene:Solyc00g118680.2	SL3.0ch00	15444534	15446465	-	1932	protein_coding	GO:0016021,integral component of membrane; GO:0005743,mitochondrial inner membrane; GO:0070469,respiratory chain; GO:0008137,NADH dehydrogenase (ubiquinone) activity	--	--	ref|YP_009381498.1|	NU1M_CITLA,RecName: Full=NADH-ubiquinone oxidoreductase chain 1; EC=1.6.5.3; AltName: Full=NADH dehydrogenase subunit 1;	A0A1Y0B1N9_9LAMI,SubName: Full=Uncharacterized protein {ECO:0000313|EMBL:ART31307.1};
gene:Solyc00g125990.2	SL3.0ch00	15684095	15685321	+	1227	protein_coding	GO:0016021,integral component of membrane; GO:0005743,mitochondrial inner membrane; GO:0070469,respiratory chain; GO:0008137,NADH dehydrogenase (ubiquinone) activity; GO:0042773,ATP synthesis coupled electron transport	--	AtMi024	gb|OTF84697.1|	NU2M_ARATH,RecName: Full=NADH-ubiquinone oxidoreductase chain 2; EC=1.6.5.3; AltName: Full=NADH dehydrogenase subunit 2;	A0A1Y3BX49_HELAN,SubName: Full=Putative NADH:quinone oxidoreductase/Mrp antiporter, membrane subunit {ECO:0000313|EMBL:OTF84697.1};
gene:Solyc00g126000.1	SL3.0ch00	15685424	15685576	+	153	protein_coding	GO:0016021,integral component of membrane; GO:0005743,mitochondrial inner membrane; GO:0070469,respiratory chain; GO:0008137,NADH dehydrogenase (ubiquinone) activity	K03879: ND2; NADH-ubiquinone oxidoreductase chain 2 [EC:1.6.5.3]	--	gb|OVA05263.1|	NU2M_BETVU,RecName: Full=NADH-ubiquinone oxidoreductase chain 2; EC=1.6.5.3; AltName: Full=NADH dehydrogenase subunit 2;	M1BVN5_SOLTU,SubName: Full=Uncharacterized protein {ECO:0000313|EnsemblPlants:PGSC0003DMT400053949};
gene:Solyc00g126010.1	SL3.0ch00	15685741	15685914	+	174	protein_coding	GO:0005739,mitochondrion	--	AtMi112	gb|PNX82805.1|	M1330_ARATH,RecName: Full=Uncharacterized mitochondrial protein AtMg01330; AltName: Full=ORF107h;	G9HNV5_PHODC,SubName: Full=ORF142 {ECO:0000313|EMBL:AEM43935.1, ECO:0000313|RefSeq:YP_005090395.1};
gene:Solyc00g142170.3	SL3.0ch00	16202588	16203631	-	1044	protein_coding	GO:0005739,mitochondrion	--	AtMi092	ref|XP_015057130.1|	M1110_ARATH,RecName: Full=Uncharacterized mitochondrial protein AtMg01110; AltName: Full=ORF251;	M0ZKV7_SOLTU,SubName: Full=Uncharacterized protein {ECO:0000313|EnsemblPlants:PGSC0003DMT400002908};
gene:Solyc00g171810.3	SL3.0ch00	17096534	17098009	-	1476	protein_coding	GO:0016021,integral component of membrane; GO:0005743,mitochondrial inner membrane; GO:0045263,proton-transporting ATP synthase complex, coupling factor F(o); GO:0015078,proton transmembrane transporter activity; GO:0015986,ATP synthesis coupled proton transport	K02126: ATPeF0A, MTATP6, ATP6; F-type H+-transporting ATPase subunit a	AtMi031	gb|AUS83467.1|	ATP6_TOBAC,RecName: Full=ATP synthase subunit a; AltName: Full=F-ATPase protein 6;	A0A075VV97_CAPAN,RecName: Full=ATP synthase subunit a {ECO:0000256|RuleBase:RU004450};
gene:Solyc00g244280.1	SL3.0ch00	19012428	19012610	-	183	protein_coding	--	--	--	gb|KJB09779.1|	--	A0A0D2PSF5_GOSRA,SubName: Full=Uncharacterized protein {ECO:0000313|EMBL:KJB09779.1}; Flags: Fragment;
gene:Solyc00g244290.1	SL3.0ch00	19012832	19013323	+	492	protein_coding	GO:0016021,integral component of membrane; GO:0005743,mitochondrial inner membrane; GO:0070469,respiratory chain; GO:0008137,NADH dehydrogenase (ubiquinone) activity; GO:0042773,ATP synthesis coupled electron transport	--	AtMi024	ref|NP_064004.1|	NU2M_OENBE,RecName: Full=NADH-ubiquinone oxidoreductase chain 2; EC=1.6.5.3; AltName: Full=NADH dehydrogenase subunit 2;	A0A0V0GGT0_SOLCH,SubName: Full=Putative ovule protein {ECO:0000313|EMBL:JAP07492.1}; Flags: Fragment;
gene:Solyc00g244300.1	SL3.0ch00	19013392	19013649	+	258	protein_coding	--	--	--	ref|YP_009305168.1|	--	A0A1C9IAN1_9LAMI,SubName: Full=Uncharacterized protein {ECO:0000313|EMBL:AOO96409.1};
gene:Solyc00g316530.1	SL3.0ch00	20655675	20655911	+	237	protein_coding	--	--	--	gb|PHT82488.1|	--	M1BFA7_SOLTU,SubName: Full=Uncharacterized protein {ECO:0000313|EnsemblPlants:PGSC0003DMT400043869};
gene:Solyc00g320430.1	SL3.0ch00	20739049	20739228	+	180	protein_coding	--	--	--	--	--	--
gene:Solyc01g006680.3	SL3.0ch01	1259795	1264318	-	4524	protein_coding	GO:0005737,cytoplasm; GO:0005634,nucleus; GO:0051213,dioxygenase activity; GO:0003700,DNA binding transcription factor activity; GO:0046975,histone methyltransferase activity (H3-K36 specific); GO:0046872,metal ion binding; GO:0007623,circadian rhythm; GO:0009908,flower development; GO:0070544,histone H3-K36 demethylation; GO:0042752,regulation of circadian rhythm	--	At3g20810	ref|NP_001306150.1|	JMJ30_ARATH,RecName: Full=Lysine-specific demethylase JMJ30 {ECO:0000303|PubMed:18713399}; Short=AtJMJ30 {ECO:0000303|PubMed:18713399}; EC=1.14.11.-; AltName: Full=JmjC domain-containing protein 30 {ECO:0000303|PubMed:18713399}; AltName: Full=Jumonji domain-containing protein 5 {ECO:0000303|PubMed:21115819}; Short=AtJMJD5 {ECO:0000303|PubMed:21115819};	K4ASN4_SOLLC,SubName: Full=Uncharacterized protein {ECO:0000313|EnsemblPlants:Solyc01g006680.2.1};
gene:Solyc01g008080.3	SL3.0ch01	2152362	2157582	-	5221	protein_coding	GO:0005618,cell wall; GO:0022626,cytosolic ribosome; GO:0022627,cytosolic small ribosomal subunit; GO:0009506,plasmodesma; GO:0042788,polysomal ribosome; GO:0005840,ribosome; GO:0046872,metal ion binding; GO:0003735,structural constituent of ribosome; GO:0000028,ribosomal small subunit assembly; GO:0006412,translation	K02978: RP-S27e, RPS27; small subunit ribosomal protein S27e	At3g61110	ref|XP_004228542.1|	RS272_ARATH,RecName: Full=40S ribosomal protein S27-2;	M0TJU4_MUSAM,RecName: Full=40S ribosomal protein S27 {ECO:0000256|RuleBase:RU000671};
gene:Solyc01g008710.4	SL3.0ch01	2689381	2692303	+	2923	protein_coding	GO:0005576,extracellular region; GO:0016985,mannan endo-1,4-beta-mannosidase activity; GO:0046355,mannan catabolic process	K19355: MAN; mannan endo-1,4-beta-mannosidase [EC:3.2.1.78]	At5g66460	ref|NP_001234131.1|	MAN4_SOLLC,RecName: Full=Mannan endo-1,4-beta-mannosidase 4; EC=3.2.1.78; AltName: Full=Beta-mannanase 4; AltName: Full=Endo-beta-1,4-mannanase 4; AltName: Full=LeMAN4a; AltName: Full=LeMAN4i; Flags: Precursor;	K4AT68_SOLLC,SubName: Full=Uncharacterized protein {ECO:0000313|EnsemblPlants:Solyc01g008720.1.1};
gene:Solyc01g008800.2	SL3.0ch01	2764933	2774775	-	9843	protein_coding	GO:0005737,cytoplasm; GO:0043531,ADP binding; GO:0005524,ATP binding; GO:0009626,plant-type hypersensitive response; GO:0007165,signal transduction	--	At5g17680	ref|XP_004228499.1|	TMVRN_NICGU,RecName: Full=TMV resistance protein N;	K4AT76_SOLLC,SubName: Full=Uncharacterized protein {ECO:0000313|EnsemblPlants:Solyc01g008800.1.1};
gene:Solyc01g009550.1	SL3.0ch01	3743981	3744244	+	264	protein_coding	GO:0009706,chloroplast inner membrane; GO:0016021,integral component of membrane; GO:0015031,protein transport	--	AtCh081	ref|YP_009421416.1|	TI214_SOLLC,RecName: Full=Protein TIC 214 {ECO:0000250|UniProtKB:P56785}; AltName: Full=Translocon at the inner envelope membrane of chloroplasts 214 {ECO:0000250|UniProtKB:P56785}; Short=AtTIC214 {ECO:0000250|UniProtKB:P56785};	K4ATF1_SOLLC,SubName: Full=Uncharacterized protein {ECO:0000313|EnsemblPlants:Solyc01g009550.1.1};
gene:Solyc01g009850.3	SL3.0ch01	4303093	4309717	+	6625	protein_coding	--	--	--	ref|XP_004228434.1|	--	K4ATI0_SOLLC,SubName: Full=Uncharacterized protein {ECO:0000313|EnsemblPlants:Solyc01g009850.2.1};
gene:Solyc01g010493.1	SL3.0ch01	5352434	5355987	+	3554	protein_coding	--	--	--	--	--	--
gene:Solyc01g011010.3	SL3.0ch01	6821432	6827907	+	6476	protein_coding	--	--	--	--	--	K4ATU3_SOLLC,SubName: Full=Uncharacterized protein {ECO:0000313|EnsemblPlants:Solyc01g011010.2.1};
gene:Solyc01g011410.1	SL3.0ch01	8954616	8954837	-	222	protein_coding	GO:0009535,chloroplast thylakoid membrane; GO:0051287,NAD binding; GO:0016651,oxidoreductase activity, acting on NAD(P)H; GO:0048038,quinone binding	K05579: ndhH; NAD(P)H-quinone oxidoreductase subunit H [EC:1.6.5.3]	AtCh079	gb|OIT01715.1|	NDHH_SOLLC,RecName: Full=NAD(P)H-quinone oxidoreductase subunit H, chloroplastic {ECO:0000255|HAMAP-Rule:MF_01358}; EC=1.6.5.- {ECO:0000255|HAMAP-Rule:MF_01358}; AltName: Full=NAD(P)H dehydrogenase subunit H; AltName: Full=NADH-plastoquinone oxidoreductase 49 kDa subunit {ECO:0000255|HAMAP-Rule:MF_01358}; AltName: Full=NADH-plastoquinone oxidoreductase subunit H {ECO:0000255|HAMAP-Rule:MF_01358};	K4ATX7_SOLLC,SubName: Full=Uncharacterized protein {ECO:0000313|EnsemblPlants:Solyc01g011410.1.1};
gene:Solyc01g017220.1	SL3.0ch01	23812415	23812705	-	291	protein_coding	GO:0009535,chloroplast thylakoid membrane; GO:0045261,proton-transporting ATP synthase complex, catalytic core F(1); GO:0046933,proton-transporting ATP synthase activity, rotational mechanism; GO:0015986,ATP synthesis coupled proton transport	K02114: ATPF1E, atpC; F-type H+-transporting ATPase subunit epsilon	AtCh029	ref|YP_538854.1|	ATPE_SOLTU,RecName: Full=ATP synthase epsilon chain, chloroplastic {ECO:0000255|HAMAP-Rule:MF_00530}; AltName: Full=ATP synthase F1 sector epsilon subunit {ECO:0000255|HAMAP-Rule:MF_00530}; AltName: Full=F-ATPase epsilon subunit {ECO:0000255|HAMAP-Rule:MF_00530};	K4AUQ3_SOLLC,SubName: Full=Uncharacterized protein {ECO:0000313|EnsemblPlants:Solyc01g017220.1.1};
gene:Solyc01g020200.1	SL3.0ch01	27789944	27790535	+	592	protein_coding	GO:0009706,chloroplast inner membrane; GO:0016021,integral component of membrane; GO:0015031,protein transport	--	AtCh081	ref|YP_009421416.1|	TI214_SOLLC,RecName: Full=Protein TIC 214 {ECO:0000250|UniProtKB:P56785}; AltName: Full=Translocon at the inner envelope membrane of chloroplasts 214 {ECO:0000250|UniProtKB:P56785}; Short=AtTIC214 {ECO:0000250|UniProtKB:P56785};	K4AV02_SOLLC,SubName: Full=Uncharacterized protein {ECO:0000313|EnsemblPlants:Solyc01g020200.1.1};
gene:Solyc01g044307.1	SL3.0ch01	43155228	43157801	+	2574	protein_coding	GO:0005737,cytoplasm; GO:0000151,ubiquitin ligase complex; GO:0046872,metal ion binding; GO:0031624,ubiquitin conjugating enzyme binding; GO:0061630,ubiquitin protein ligase activity; GO:0004842,ubiquitin-protein transferase activity; GO:0032436,positive regulation of proteasomal ubiquitin-dependent protein catabolic process; GO:0000209,protein polyubiquitination; GO:0042787,NA	K11968: ARIH1; ariadne-1 [EC:2.3.2.31]	At1g65430	ref|XP_004228962.1|	ARI8_ARATH,RecName: Full=Probable E3 ubiquitin-protein ligase ARI8; EC=2.3.2.27 {ECO:0000250|UniProtKB:Q9Y4X5}; AltName: Full=ARIADNE-like protein ARI8; AltName: Full=Protein ariadne homolog 8; AltName: Full=RING-type E3 ubiquitin transferase ARI8 {ECO:0000305};	M1B7L6_SOLTU,RecName: Full=RING-type E3 ubiquitin transferase {ECO:0000256|SAAS:SAAS00970528}; EC=2.3.2.27 {ECO:0000256|SAAS:SAAS00970528};
gene:Solyc01g044480.3	SL3.0ch01	44024736	44049269	+	24534	protein_coding	--	--	At4g26310	ref|XP_004228965.1|	--	K4AVC8_SOLLC,SubName: Full=Uncharacterized protein {ECO:0000313|EnsemblPlants:Solyc01g044480.2.1};
gene:Solyc01g058500.3	SL3.0ch01	66782261	66782775	-	515	protein_coding	--	--	--	ref|XP_022975709.1|	--	K4AW58_SOLLC,SubName: Full=Uncharacterized protein {ECO:0000313|EnsemblPlants:Solyc01g058500.2.1};
gene:Solyc01g073725.1	SL3.0ch01	80980178	80982609	-	2432	protein_coding	--	--	--	--	--	--
gene:Solyc01g087995.1	SL3.0ch01	82715470	82716398	-	929	protein_coding	--	--	--	--	--	--
gene:Solyc01g088040.3	SL3.0ch01	82763872	82764239	+	368	protein_coding	--	--	--	gb|PHU14072.1|	--	K4AYJ4_SOLLC,SubName: Full=Uncharacterized protein {ECO:0000313|EnsemblPlants:Solyc01g088040.2.1};
gene:Solyc01g095305.1	SL3.0ch01	86503728	86504537	+	810	protein_coding	--	--	--	--	--	--
gene:Solyc01g096630.3	SL3.0ch01	87566323	87568026	+	1704	protein_coding	GO:0007623,circadian rhythm; GO:0006355,regulation of transcription, DNA-templated; GO:0006351,transcription, DNA-templated	--	At3g12320	ref|NP_001234764.1|	LNK3_ARATH,RecName: Full=Protein LNK3 {ECO:0000303|PubMed:23818596}; AltName: Full=Night light-inducible and clock-regulated 3 {ECO:0000303|PubMed:23818596};	Q3SC80_SOLLC,SubName: Full=ACI112 {ECO:0000313|EMBL:AAY97870.1, ECO:0000313|EnsemblPlants:Solyc01g096630.2.1};
gene:Solyc01g097020.3	SL3.0ch01	87874912	87878940	-	4029	protein_coding	--	--	--	ref|XP_015063207.1|	--	K4B090_SOLLC,SubName: Full=Uncharacterized protein {ECO:0000313|EnsemblPlants:Solyc01g097020.2.1};
gene:Solyc01g102610.3	SL3.0ch01	91248837	91253358	-	4522	protein_coding	GO:0016021,integral component of membrane; GO:0005886,plasma membrane; GO:0000293,ferric-chelate reductase activity; GO:0046872,metal ion binding; GO:0006811,ion transport; GO:0009416,response to light stimulus	K00521: E1.16.1.7; ferric-chelate reductase [EC:1.16.1.7]	At5g49740	ref|XP_004230384.1|	FRO6_ARATH,RecName: Full=Ferric reduction oxidase 6; Short=AtFRO6; EC=1.16.1.7; AltName: Full=Ferric-chelate reductase 6;	K4B1I9_SOLLC,SubName: Full=Uncharacterized protein {ECO:0000313|EnsemblPlants:Solyc01g102610.2.1};
gene:Solyc01g102830.3	SL3.0ch01	91404478	91407699	+	3222	protein_coding	GO:0016021,integral component of membrane; GO:0031966,mitochondrial membrane; GO:0005747,mitochondrial respiratory chain complex I; GO:0045271,respiratory chain complex I; GO:0022900,electron transport chain; GO:0009853,photorespiration	--	At1g14450	ref|XP_004230399.1|	NDB3B_ARATH,RecName: Full=NADH dehydrogenase [ubiquinone] 1 beta subcomplex subunit 3-B;	K4B1K9_SOLLC,SubName: Full=Uncharacterized protein {ECO:0000313|EnsemblPlants:Solyc01g102830.2.1};
gene:Solyc01g103590.3	SL3.0ch01	92047496	92048349	+	854	protein_coding	--	--	At1g80160	ref|XP_004230457.1|	--	K4B1T4_SOLLC,SubName: Full=Uncharacterized protein {ECO:0000313|EnsemblPlants:Solyc01g103590.2.1};
gene:Solyc01g104110.3	SL3.0ch01	92470081	92471661	-	1581	protein_coding	--	--	At2g28680	ref|XP_019067358.1|	--	K4B1Y6_SOLLC,SubName: Full=Uncharacterized protein {ECO:0000313|EnsemblPlants:Solyc01g104110.2.1};
gene:Solyc01g104435.1	SL3.0ch01	92749021	92755940	-	6920	protein_coding	--	--	--	ref|XP_015062574.1|	--	M1DU47_SOLTU,SubName: Full=Uncharacterized protein {ECO:0000313|EnsemblPlants:PGSC0003DMT400094430};
gene:Solyc01g105350.2	SL3.0ch01	93442897	93446106	+	3210	protein_coding	GO:0035251,UDP-glucosyltransferase activity; GO:0008152,metabolic process	K21374: UGT85A; 7-deoxyloganetin glucosyltransferase [EC:2.4.1.324]	At1g22340	ref|XP_004231354.1|	UGT2_GARJA,RecName: Full=7-deoxyloganetin glucosyltransferase; EC=2.4.1.324; AltName: Full=Genipin glucosyltransferase; AltName: Full=UDP-glucose glucosyltransferase 2; Short=GjUGT2; AltName: Full=UDP-glycosyltransferase 85A24;	K4B2A5_SOLLC,RecName: Full=Glycosyltransferase {ECO:0000256|RuleBase:RU362057}; EC=2.4.1.- {ECO:0000256|RuleBase:RU362057};
gene:Solyc01g108975.1	SL3.0ch01	96004608	96012185	+	7578	protein_coding	--	--	--	ref|XP_019068480.1|	--	K4B3B4_SOLLC,SubName: Full=Uncharacterized protein {ECO:0000313|EnsemblPlants:Solyc01g109000.1.1};
gene:Solyc01g109570.3	SL3.0ch01	96384528	96396548	-	12021	protein_coding	GO:0005886,plasma membrane; GO:0004871,signal transducer activity; GO:0007186,G-protein coupled receptor signaling pathway	--	At4g34460	ref|XP_004230886.1|	GBB_SOLTU,RecName: Full=Guanine nucleotide-binding protein subunit beta;	K4B3H0_SOLLC,SubName: Full=Uncharacterized protein {ECO:0000313|EnsemblPlants:Solyc01g109570.2.1};
gene:Solyc01g109780.3	SL3.0ch01	96546359	96550412	+	4054	protein_coding	GO:0005634,nucleus; GO:0009658,chloroplast organization; GO:0048512,circadian behavior; GO:0045893,positive regulation of transcription, DNA-templated; GO:0010099,regulation of photomorphogenesis; GO:0080167,response to karrikin	--	At2g16350	ref|XP_004230903.1|	FB348_ARATH,RecName: Full=F-box protein At2g16365;	K4B3J1_SOLLC,SubName: Full=Uncharacterized protein {ECO:0000313|EnsemblPlants:Solyc01g109780.2.1};
gene:Solyc01g111600.3	SL3.0ch01	97730316	97732859	-	2544	protein_coding	GO:0005737,cytoplasm; GO:0031965,nuclear membrane; GO:0005886,plasma membrane; GO:0009506,plasmodesma; GO:0046870,cadmium ion binding; GO:0005507,copper ion binding; GO:0032791,lead ion binding; GO:0046916,cellular transition metal ion homeostasis; GO:0010286,heat acclimation; GO:0030001,metal ion transport	K10752: RBBP4, HAT2, CAF1, MIS16; histone-binding protein RBBP4	At4g38580	ref|XP_004231044.1|	HIP26_ARATH,RecName: Full=Heavy metal-associated isoprenylated plant protein 26 {ECO:0000303|PubMed:21072340, ECO:0000303|PubMed:23368984}; Short=AtHIP26 {ECO:0000303|PubMed:23368984}; Short=AtHIPP26 {ECO:0000303|PubMed:21072340, ECO:0000303|PubMed:23368984}; AltName: Full=Farnesylated protein 6 {ECO:0000303|PubMed:8837031}; Short=AtFP6 {ECO:0000303|PubMed:8837031}; Flags: Precursor;	K4B422_SOLLC,SubName: Full=Uncharacterized protein {ECO:0000313|EnsemblPlants:Solyc01g111600.2.1};
gene:Solyc01g111620.3	SL3.0ch01	97753190	97756969	-	3780	protein_coding	--	--	At2g16800	ref|XP_004231046.1|	--	K4B424_SOLLC,SubName: Full=Uncharacterized protein {ECO:0000313|EnsemblPlants:Solyc01g111620.2.1};
gene:Solyc02g005070.2	SL3.0ch02	6328006	6332828	+	4823	protein_coding	--	K07466: RFA1, RPA1, rpa; replication factor A1	--	ref|XP_010325773.1|	--	K4CRY6_SOLLC,SubName: Full=Uncharacterized protein {ECO:0000313|EnsemblPlants:Solyc09g015140.2.1};
gene:Solyc02g014470.3	SL3.0ch02	17110985	17112667	-	1683	protein_coding	GO:0005737,cytoplasm; GO:0047372,acylglycerol lipase activity; GO:0008970,phosphatidylcholine 1-acylhydrolase activity; GO:0046340,diacylglycerol catabolic process; GO:0019915,lipid storage; GO:0052651,monoacylglycerol catabolic process; GO:0010187,negative regulation of seed germination	K00145: argC; N-acetyl-gamma-glutamyl-phosphate reductase [EC:1.2.1.38]	At4g18550	ref|XP_004231490.1|	DSEL_ARATH,RecName: Full=Phospholipase A1-IIgamma; EC=3.1.1.-; AltName: Full=DAD1-like seedling establishment-related lipase; Short=AtDSEL; Short=Phospholipase DSEL;	K4B4P6_SOLLC,SubName: Full=Uncharacterized protein {ECO:0000313|EnsemblPlants:Solyc02g014470.2.1};
gene:Solyc02g021770.1	SL3.0ch02	24252608	24253114	-	507	protein_coding	GO:0016021,integral component of membrane; GO:0005751,mitochondrial respiratory chain complex IV; GO:0004129,cytochrome-c oxidase activity; GO:0020037,heme binding; GO:0005506,iron ion binding; GO:0009060,aerobic respiration; GO:0015990,electron transport coupled proton transport; GO:0006123,mitochondrial electron transport, cytochrome c to oxygen	K02256: COX1; cytochrome c oxidase subunit 1 [EC:1.9.3.1]	AtMi114	gb|AEI00919.1|	COX1_SOYBN,RecName: Full=Cytochrome c oxidase subunit 1; EC=1.9.3.1; AltName: Full=Cytochrome c oxidase polypeptide I;	K4B525_SOLLC,RecName: Full=Cytochrome c oxidase subunit 1 {ECO:0000256|RuleBase:RU000369}; EC=1.9.3.1 {ECO:0000256|RuleBase:RU000369};
gene:Solyc02g032100.3	SL3.0ch02	27990459	27992279	+	1821	protein_coding	GO:0016021,integral component of membrane; GO:0005886,plasma membrane; GO:0005385,zinc ion transmembrane transporter activity	K14709: SLC39A1_2_3, ZIP1_2_3; solute carrier family 39 (zinc transporter), member 1/2/3	At3g12750	ref|XP_004231600.1|	ZIP1_ARATH,RecName: Full=Zinc transporter 1; AltName: Full=ZRT/IRT-like protein 1; Flags: Precursor;	K4B5F6_SOLLC,SubName: Full=Uncharacterized protein {ECO:0000313|EnsemblPlants:Solyc02g032100.2.1};
gene:Solyc02g063170.3	SL3.0ch02	35786401	35789347	+	2947	protein_coding	GO:0009941,chloroplast envelope; GO:0031969,chloroplast membrane; GO:0016021,integral component of membrane; GO:0009688,abscisic acid biosynthetic process; GO:0032928,regulation of superoxide anion generation; GO:0016122,xanthophyll metabolic process	--	At1g67080	ref|XP_004233491.1|	ABA4_ARATH,RecName: Full=Protein ABA DEFICIENT 4, chloroplastic {ECO:0000303|PubMed:17470058}; Flags: Precursor;	K4B6K3_SOLLC,SubName: Full=Uncharacterized protein {ECO:0000313|EnsemblPlants:Solyc02g063170.2.1};
gene:Solyc02g067285.1	SL3.0ch02	38027021	38032639	-	5619	protein_coding	GO:0005694,chromosome; GO:0005634,nucleus; GO:0005524,ATP binding; GO:0051301,cell division; GO:0009793,embryo development ending in seed dormancy; GO:0051321,meiotic cell cycle; GO:0007076,mitotic chromosome condensation; GO:0000070,mitotic sister chromatid segregation	--	At5g48600	gb|PKI47884.1|	SMC4_ARATH,RecName: Full=Structural maintenance of chromosomes protein 4; Short=AtSMC4; Short=SMC protein 4; Short=SMC-4; AltName: Full=Chromosome-associated protein C; Short=AtCAP-C;	A0A2I0IV72_PUNGR,SubName: Full=Uncharacterized protein {ECO:0000313|EMBL:PKI47884.1};
gene:Solyc02g070340.3	SL3.0ch02	40674318	40683638	+	9321	protein_coding	GO:0005840,ribosome; GO:0019843,rRNA binding; GO:0003735,structural constituent of ribosome; GO:0006412,translation	K02987: RP-S4e, RPS4; small subunit ribosomal protein S4e	At5g58420	ref|XP_004233134.1|	RS4_SOLTU,RecName: Full=40S ribosomal protein S4;	K4B816_SOLLC,RecName: Full=40S ribosomal protein S4 {ECO:0000256|PIRNR:PIRNR002116};
gene:Solyc02g071320.3	SL3.0ch02	41359573	41365282	-	5710	protein_coding	--	--	--	ref|XP_004232985.1|	--	K4B8A8_SOLLC,SubName: Full=Uncharacterized protein {ECO:0000313|EnsemblPlants:Solyc02g071320.2.1};
gene:Solyc02g075615.1	SL3.0ch02	42342044	42342487	+	444	protein_coding	--	--	--	ref|XP_010316822.1|	--	K4B8N7_SOLLC,SubName: Full=Uncharacterized protein {ECO:0000313|EnsemblPlants:Solyc02g075610.2.1};
gene:Solyc02g076710.3	SL3.0ch02	42408905	42411647	-	2743	protein_coding	GO:0005615,extracellular space; GO:0005764,lysosome; GO:0004197,cysteine-type endopeptidase activity; GO:0051603,proteolysis involved in cellular protein catabolic process	--	At1g09850_1	ref|XP_004233038.1|	ORYA_ORYSJ,RecName: Full=Oryzain alpha chain; EC=3.4.22.-; Flags: Precursor;	K4B8P8_SOLLC,SubName: Full=Uncharacterized protein {ECO:0000313|EnsemblPlants:Solyc02g076710.2.1};
gene:Solyc02g077930.2	SL3.0ch02	43320809	43320955	-	147	protein_coding	--	--	--	--	--	--
gene:Solyc02g077940.1	SL3.0ch02	43321246	43321410	+	165	protein_coding	--	--	--	--	--	K4B919_SOLLC,SubName: Full=Uncharacterized protein {ECO:0000313|EnsemblPlants:Solyc02g077940.1.1};
gene:Solyc02g079490.3	SL3.0ch02	44577275	44579796	-	2522	protein_coding	--	--	At1g32910	ref|XP_004232772.1|	--	K4B9H2_SOLLC,SubName: Full=Uncharacterized protein {ECO:0000313|EnsemblPlants:Solyc02g079490.2.1};
gene:Solyc02g079540.2	SL3.0ch02	44624762	44628539	+	3778	protein_coding	GO:0016021,integral component of membrane; GO:0005886,plasma membrane; GO:0005524,ATP binding; GO:0005516,calmodulin binding; GO:0030246,carbohydrate binding; GO:0004674,protein serine/threonine kinase activity; GO:0006468,protein phosphorylation; GO:0048544,recognition of pollen	--	At1g11330	ref|XP_019067880.1|	Y1133_ARATH,RecName: Full=G-type lectin S-receptor-like serine/threonine-protein kinase At1g11330; EC=2.7.11.1; Flags: Precursor;	K4B9H5_SOLLC,SubName: Full=Serine/threonine-protein kinase {ECO:0000313|EnsemblPlants:Solyc02g079540.1.1};
gene:Solyc02g079550.2	SL3.0ch02	44629209	44638505	+	9297	protein_coding	GO:0016021,integral component of membrane; GO:0005886,plasma membrane; GO:0005524,ATP binding; GO:0005516,calmodulin binding; GO:0030246,carbohydrate binding; GO:0004674,protein serine/threonine kinase activity; GO:0006468,protein phosphorylation; GO:0048544,recognition of pollen	--	At1g11330	ref|XP_019067881.1|	Y1133_ARATH,RecName: Full=G-type lectin S-receptor-like serine/threonine-protein kinase At1g11330; EC=2.7.11.1; Flags: Precursor;	A0A2G3A8Y5_CAPAN,SubName: Full=G-type lectin S-receptor-like serine/threonine-protein kinase {ECO:0000313|EMBL:PHT90643.1};
gene:Solyc02g079750.3	SL3.0ch02	44752724	44754738	+	2015	protein_coding	GO:0005737,cytoplasm; GO:0005886,plasma membrane; GO:0009506,plasmodesma; GO:0010181,FMN binding; GO:0003955,NAD(P)H dehydrogenase (quinone) activity	K03809: wrbA; NAD(P)H dehydrogenase (quinone) [EC:1.6.5.2]	At5g54500	ref|XP_015063427.1|	FQRL1_ARATH,RecName: Full=Probable NAD(P)H dehydrogenase (quinone) FQR1-like 1 {ECO:0000305}; EC=1.6.5.2 {ECO:0000250|UniProtKB:Q9LSQ5};	K4B9J6_SOLLC,SubName: Full=Uncharacterized protein {ECO:0000313|EnsemblPlants:Solyc02g079750.2.1};
gene:Solyc02g081800.1	SL3.0ch02	46169449	46170744	+	1296	protein_coding	GO:0016746,transferase activity, transferring acyl groups; GO:0016747,transferase activity, transferring acyl groups other than amino-acyl groups; GO:0005985,sucrose metabolic process	K13065: E2.3.1.133, HCT; shikimate O-hydroxycinnamoyltransferase [EC:2.3.1.133]	At3g26040	ref|XP_004233767.1|	ASAT3_SOLLC,RecName: Full=Acylsugar acyltransferase 3 {ECO:0000303|PubMed:25862303}; Short=Sl-ASAT3 {ECO:0000303|PubMed:25862303}; EC=2.3.1.- {ECO:0000305};	K4BA50_SOLLC,SubName: Full=Uncharacterized protein {ECO:0000313|EnsemblPlants:Solyc02g081800.1.1};
gene:Solyc02g082520.2	SL3.0ch02	46756163	46757422	+	1260	protein_coding	GO:0016021,integral component of membrane; GO:0005774,vacuolar membrane; GO:0015171,amino acid transmembrane transporter activity; GO:0015175,neutral amino acid transmembrane transporter activity; GO:0003333,amino acid transmembrane transport; GO:0015804,neutral amino acid transport	K14209: SLC36A, PAT; solute carrier family 36 (proton-coupled amino acid transporter)	At4g38250	ref|XP_015064861.1|	AVT3B_ARATH,RecName: Full=Amino acid transporter AVT3B {ECO:0000305}; Short=AtAvt3B {ECO:0000303|PubMed:27925655}; AltName: Full=Aromatic and neutral amino acid transporter-like protein 1 {ECO:0000305};	K4BAC2_SOLLC,SubName: Full=Uncharacterized protein {ECO:0000313|EnsemblPlants:Solyc02g082520.1.1};
gene:Solyc02g086970.3	SL3.0ch02	50173132	50178076	-	4945	protein_coding	GO:0009507,chloroplast; GO:0005759,mitochondrial matrix; GO:0005739,mitochondrion; GO:0004029,aldehyde dehydrogenase (NAD) activity; GO:0005524,ATP binding; GO:0046686,response to cadmium ion	K00128: ALDH; aldehyde dehydrogenase (NAD+) [EC:1.2.1.3]	At3g48000	ref|XP_010316283.1|	AL2B4_ARATH,RecName: Full=Aldehyde dehydrogenase family 2 member B4, mitochondrial; Short=ALDH2a; EC=1.2.1.3; Flags: Precursor;	K4BBK4_SOLLC,SubName: Full=Uncharacterized protein {ECO:0000313|EnsemblPlants:Solyc02g086970.2.1};
gene:Solyc02g088190.3	SL3.0ch02	50990063	50992374	+	2312	protein_coding	GO:0005634,nucleus; GO:0003677,DNA binding; GO:0000902,cell morphogenesis; GO:0035017,cuticle pattern formation; GO:1901957,regulation of cutin biosynthetic process; GO:0006355,regulation of transcription, DNA-templated; GO:0006351,transcription, DNA-templated; GO:0010091,trichome branching	K09422: MYBP; transcription factor MYB, plant	At3g01140	ref|XP_004232212.1|	MY106_ARATH,RecName: Full=Transcription factor MYB106 {ECO:0000305}; AltName: Full=Myb-related protein 106 {ECO:0000303|PubMed:11597504}; Short=AtMYB106 {ECO:0000303|PubMed:11597504}; AltName: Full=Transcription factor NOEK {ECO:0000303|PubMed:18805951};	K4BBX5_SOLLC,SubName: Full=Uncharacterized protein {ECO:0000313|EnsemblPlants:Solyc02g088190.2.1};
gene:Solyc02g088260.3	SL3.0ch02	51048390	51051988	-	3599	protein_coding	GO:0005829,cytosol; GO:0005634,nucleus; GO:0003729,mRNA binding; GO:0070300,phosphatidic acid binding	--	At5g39570	ref|XP_004232206.1|	Y5957_ARATH,RecName: Full=Uncharacterized protein At5g39570;	K4BBY2_SOLLC,SubName: Full=Uncharacterized protein {ECO:0000313|EnsemblPlants:Solyc02g088260.2.1};
gene:Solyc02g088460.3	SL3.0ch02	51182609	51185432	-	2824	protein_coding	GO:0009507,chloroplast; GO:0005829,cytosol; GO:0004106,chorismate mutase activity; GO:0016688,L-ascorbate peroxidase activity; GO:0009073,aromatic amino acid family biosynthetic process; GO:0046417,chorismate metabolic process	K01850: E5.4.99.5; chorismate mutase [EC:5.4.99.5]	At3g29200	ref|XP_004232192.1|	CM1_ARATH,RecName: Full=Chorismate mutase 1, chloroplastic; Short=AtCM1; EC=5.4.99.5; AltName: Full=CM-1; Flags: Precursor;	K4BC01_SOLLC,RecName: Full=Chorismate mutase {ECO:0000256|PIRNR:PIRNR017318}; EC=5.4.99.5 {ECO:0000256|PIRNR:PIRNR017318};
gene:Solyc02g089120.3	SL3.0ch02	51647469	51648921	+	1453	protein_coding	GO:0031225,anchored component of membrane; GO:0046658,anchored component of plasma membrane; GO:0009897,external side of plasma membrane; GO:0016328,lateral plasma membrane; GO:0009930,longitudinal side of cell surface; GO:0009505,plant-type cell wall; GO:0005886,plasma membrane; GO:0010215,cellulose microfibril organization; GO:0009825,multidimensional cell growth; GO:0009651,response to salt st…	--	At5g60920	ref|XP_004232141.1|	COBRA_ARATH,RecName: Full=Protein COBRA; AltName: Full=Cell expansion protein; Flags: Precursor;	A0A0V0IE33_SOLCH,SubName: Full=Uncharacterized protein {ECO:0000313|EMBL:JAP30877.1};
gene:Solyc02g091960.3	SL3.0ch02	53808449	53814628	+	6180	protein_coding	GO:0009507,chloroplast; GO:0010369,chromocenter; GO:0005737,cytoplasm; GO:0005652,nuclear lamina; GO:0031965,nuclear membrane; GO:0034399,nuclear periphery; GO:0005654,nucleoplasm; GO:0006997,nucleus organization; GO:0097298,regulation of nucleus size	--	At5g65770	ref|XP_004231953.1|	CRWN4_ARATH,RecName: Full=Protein CROWDED NUCLEI 4 {ECO:0000303|PubMed:24308514}; AltName: Full=Protein LITTLE NUCLEI 4 {ECO:0000303|PubMed:17873096};	M1BXE8_SOLTU,SubName: Full=Uncharacterized protein {ECO:0000313|EnsemblPlants:PGSC0003DMT400055146};
gene:Solyc02g093700.3	SL3.0ch02	55085889	55087978	+	2090	protein_coding	GO:0016021,integral component of membrane; GO:0005765,lysosomal membrane; GO:0005774,vacuolar membrane; GO:0015184,L-cystine transmembrane transporter activity; GO:0015811,L-cystine transport	K12386: CTNS; cystinosin	At5g40670	ref|XP_004231818.1|	CTNS_ARATH,RecName: Full=Cystinosin homolog;	K4BDG6_SOLLC,SubName: Full=Uncharacterized protein {ECO:0000313|EnsemblPlants:Solyc02g093700.2.1};
gene:Solyc02g094220.2	SL3.0ch02	55454739	55457127	+	2389	protein_coding	--	--	At3g27030	ref|XP_009788054.1|	--	A0A0V0GK06_SOLCH,SubName: Full=Putative ovule protein {ECO:0000313|EMBL:JAP08516.1};
gene:Solyc03g005420.2	SL3.0ch03	295747	299114	+	3368	protein_coding	GO:0005901,caveola; GO:0009877,nodulation	K07192: FLOT; flotillin	At5g25260	ref|XP_004234032.1|	FLOT1_MEDTR,RecName: Full=Flotillin-like protein 1;	K4BDW6_SOLLC,SubName: Full=Uncharacterized protein {ECO:0000313|EnsemblPlants:Solyc03g005420.1.1};
gene:Solyc03g006760.3	SL3.0ch03	1291040	1294696	+	3657	protein_coding	--	--	--	ref|XP_015162418.1|	--	K4BE99_SOLLC,SubName: Full=Uncharacterized protein {ECO:0000313|EnsemblPlants:Solyc03g006760.2.1};
gene:Solyc03g007310.3	SL3.0ch03	1873929	1877386	+	3458	protein_coding	GO:0005737,cytoplasm; GO:0005634,nucleus; GO:0005886,plasma membrane; GO:0010427,abscisic acid binding; GO:0042803,protein homodimerization activity; GO:0004864,protein phosphatase inhibitor activity; GO:0004872,NA; GO:0009738,abscisic acid-activated signaling pathway; GO:0009789,positive regulation of abscisic acid-activated signaling pathway; GO:0009737,response to abscisic acid	K14496: PYL; abscisic acid receptor PYR/PYL family	At5g53160	ref|XP_004234175.1|	PYL8_ARATH,RecName: Full=Abscisic acid receptor PYL8; AltName: Full=ABI1-binding protein 1; AltName: Full=PYR1-like protein 8; AltName: Full=Regulatory components of ABA receptor 3;	K4BEF4_SOLLC,SubName: Full=Uncharacterized protein {ECO:0000313|EnsemblPlants:Solyc03g007310.2.1};
gene:Solyc03g007370.3	SL3.0ch03	1914764	1920347	-	5584	protein_coding	GO:0009507,chloroplast; GO:0005739,mitochondrion; GO:0003677,DNA binding; GO:0003700,DNA binding transcription factor activity; GO:0001053,plastid sigma factor activity; GO:0016987,bacterial sigma factor activity; GO:0071483,cellular response to blue light; GO:0071472,cellular response to salt stress; GO:0009658,chloroplast organization; GO:0006352,DNA-templated transcription, initiation; GO:0009…	K03093: sigI; RNA polymerase sigma factor	At5g24120	ref|XP_004234179.1|	SIGE_ARATH,RecName: Full=RNA polymerase sigma factor sigE, chloroplastic/mitochondrial; Short=Sigma factor E; Short=Sigma-E; AltName: Full=RNA polymerase sigma factor sig5; Short=Atsig5; Short=Sigma factor 5; Flags: Precursor;	K4BEG0_SOLLC,SubName: Full=Uncharacterized protein {ECO:0000313|EnsemblPlants:Solyc03g007370.2.1};
gene:Solyc03g019700.1	SL3.0ch03	62911951	62912160	-	210	protein_coding	--	--	At5g63500	ref|XP_004234309.1|	--	A0A0V0GJ05_SOLCH,SubName: Full=Putative ovule protein {ECO:0000313|EMBL:JAP07912.1}; Flags: Fragment;
gene:Solyc03g019900.3	SL3.0ch03	62757363	62764897	-	7535	protein_coding	GO:0005737,cytoplasm; GO:0005634,nucleus; GO:0000159,protein phosphatase type 2A complex; GO:0046872,metal ion binding; GO:0004721,phosphoprotein phosphatase activity; GO:0004674,protein serine/threonine kinase activity; GO:0009910,negative regulation of flower development; GO:0006470,protein dephosphorylation	K15498: PPP6C; serine/threonine-protein phosphatase 6 catalytic subunit [EC:3.1.3.16]	At3g19980	ref|XP_004234324.1|	FYPP3_ARATH,RecName: Full=Phytochrome-associated serine/threonine-protein phosphatase 3; Short=AtFyPP3; EC=3.1.3.16; AltName: Full=Protein EMBRYO DEFECTIVE 2736;	K4BEW2_SOLLC,RecName: Full=Serine/threonine-protein phosphatase {ECO:0000256|RuleBase:RU004273}; EC=3.1.3.16 {ECO:0000256|RuleBase:RU004273};
gene:Solyc03g025855.1	SL3.0ch03	3275717	3276874	+	1158	protein_coding	--	--	--	--	--	--
gene:Solyc03g025925.1	SL3.0ch03	3366528	3370086	+	3559	protein_coding	--	--	--	--	--	--
gene:Solyc03g026000.3	SL3.0ch03	3437621	3439856	-	2236	protein_coding	--	--	--	ref|XP_004234373.1|	--	K4BF73_SOLLC,SubName: Full=Uncharacterized protein {ECO:0000313|EnsemblPlants:Solyc03g026000.2.1};
gene:Solyc03g031600.3	SL3.0ch03	4112339	4118012	-	5674	protein_coding	GO:0005779,integral component of peroxisomal membrane	K13347: PXMP2, PMP22; peroxisomal membrane protein 2	At4g04470	ref|XP_010317660.1|	PMP22_ARATH,RecName: Full=Peroxisomal membrane protein PMP22; AltName: Full=22 kDa peroxisomal membrane protein;	K4BFD2_SOLLC,SubName: Full=Uncharacterized protein {ECO:0000313|EnsemblPlants:Solyc03g031600.2.1};
gene:Solyc03g033330.3	SL3.0ch03	4936002	4939157	+	3156	protein_coding	GO:0009535,chloroplast thylakoid membrane; GO:0016021,integral component of membrane; GO:0046872,metal ion binding; GO:0061630,ubiquitin protein ligase activity; GO:0043161,proteasome-mediated ubiquitin-dependent protein catabolic process	K19041: RNF38_44; E3 ubiquitin-protein ligase RNF38/44 [EC:2.3.2.27]	At5g66070	ref|XP_004234521.1|	NIP1_ARATH,RecName: Full=NEP1-interacting protein 1; AltName: Full=RING-H2 finger protein ATL26;	K4BFK5_SOLLC,SubName: Full=Uncharacterized protein {ECO:0000313|EnsemblPlants:Solyc03g033330.2.1};
gene:Solyc03g033500.3	SL3.0ch03	5065561	5066151	-	591	protein_coding	GO:0005737,cytoplasm; GO:0005634,nucleus; GO:0003690,double-stranded DNA binding; GO:0003729,mRNA binding; GO:0003723,RNA binding; GO:0003697,single-stranded DNA binding; GO:0008270,zinc ion binding; GO:0009631,cold acclimation; GO:0032508,DNA duplex unwinding; GO:0006355,regulation of transcription, DNA-templated; GO:0009409,response to cold; GO:0009651,response to salt stress; GO:0009414,respon…	--	At4g36020	ref|XP_004234533.1|	CSP1_ARATH,RecName: Full=Cold shock protein 1; Short=AtCSP1; AltName: Full=Cold shock domain-containing protein 1;	A0A0V0HW10_SOLCH,SubName: Full=Putative ovule protein {ECO:0000313|EMBL:JAP24282.1};
gene:Solyc03g043620.1	SL3.0ch03	7123460	7123801	+	342	protein_coding	--	--	--	gb|OMP00390.1|	--	K4BFY3_SOLLC,SubName: Full=Uncharacterized protein {ECO:0000313|EnsemblPlants:Solyc03g043620.1.1};
gene:Solyc03g058380.3	SL3.0ch03	26278905	26287400	-	8496	protein_coding	--	K03243: EIF5B; translation initiation factor 5B	At1g76810	ref|XP_010317932.1|	--	K4BGP0_SOLLC,SubName: Full=Uncharacterized protein {ECO:0000313|EnsemblPlants:Solyc03g058380.2.1};
gene:Solyc03g058390.2	SL3.0ch03	26288317	26289982	-	1666	protein_coding	--	K03243: EIF5B; translation initiation factor 5B	--	ref|XP_010317932.1|	--	K4BGP1_SOLLC,SubName: Full=Uncharacterized protein {ECO:0000313|EnsemblPlants:Solyc03g058390.1.1};
gene:Solyc03g063390.1	SL3.0ch03	36756400	36758097	-	1698	protein_coding	--	--	At5g06810	ref|XP_010317913.1|	--	K4BH85_SOLLC,SubName: Full=Uncharacterized protein {ECO:0000313|EnsemblPlants:Solyc03g063390.1.1};
gene:Solyc03g064040.1	SL3.0ch03	39609888	39610151	-	264	protein_coding	--	--	--	ref|YP_173422.1|	--	K4BHD9_SOLLC,SubName: Full=Uncharacterized protein {ECO:0000313|EnsemblPlants:Solyc03g064040.1.1};
gene:Solyc03g082580.3	SL3.0ch03	53929752	53934872	+	5121	protein_coding	GO:0009507,chloroplast; GO:0017057,6-phosphogluconolactonase activity; GO:0005975,carbohydrate metabolic process; GO:0006098,pentose-phosphate shunt	K01057: PGLS, pgl, devB; 6-phosphogluconolactonase [EC:3.1.1.31]	At5g24400	ref|NP_001296736.1|	6PGL4_ORYSI,RecName: Full=Probable 6-phosphogluconolactonase 4, chloroplastic; Short=6PGL 4; EC=3.1.1.31; Flags: Precursor;	K4BI34_SOLLC,SubName: Full=Uncharacterized protein {ECO:0000313|EnsemblPlants:Solyc03g082580.2.1};
gene:Solyc03g082685.1	SL3.0ch03	54015508	54019124	-	3617	protein_coding	GO:0005789,endoplasmic reticulum membrane; GO:0005773,vacuole; GO:0051604,protein maturation; GO:0015031,protein transport; GO:0006890,retrograde vesicle-mediated transport, Golgi to ER; GO:0006624,vacuolar protein processing	K20473: NBAS; neuroblastoma-amplified sequence	At5g24350	ref|XP_019068198.1|	MIP2_ARATH,RecName: Full=MAG2-interacting protein 2 {ECO:0000303|PubMed:24118572};	K4BI44_SOLLC,SubName: Full=Uncharacterized protein {ECO:0000313|EnsemblPlants:Solyc03g082680.2.1};
gene:Solyc03g083130.2	SL3.0ch03	54370724	54389471	+	18748	protein_coding	--	--	At5g24280	ref|XP_019068471.1|	--	K4BI89_SOLLC,SubName: Full=Uncharacterized protein {ECO:0000313|EnsemblPlants:Solyc03g083130.1.1};
gene:Solyc03g083147.1	SL3.0ch03	54411122	54413186	+	2065	protein_coding	GO:0000419,DNA-directed RNA polymerase V complex; GO:0042803,protein homodimerization activity; GO:0006306,DNA methylation; GO:0031047,gene silencing by RNA; GO:0070921,regulation of production of siRNA involved in chromatin silencing by small RNA; GO:0080188,RNA-directed DNA methylation	--	At3g49250	ref|XP_015068860.1|	DMS3_ARATH,RecName: Full=Protein DEFECTIVE IN MERISTEM SILENCING 3; AltName: Full=Protein INVOLVED IN DE NOVO 1;	A0A0V0I7K8_SOLCH,SubName: Full=Uncharacterized protein {ECO:0000313|EMBL:JAP28638.1};
gene:Solyc03g083640.1	SL3.0ch03	55020282	55020545	+	264	protein_coding	--	--	--	--	--	--
gene:Solyc03g097955.1	SL3.0ch03	61769286	61772484	+	3199	protein_coding	GO:0005737,cytoplasm; GO:0047134,protein-disulfide reductase activity; GO:0004791,thioredoxin-disulfide reductase activity; GO:0045454,cell redox homeostasis	--	At2g27660	ref|XP_010318329.1|	NRX11_ORYSJ,RecName: Full=Probable nucleoredoxin 1-1; Short=OsNrx1-1; EC=1.8.1.8;	K4BJL3_SOLLC,SubName: Full=Uncharacterized protein {ECO:0000313|EnsemblPlants:Solyc03g097960.1.1};
gene:Solyc03g098480.1	SL3.0ch03	62195672	62196649	-	978	protein_coding	--	--	--	ref|XP_015069105.1|	--	K4BJR3_SOLLC,SubName: Full=Uncharacterized protein {ECO:0000313|EnsemblPlants:Solyc03g098480.1.1};
gene:Solyc03g113270.3	SL3.0ch03	64941909	64944213	+	2305	protein_coding	GO:0005634,nucleus; GO:0003700,DNA binding transcription factor activity; GO:0042803,protein homodimerization activity; GO:0043565,sequence-specific DNA binding; GO:0009965,leaf morphogenesis; GO:0045893,positive regulation of transcription, DNA-templated; GO:0009637,response to blue light; GO:0009651,response to salt stress; GO:0006351,transcription, DNA-templated	K09338: HD-ZIP; homeobox-leucine zipper protein	At3g01470	ref|NP_001234250.2|	HAT5_ARATH,RecName: Full=Homeobox-leucine zipper protein HAT5; AltName: Full=HD-ZIP protein ATHB-1; AltName: Full=Homeodomain transcription factor ATHB-1; AltName: Full=Homeodomain-leucine zipper protein HAT5; Short=HD-ZIP protein 5;	Q43529_SOLLC,SubName: Full=Homeobox {ECO:0000313|EMBL:CAA64417.1, ECO:0000313|EnsemblPlants:Solyc03g113270.2.1};
gene:Solyc03g115180.2	SL3.0ch03	66467349	66478131	+	10783	protein_coding	--	--	At1g43770	ref|XP_019068614.1|	--	K4BL20_SOLLC,SubName: Full=Uncharacterized protein {ECO:0000313|EnsemblPlants:Solyc03g115180.1.1};
gene:Solyc03g115365.1	SL3.0ch03	66576900	66577592	+	693	protein_coding	--	--	--	--	--	--
gene:Solyc03g116780.3	SL3.0ch03	67542206	67545489	+	3284	protein_coding	--	--	At5g32440	ref|XP_004235950.1|	--	K4BLI0_SOLLC,SubName: Full=Uncharacterized protein {ECO:0000313|EnsemblPlants:Solyc03g116780.2.1};
gene:Solyc03g117960.3	SL3.0ch03	68417831	68427768	-	9938	protein_coding	--	--	At5g07400	ref|XP_019068683.1|	--	M1B4G4_SOLTU,SubName: Full=Uncharacterized protein {ECO:0000313|EnsemblPlants:PGSC0003DMT400036894};
gene:Solyc03g118905.1	SL3.0ch03	69166449	69168478	+	2030	protein_coding	GO:0005832,chaperonin-containing T-complex; GO:0005829,cytosol; GO:0005524,ATP binding; GO:0044183,protein binding involved in protein folding; GO:0051082,unfolded protein binding; GO:0006458,'de novo' protein folding; GO:0061077,chaperone-mediated protein folding; GO:0046686,response to cadmium ion	--	At3g18190	gb|AFK42621.1|	TCPD_ARATH,RecName: Full=T-complex protein 1 subunit delta {ECO:0000303|PubMed:11599560}; Short=TCP-1-delta {ECO:0000303|PubMed:11599560}; AltName: Full=CCT-delta {ECO:0000303|PubMed:11599560}; AltName: Full=Chaperonin CCT4 {ECO:0000305};	I3SQS9_MEDTR,SubName: Full=Uncharacterized protein {ECO:0000313|EMBL:AFK42621.1};
gene:Solyc03g121010.3	SL3.0ch03	70720722	70741034	+	20313	protein_coding	GO:0016593,Cdc73/Paf1 complex; GO:0005634,nucleus; GO:0009908,flower development; GO:0016571,histone methylation; GO:0009910,negative regulation of flower development; GO:0006355,regulation of transcription, DNA-templated; GO:0006368,transcription elongation from RNA polymerase II promoter	--	At1g79730	ref|XP_004235642.1|	PAF1_ARATH,RecName: Full=Protein PAF1 homolog {ECO:0000305}; AltName: Full=Protein EARLY FLOWERING 7 {ECO:0000303|PubMed:15520273}; AltName: Full=Protein VERNALIZATION INDEPENDENCE 2 {ECO:0000303|PubMed:15472079};	K4BMQ1_SOLLC,SubName: Full=Uncharacterized protein {ECO:0000313|EnsemblPlants:Solyc03g121020.2.1};
gene:Solyc03g121940.3	SL3.0ch03	71422670	71427620	-	4951	protein_coding	GO:0016602,CCAAT-binding factor complex; GO:0003677,DNA binding; GO:0003700,DNA binding transcription factor activity; GO:0006351,transcription, DNA-templated	--	At1g72830	ref|XP_004235574.1|	NFYA3_ARATH,RecName: Full=Nuclear transcription factor Y subunit A-3; Short=AtNF-YA-3; AltName: Full=Transcriptional activator HAP2C;	K4BMZ2_SOLLC,SubName: Full=Uncharacterized protein {ECO:0000313|EnsemblPlants:Solyc03g121940.2.1};
gene:Solyc03g123710.3	SL3.0ch03	71964338	71966702	-	2365	protein_coding	--	--	--	gb|PHT88887.1|	--	K4BN70_SOLLC,SubName: Full=Uncharacterized protein {ECO:0000313|EnsemblPlants:Solyc03g123710.2.1};
gene:Solyc04g015050.3	SL3.0ch04	5249745	5255534	+	5790	protein_coding	--	K20280: TRAPPC5, TRS31; trafficking protein particle complex subunit 5	At5g58030	ref|XP_004236654.1|	--	K4BQ08_SOLLC,SubName: Full=Uncharacterized protein {ECO:0000313|EnsemblPlants:Solyc04g015050.2.1};
gene:Solyc04g016460.3	SL3.0ch04	7296036	7298838	+	2803	protein_coding	--	--	--	--	--	--
gene:Solyc04g039850.1	SL3.0ch04	12527451	12527932	-	482	protein_coding	GO:0009535,chloroplast thylakoid membrane; GO:0045261,proton-transporting ATP synthase complex, catalytic core F(1); GO:0005524,ATP binding; GO:0046933,proton-transporting ATP synthase activity, rotational mechanism; GO:0015986,ATP synthesis coupled proton transport	K02112: ATPF1B, atpD; F-type H+-transporting ATPase subunit beta [EC:3.6.3.14]	AtCh030	gb|AAM17926.1|	ATPB_SOLBU,RecName: Full=ATP synthase subunit beta, chloroplastic {ECO:0000255|HAMAP-Rule:MF_01347}; EC=3.6.3.14 {ECO:0000255|HAMAP-Rule:MF_01347}; AltName: Full=ATP synthase F1 sector subunit beta {ECO:0000255|HAMAP-Rule:MF_01347}; AltName: Full=F-ATPase subunit beta {ECO:0000255|HAMAP-Rule:MF_01347};	K4BRC3_SOLLC,SubName: Full=Uncharacterized protein {ECO:0000313|EnsemblPlants:Solyc04g039850.1.1};
gene:Solyc04g040230.2	SL3.0ch04	11902414	11904238	+	1825	protein_coding	GO:0005737,cytoplasm; GO:0005789,endoplasmic reticulum membrane; GO:0016021,integral component of membrane; GO:0008757,S-adenosylmethionine-dependent methyltransferase activity; GO:0032259,methylation	--	At3g10200	ref|XP_015159424.1|	PMT6_ARATH,RecName: Full=Probable methyltransferase PMT6; EC=2.1.1.-;	K4BRG0_SOLLC,SubName: Full=Uncharacterized protein {ECO:0000313|EnsemblPlants:Solyc04g040230.1.1};
gene:Solyc04g045540.1	SL3.0ch04	33909941	33910876	+	936	protein_coding	GO:0009706,chloroplast inner membrane; GO:0016021,integral component of membrane; GO:0015031,protein transport	--	AtCh069	ref|YP_009254123.1|	TI214_SOLBU,RecName: Full=Protein TIC 214 {ECO:0000250|UniProtKB:P56785}; AltName: Full=Translocon at the inner envelope membrane of chloroplasts 214 {ECO:0000250|UniProtKB:P56785}; Short=AtTIC214 {ECO:0000250|UniProtKB:P56785};	K4BRI3_SOLLC,SubName: Full=Uncharacterized protein {ECO:0000313|EnsemblPlants:Solyc04g045540.1.1};
gene:Solyc04g053120.3	SL3.0ch04	51652441	51659834	-	7394	protein_coding	GO:0009501,amyloplast; GO:0009507,chloroplast; GO:0004134,4-alpha-glucanotransferase activity; GO:0102500,beta-maltose 4-alpha-glucanotransferase activity	K00705: malQ; 4-alpha-glucanotransferase [EC:2.4.1.25]	At5g64860	ref|XP_004237445.1|	DPEP_SOLTU,RecName: Full=4-alpha-glucanotransferase, chloroplastic/amyloplastic; EC=2.4.1.25; AltName: Full=Amylomaltase; AltName: Full=Disproportionating enzyme; Short=D-enzyme; Flags: Precursor;	K4BSG9_SOLLC,RecName: Full=4-alpha-glucanotransferase {ECO:0000256|RuleBase:RU361207}; EC=2.4.1.25 {ECO:0000256|RuleBase:RU361207}; AltName: Full=Amylomaltase {ECO:0000256|RuleBase:RU361207}; AltName: Full=Disproportionating enzyme {ECO:0000256|RuleBase:RU361207};
gene:Solyc04g057993.1	SL3.0ch04	55058991	55060028	+	1038	protein_coding	--	--	--	--	--	--
gene:Solyc04g063320.1	SL3.0ch04	55451358	55451552	+	195	protein_coding	--	--	--	--	--	K4BT22_SOLLC,SubName: Full=Uncharacterized protein {ECO:0000313|EnsemblPlants:Solyc04g063320.1.1};
gene:Solyc04g072410.3	SL3.0ch04	59511637	59517716	-	6080	protein_coding	--	K20304: TRAPPC6, TRS33; trafficking protein particle complex subunit 6	At3g05000	gb|PHT50643.1|	--	A0A2G2WZK4_CAPBA,SubName: Full=Uncharacterized protein {ECO:0000313|EMBL:PHT50643.1};
gene:Solyc04g072450.3	SL3.0ch04	59543736	59546641	-	2906	protein_coding	--	--	--	--	--	--
gene:Solyc04g076820.1	SL3.0ch04	61782222	61783646	-	1425	protein_coding	--	--	At5g09620	ref|XP_004238032.1|	--	K4BUC0_SOLLC,SubName: Full=Uncharacterized protein {ECO:0000313|EnsemblPlants:Solyc04g076820.1.1};
gene:Solyc04g078620.3	SL3.0ch04	63394517	63398792	+	4276	protein_coding	GO:0005737,cytoplasm; GO:0005634,nucleus; GO:0005524,ATP binding; GO:0016874,ligase activity; GO:0019789,SUMO transferase activity; GO:0009793,embryo development ending in seed dormancy; GO:0016925,protein sumoylation; GO:0009737,response to abscisic acid	K10577: UBE2I, UBC9; ubiquitin-conjugating enzyme E2 I	At3g57870	ref|XP_004238134.1|	SCE1_ARATH,RecName: Full=SUMO-conjugating enzyme SCE1; EC=2.3.2.-; AltName: Full=Protein EMBRYO DEFECTIVE 1637; AltName: Full=Protein hus5 homolog; AltName: Full=SUMO-conjugating enzyme 1; Short=AtSCE1;	K4BUU7_SOLLC,SubName: Full=Uncharacterized protein {ECO:0000313|EnsemblPlants:Solyc04g078620.2.1};
gene:Solyc04g078970.2	SL3.0ch04	63681876	63686142	-	4267	protein_coding	--	--	--	ref|XP_004238158.1|	--	K4BUY1_SOLLC,SubName: Full=Uncharacterized protein {ECO:0000313|EnsemblPlants:Solyc04g078970.1.1};
gene:Solyc04g079350.1	SL3.0ch04	63958267	63959220	+	954	protein_coding	--	--	At2g15760	ref|XP_004238183.1|	--	K4BV19_SOLLC,SubName: Full=Uncharacterized protein {ECO:0000313|EnsemblPlants:Solyc04g079350.1.1};
gene:Solyc05g006920.3	SL3.0ch05	1519837	1523706	-	3870	protein_coding	GO:0016021,integral component of membrane; GO:0005886,plasma membrane; GO:0080054,low-affinity nitrate transmembrane transporter activity; GO:0015293,symporter activity; GO:0042128,nitrate assimilation; GO:0015706,nitrate transport	K14638: SLC15A3_4, PHT; solute carrier family 15 (peptide/histidine transporter), member 3/4	At1g69870	ref|XP_004238760.1|	PTR21_ARATH,RecName: Full=Protein NRT1/ PTR FAMILY 2.13; Short=AtNPF2.13; AltName: Full=Nitrate transporter 1.7;	K4BWL8_SOLLC,SubName: Full=Uncharacterized protein {ECO:0000313|EnsemblPlants:Solyc05g006920.2.1};
gene:Solyc05g007720.1	SL3.0ch05	2202783	2203678	+	896	protein_coding	--	--	--	gb|OIT38894.1|	--	K4BWU7_SOLLC,SubName: Full=Uncharacterized protein {ECO:0000313|EnsemblPlants:Solyc05g007720.1.1};
gene:Solyc05g008633.1	SL3.0ch05	2934507	2941477	+	6971	protein_coding	GO:0005634,nucleus; GO:0005524,ATP binding; GO:0046872,metal ion binding; GO:0004652,polynucleotide adenylyltransferase activity; GO:0003723,RNA binding; GO:0009908,flower development; GO:0048366,leaf development; GO:0006378,mRNA polyadenylation; GO:0008285,negative regulation of cell proliferation; GO:0045824,negative regulation of innate immune response; GO:0048451,petal formation; GO:0043631,R…	K14376: PAP; poly(A) polymerase [EC:2.7.7.19]	At1g17980	ref|XP_004238881.1|	PAPS1_ARATH,RecName: Full=Nuclear poly(A) polymerase 1 {ECO:0000303|PubMed:18479511}; Short=PAP(I) {ECO:0000305}; Short=Poly(A) polymerase I {ECO:0000305}; EC=2.7.7.19 {ECO:0000269|PubMed:15297145}; AltName: Full=Polynucleotide adenylyltransferase 1 {ECO:0000305};	K4BX37_SOLLC,SubName: Full=Uncharacterized protein {ECO:0000313|EnsemblPlants:Solyc05g008630.2.1};
gene:Solyc05g008940.3	SL3.0ch05	3149136	3152199	+	3064	protein_coding	GO:0016021,integral component of membrane; GO:0005886,plasma membrane; GO:0005524,ATP binding; GO:0030247,polysaccharide binding; GO:0004674,protein serine/threonine kinase activity; GO:0007166,cell surface receptor signaling pathway	--	At1g25390	ref|XP_004238903.1|	LRL11_ARATH,RecName: Full=LEAF RUST 10 DISEASE-RESISTANCE LOCUS RECEPTOR-LIKE PROTEIN KINASE-like 1.1 {ECO:0000303|PubMed:12805585}; EC=2.7.11.1; AltName: Full=Probable receptor-like serine/threonine-protein kinase LRK10L-1.1 {ECO:0000305}; Flags: Precursor;	K4BX68_SOLLC,SubName: Full=Uncharacterized protein {ECO:0000313|EnsemblPlants:Solyc05g008940.2.1};
gene:Solyc05g009730.1	SL3.0ch05	3944214	3944453	-	240	protein_coding	--	--	--	gb|EPS74712.1|	--	K4BXE7_SOLLC,SubName: Full=Uncharacterized protein {ECO:0000313|EnsemblPlants:Solyc05g009730.1.1};
gene:Solyc05g011890.1	SL3.0ch05	5114762	5115772	+	1011	protein_coding	GO:0005794,Golgi apparatus; GO:0080118,brassinosteroid sulfotransferase activity; GO:1990135,flavonoid sulfotransferase activity; GO:0008146,sulfotransferase activity; GO:0016131,brassinosteroid metabolic process; GO:0006952,defense response; GO:0009751,response to salicylic acid; GO:0009651,response to salt stress	K22312: ST2A, SOT15; hydroxyjasmonate sulfotransferase [EC:2.8.2.39]	At2g03760	ref|XP_004239020.1|	SOT12_ARATH,RecName: Full=Cytosolic sulfotransferase 12; Short=AtSOT12; EC=2.8.2.-; AltName: Full=Sulfotransferase 1; Short=AtST1;	K4BXR2_SOLLC,RecName: Full=Sulfotransferase {ECO:0000256|RuleBase:RU361155}; EC=2.8.2.- {ECO:0000256|RuleBase:RU361155};
gene:Solyc05g014980.3	SL3.0ch05	9188995	9194046	-	5052	protein_coding	GO:0005737,cytoplasm; GO:0004017,adenylate kinase activity; GO:0005524,ATP binding; GO:0006163,purine nucleotide metabolic process	K00939: adk, AK; adenylate kinase [EC:2.7.4.3]	At5g63400	ref|XP_004239196.1|	KAD4_ORYSJ,RecName: Full=Adenylate kinase 4; EC=2.7.4.3; AltName: Full=ATP-AMP transphosphorylase 4; AltName: Full=ATP:AMP phosphotransferase; AltName: Full=Adenylate kinase B; Short=AK B; AltName: Full=Adenylate monophosphate kinase 4;	K4BYL6_SOLLC,SubName: Full=Uncharacterized protein {ECO:0000313|EnsemblPlants:Solyc05g014980.2.1};
gene:Solyc05g016220.1	SL3.0ch05	15107430	15107816	-	387	protein_coding	GO:0009706,chloroplast inner membrane; GO:0016021,integral component of membrane; GO:0015031,protein transport	--	AtCh081	gb|AHA85672.1|	TI214_SOLLC,RecName: Full=Protein TIC 214 {ECO:0000250|UniProtKB:P56785}; AltName: Full=Translocon at the inner envelope membrane of chloroplasts 214 {ECO:0000250|UniProtKB:P56785}; Short=AtTIC214 {ECO:0000250|UniProtKB:P56785};	K4BYY6_SOLLC,SubName: Full=Uncharacterized protein {ECO:0000313|EnsemblPlants:Solyc05g016220.1.1};
gene:Solyc05g032770.3	SL3.0ch05	45112369	45115552	+	3184	protein_coding	GO:0005634,nucleus; GO:0003677,DNA binding; GO:0042393,histone binding; GO:0046872,metal ion binding; GO:0003714,transcription corepressor activity; GO:0016569,covalent chromatin modification; GO:0006355,regulation of transcription, DNA-templated; GO:0009651,response to salt stress; GO:0009414,response to water deprivation; GO:0006351,transcription, DNA-templated	--	At3g42790	ref|XP_006338123.1|	ALFL5_ARATH,RecName: Full=PHD finger protein ALFIN-LIKE 5; Short=Protein AL5;	K4C058_SOLLC,SubName: Full=Uncharacterized protein {ECO:0000313|EnsemblPlants:Solyc05g032770.2.1};
gene:Solyc05g046390.3	SL3.0ch05	59666171	59671106	-	4936	protein_coding	--	--	At2g31490	ref|XP_004240125.1|	--	K4C0X2_SOLLC,SubName: Full=Uncharacterized protein {ECO:0000313|EnsemblPlants:Solyc05g046390.2.1};
gene:Solyc05g047440.1	SL3.0ch05	59743133	59743396	-	264	protein_coding	GO:0009706,chloroplast inner membrane; GO:0016021,integral component of membrane; GO:0015031,protein transport	--	AtMi029	gb|ANC95104.1|	TI214_NICTO,RecName: Full=Protein TIC 214 {ECO:0000250|UniProtKB:P56785}; AltName: Full=Translocon at the inner envelope membrane of chloroplasts 214 {ECO:0000250|UniProtKB:P56785}; Short=AtTIC214 {ECO:0000250|UniProtKB:P56785};	K4C0X8_SOLLC,SubName: Full=Uncharacterized protein {ECO:0000313|EnsemblPlants:Solyc05g047440.1.1};
gene:Solyc05g050340.3	SL3.0ch05	61303460	61305866	+	2407	protein_coding	GO:0005634,nucleus; GO:0003700,DNA binding transcription factor activity; GO:0043565,sequence-specific DNA binding; GO:0006351,transcription, DNA-templated	--	At4g11070	ref|XP_006345566.1|	WRK41_ARATH,RecName: Full=Probable WRKY transcription factor 41; AltName: Full=WRKY DNA-binding protein 41;	K4C166_SOLLC,SubName: Full=Uncharacterized protein {ECO:0000313|EnsemblPlants:Solyc05g050340.2.1};
gene:Solyc05g050380.3	SL3.0ch05	61337580	61343288	+	5709	protein_coding	GO:0005887,integral component of plasma membrane; GO:0005886,plasma membrane; GO:0005516,calmodulin binding; GO:0030552,cAMP binding; GO:0030553,cGMP binding; GO:0005216,ion channel activity; GO:0042391,regulation of membrane potential	K05391: CNGC; cyclic nucleotide gated channel, plant	At5g53130	ref|XP_010321516.1|	CNGC1_ARATH,RecName: Full=Cyclic nucleotide-gated ion channel 1; Short=AtCNGC1; AltName: Full=Cyclic nucleotide- and calmodulin-regulated ion channel 1;	M1BIZ1_SOLTU,SubName: Full=Uncharacterized protein {ECO:0000313|EnsemblPlants:PGSC0003DMT400046345};
gene:Solyc05g051200.1	SL3.0ch05	62291782	62292456	-	675	protein_coding	GO:0005634,nucleus; GO:0003677,DNA binding; GO:0003700,DNA binding transcription factor activity; GO:0006952,defense response; GO:0009873,ethylene-activated signaling pathway; GO:0009867,jasmonic acid mediated signaling pathway; GO:0006351,transcription, DNA-templated	K14516: ERF1; ethylene-responsive transcription factor 1	At3g23240	gb|AAK95688.1|	ERF92_ARATH,RecName: Full=Ethylene-responsive transcription factor 1B; Short=AtERF1B; AltName: Full=Ethylene-responsive element-binding factor 1B; Short=EREBP-1B;	Q8LGR8_SOLLC,SubName: Full=Ethylene response factor {ECO:0000313|EMBL:ABY86902.1}; SubName: Full=Ethylene-responsive factor 1 {ECO:0000313|EMBL:AAK95688.1};
gene:Solyc05g051230.3	SL3.0ch05	62340394	62350356	+	9963	protein_coding	--	K22132: tcdA; tRNA threonylcarbamoyladenosine dehydratase	At5g37530	ref|XP_004240036.1|	--	K4C1F4_SOLLC,SubName: Full=Uncharacterized protein {ECO:0000313|EnsemblPlants:Solyc05g051230.2.1};
gene:Solyc05g051850.3	SL3.0ch05	63112792	63116913	+	4122	protein_coding	GO:0005737,cytoplasm; GO:0004512,inositol-3-phosphate synthase activity; GO:0006021,inositol biosynthetic process; GO:0008654,phospholipid biosynthetic process	K01858: INO1, ISYNA1; myo-inositol-1-phosphate synthase [EC:5.5.1.4]	At5g10170	ref|NP_001296998.1|	INO1_TOBAC,RecName: Full=Inositol-3-phosphate synthase; Short=MIP synthase; EC=5.5.1.4; AltName: Full=Myo-inositol 1-phosphate synthase; Short=IPS; Short=MI-1-P synthase;	K4C1L6_SOLLC,SubName: Full=Uncharacterized protein {ECO:0000313|EnsemblPlants:Solyc05g051850.2.1};
gene:Solyc05g052140.3	SL3.0ch05	63295442	63296186	-	745	protein_coding	GO:0005743,mitochondrial inner membrane; GO:0045261,proton-transporting ATP synthase complex, catalytic core F(1); GO:0046933,proton-transporting ATP synthase activity, rotational mechanism; GO:0015986,ATP synthesis coupled proton transport	K02134: ATPeF1D, ATP5D, ATP16; F-type H+-transporting ATPase subunit delta	At5g47030	ref|NP_001315280.1|	ATP4_IPOBA,RecName: Full=ATP synthase subunit delta', mitochondrial; AltName: Full=F-ATPase delta' subunit; Flags: Precursor;	A0A1S4BAA8_TOBAC,SubName: Full=ATP synthase subunit delta', mitochondrial {ECO:0000313|RefSeq:XP_016485792.1};
gene:Solyc05g052950.3	SL3.0ch05	63971896	63979309	-	7414	protein_coding	GO:0000785,chromatin; GO:0005829,cytosol; GO:0005634,nucleus; GO:0003682,chromatin binding; GO:0005085,guanyl-nucleotide exchange factor activity; GO:0042802,identical protein binding; GO:0009881,photoreceptor activity; GO:0042803,protein homodimerization activity; GO:0009649,entrainment of circadian clock; GO:0018298,protein-chromophore linkage; GO:0009411,response to UV; GO:0010224,response to …	--	At3g55580	ref|XP_004239914.1|	UVR8_ARATH,RecName: Full=Ultraviolet-B receptor UVR8; AltName: Full=Protein UV-B RESISTANCE 8; AltName: Full=RCC1 domain-containing protein UVR8;	K4C1X5_SOLLC,SubName: Full=Uncharacterized protein {ECO:0000313|EnsemblPlants:Solyc05g052950.2.1};
gene:Solyc05g054493.1	SL3.0ch05	65262406	65263605	-	1200	protein_coding	GO:0016607,nuclear speck; GO:0005634,nucleus; GO:0003690,double-stranded DNA binding; GO:0046872,metal ion binding; GO:0035874,cellular response to copper ion starvation; GO:0006974,cellular response to DNA damage stimulus; GO:0006260,DNA replication; GO:0048638,regulation of developmental growth	K13102: KIN; DNA/RNA-binding protein KIN17	At1g55460	ref|XP_004239788.1|	KIN17_ARATH,RecName: Full=KIN17-like protein {ECO:0000305};	K4C2C8_SOLLC,SubName: Full=Uncharacterized protein {ECO:0000313|EnsemblPlants:Solyc05g054500.1.1};
gene:Solyc05g054560.3	SL3.0ch05	65301868	65303807	+	1940	protein_coding	GO:0016021,integral component of membrane; GO:0005886,plasma membrane; GO:0051536,iron-sulfur cluster binding	--	At3g55390	ref|XP_004239783.1|	CSPLI_POPTR,RecName: Full=CASP-like protein 4C2; Short=PtCASPL4C2;	K4C2D4_SOLLC,RecName: Full=CASP-like protein {ECO:0000256|RuleBase:RU361233};
gene:Solyc05g056390.2	SL3.0ch05	66560823	66562085	+	1263	protein_coding	GO:0005759,mitochondrial matrix; GO:0005739,mitochondrion; GO:0005524,ATP binding; GO:0051087,chaperone binding; GO:0005507,copper ion binding; GO:0051082,unfolded protein binding; GO:0051085,chaperone cofactor-dependent protein refolding; GO:0009408,response to heat; GO:0006986,response to unfolded protein	K04078: groES, HSPE1; chaperonin GroES	At1g23100	ref|NP_001333033.1|	CH10_ARATH,RecName: Full=10 kDa chaperonin, mitochondrial; AltName: Full=Chaperonin 10; Short=CPN10; AltName: Full=Protein groES; Flags: Precursor;	K4C2W3_SOLLC,SubName: Full=Uncharacterized protein {ECO:0000313|EnsemblPlants:Solyc05g056390.2.1};
gene:Solyc06g005270.2	SL3.0ch06	275287	278552	-	3266	protein_coding	--	K15744: Z-ISO; zeta-carotene isomerase [EC:5.2.1.12]	At3g07565	ref|XP_015078124.1|	--	K4C311_SOLLC,SubName: Full=Uncharacterized protein {ECO:0000313|EnsemblPlants:Solyc06g005270.1.1};
gene:Solyc06g005340.3	SL3.0ch06	361360	362015	-	656	protein_coding	GO:0005829,cytosol; GO:0000139,Golgi membrane; GO:0005886,plasma membrane; GO:0005525,GTP binding; GO:0003924,GTPase activity; GO:0009306,protein secretion; GO:0017157,regulation of exocytosis; GO:0006904,vesicle docking involved in exocytosis	K07901: RAB8A, MEL; Ras-related protein Rab-8A	At5g59840	ref|XP_004240353.1|	RAE1A_ARATH,RecName: Full=Ras-related protein RABE1a; Short=AtRABE1a; AltName: Full=Ras-related protein Rab8B; Short=AtRab8B;	A0A0V0HU96_SOLCH,SubName: Full=Putative ovule protein {ECO:0000313|EMBL:JAP23796.1};
gene:Solyc06g005350.3	SL3.0ch06	362165	370282	-	8118	protein_coding	GO:0005886,plasma membrane; GO:0005525,GTP binding; GO:0003924,GTPase activity	--	At3g46060	ref|XP_004240353.1|	RB1BV_BETVU,RecName: Full=Ras-related protein RAB1BV;	K4C319_SOLLC,SubName: Full=Uncharacterized protein {ECO:0000313|EnsemblPlants:Solyc06g005350.2.1};
gene:Solyc06g005435.1	SL3.0ch06	441133	443555	+	2423	protein_coding	GO:0005524,ATP binding	K03283: HSPA1s; heat shock 70kDa protein 1/2/6/8	At5g02500	ref|XP_015078010.1|	HSP7C_PETHY,RecName: Full=Heat shock cognate 70 kDa protein;	A0A1S3C8G2_CUCME,SubName: Full=heat shock cognate 70 kDa protein {ECO:0000313|RefSeq:XP_008458892.1};
gene:Solyc06g005475.1	SL3.0ch06	485891	486174	-	284	protein_coding	GO:0009507,chloroplast; GO:0009941,chloroplast envelope; GO:0009707,chloroplast outer membrane; GO:0034426,etioplast membrane; GO:0031305,integral component of mitochondrial inner membrane; GO:0005744,mitochondrial inner membrane presequence translocase complex; GO:0009536,plastid; GO:0009527,plastid outer membrane; GO:0046930,pore complex; GO:0005773,vacuole; GO:0015171,amino acid transmembrane …	--	At2g28900	ref|XP_015077485.1|	OP161_ARATH,RecName: Full=Outer envelope pore protein 16-1, chloroplastic; AltName: Full=Chloroplastic outer envelope pore protein of 16 kDa 1; Short=AtOEP16-1; Short=OEP16-1; AltName: Full=Outer plastid envelope protein 16-L; Short=AtOEP16-L; Short=Leave outer plastid envelope protein 16; AltName: Full=Protochlorophyllide-dependent translocon protein 16; Short=Ptc16;	M1AKX9_SOLTU,SubName: Full=Uncharacterized protein {ECO:0000313|EnsemblPlants:PGSC0003DMT400025043};
gene:Solyc06g005640.2	SL3.0ch06	704594	710599	-	6006	protein_coding	--	--	--	--	--	K4C346_SOLLC,SubName: Full=Uncharacterized protein {ECO:0000313|EnsemblPlants:Solyc06g005640.1.1};
gene:Solyc06g005720.3	SL3.0ch06	766822	773869	+	7048	protein_coding	GO:0009507,chloroplast; GO:0016491,oxidoreductase activity	K08081: TR1; tropinone reductase I [EC:1.1.1.206]	At2g29260	ref|XP_004240378.1|	TRNH5_ARATH,RecName: Full=Tropinone reductase homolog At2g29260, chloroplastic {ECO:0000305}; EC=1.1.1.- {ECO:0000305}; Flags: Precursor;	K4C354_SOLLC,SubName: Full=Uncharacterized protein {ECO:0000313|EnsemblPlants:Solyc06g005720.2.1};
gene:Solyc06g005740.2	SL3.0ch06	776483	777643	-	1161	protein_coding	GO:0005737,cytoplasm; GO:0003729,mRNA binding; GO:0006417,regulation of translation	--	At2g29200	ref|XP_006346707.1|	PUM1_ARATH,RecName: Full=Pumilio homolog 1; Short=APUM-1; Short=AtPUM1;	M1A7D0_SOLTU,SubName: Full=Uncharacterized protein {ECO:0000313|EnsemblPlants:PGSC0003DMT400016254};
gene:Solyc06g005880.3	SL3.0ch06	884261	888428	-	4168	protein_coding	GO:0012505,endomembrane system; GO:0016021,integral component of membrane; GO:0005886,plasma membrane; GO:0005524,ATP binding; GO:0004674,protein serine/threonine kinase activity; GO:0019199,transmembrane receptor protein kinase activity; GO:0010204,defense response signaling pathway, resistance gene-independent; GO:0016045,detection of bacterium; GO:0002764,immune response-regulating signaling p…	K13420: FLS2; LRR receptor-like serine/threonine-protein kinase FLS2 [EC:2.7.11.1]	At5g20480	ref|XP_019069782.1|	EFR_ARATH,RecName: Full=LRR receptor-like serine/threonine-protein kinase EFR; EC=2.7.11.1; AltName: Full=Elongation factor Tu receptor; Short=EF-Tu receptor; Flags: Precursor;	A0A1U7VCA8_NICSY,SubName: Full=probable LRR receptor-like serine/threonine-protein kinase At3g47570 isoform X1 {ECO:0000313|RefSeq:XP_009763988.1};
gene:Solyc06g005960.3	SL3.0ch06	941679	944951	+	3273	protein_coding	--	--	--	ref|XP_010321911.1|	--	M0ZYE3_SOLTU,SubName: Full=Uncharacterized protein {ECO:0000313|EnsemblPlants:PGSC0003DMT400010658};
gene:Solyc06g005970.2	SL3.0ch06	948648	956024	+	7377	protein_coding	--	K05349: bglX; beta-glucosidase [EC:3.2.1.21]	At3g47000	ref|XP_019070023.1|	--	K4C379_SOLLC,SubName: Full=Uncharacterized protein {ECO:0000313|EnsemblPlants:Solyc06g005970.2.1};
gene:Solyc06g007110.3	SL3.0ch06	1155092	1162976	+	7885	protein_coding	--	--	At5g58720	ref|XP_004240401.1|	Y5872_ARATH,RecName: Full=SMR domain-containing protein At5g58720 {ECO:0000305}; AltName: Full=PRL1-interacting protein PIPC {ECO:0000303|PubMed:10220464};	K4C394_SOLLC,SubName: Full=Uncharacterized protein {ECO:0000313|EnsemblPlants:Solyc06g007110.2.1};
gene:Solyc06g007120.3	SL3.0ch06	1173162	1179319	+	6158	protein_coding	GO:0005829,cytosol; GO:0005886,plasma membrane; GO:0004435,phosphatidylinositol phospholipase C activity; GO:0004871,signal transducer activity; GO:0035556,intracellular signal transduction; GO:0016042,lipid catabolic process	K05857: PLCD; phosphatidylinositol phospholipase C, delta [EC:3.1.4.11]	At5g58700	ref|NP_001234181.1|	PLCD4_ARATH,RecName: Full=Phosphoinositide phospholipase C 4; EC=3.1.4.11; AltName: Full=Phosphoinositide phospholipase PLC4; Short=AtPLC4; Short=PI-PLC4;	B6C9K2_SOLLC,RecName: Full=Phosphoinositide phospholipase C {ECO:0000256|RuleBase:RU361133}; EC=3.1.4.11 {ECO:0000256|RuleBase:RU361133};
gene:Solyc06g007220.3	SL3.0ch06	1284814	1285338	-	525	protein_coding	--	--	--	--	--	--
gene:Solyc06g007515.1	SL3.0ch06	1503161	1505021	-	1861	protein_coding	--	--	--	--	--	--
gene:Solyc06g007940.2	SL3.0ch06	1805282	1809534	-	4253	protein_coding	GO:0005886,plasma membrane; GO:0016567,protein ubiquitination	--	At5g48800	ref|XP_004240632.1|	Y5880_ARATH,RecName: Full=BTB/POZ domain-containing protein At5g48800;	M0ZL56_SOLTU,SubName: Full=Uncharacterized protein {ECO:0000313|EnsemblPlants:PGSC0003DMT400003100};
gene:Solyc06g008040.3	SL3.0ch06	1886010	1903229	-	17220	protein_coding	GO:0005938,cell cortex; GO:0009524,phragmoplast; GO:0005886,plasma membrane; GO:0009506,plasmodesma; GO:0005876,spindle microtubule; GO:0051010,microtubule plus-end binding; GO:0051301,cell division; GO:0043622,cortical microtubule organization; GO:0000278,mitotic cell cycle; GO:0007026,negative regulation of microtubule depolymerization; GO:0051781,positive regulation of cell division; GO:005082…	K16578: CLASP1_2; CLIP-associating protein 1/2	--	ref|XP_004240469.1|	CLASP_ARATH,RecName: Full=CLIP-associated protein; Short=AtCLASP;	K4C3I4_SOLLC,SubName: Full=Uncharacterized protein {ECO:0000313|EnsemblPlants:Solyc06g008040.2.1};
gene:Solyc06g034110.3	SL3.0ch06	23780327	23785869	+	5543	protein_coding	GO:0003993,acid phosphatase activity	--	At4g25150	ref|NP_001234071.2|	PPA1_SOLLC,RecName: Full=Acid phosphatase 1; EC=3.1.3.2; AltName: Full=Apase-1(1); Flags: Precursor;	K4C4N5_SOLLC,SubName: Full=Uncharacterized protein {ECO:0000313|EnsemblPlants:Solyc06g034110.2.1};
gene:Solyc06g059840.3	SL3.0ch06	37846164	37850453	-	4290	protein_coding	GO:0005759,mitochondrial matrix; GO:0003863,3-methyl-2-oxobutanoate dehydrogenase (2-methylpropanoyl-transferring) activity; GO:0046872,metal ion binding; GO:0043617,cellular response to sucrose starvation; GO:0009646,response to absence of light; GO:0009744,response to sucrose	K00166: BCKDHA, bkdA1; 2-oxoisovalerate dehydrogenase E1 component alpha subunit [EC:1.2.4.4]	At1g21400	ref|NP_001234066.2|	ODBA1_ARATH,RecName: Full=2-oxoisovalerate dehydrogenase subunit alpha 1, mitochondrial; EC=1.2.4.4; AltName: Full=Branched-chain alpha-keto acid dehydrogenase E1 component alpha chain; Short=BCKDE1A; Short=BCKDH E1-alpha; Flags: Precursor;	K4C6H0_SOLLC,SubName: Full=Uncharacterized protein {ECO:0000313|EnsemblPlants:Solyc06g059840.2.1};
gene:Solyc06g060080.2	SL3.0ch06	38106829	38112011	+	5183	protein_coding	GO:0005743,mitochondrial inner membrane; GO:0045263,proton-transporting ATP synthase complex, coupling factor F(o); GO:0015992,NA	--	At3g46430	ref|XP_010322939.1|	ATPY_SOLTU,RecName: Full=ATP synthase 6 kDa subunit, mitochondrial; Flags: Fragment;	K4C6I9_SOLLC,SubName: Full=Uncharacterized protein {ECO:0000313|EnsemblPlants:Solyc06g060080.2.1};
gene:Solyc06g063220.3	SL3.0ch06	40047558	40049369	-	1812	protein_coding	GO:0000275,mitochondrial proton-transporting ATP synthase complex, catalytic core F(1); GO:0046933,proton-transporting ATP synthase activity, rotational mechanism; GO:0015986,ATP synthesis coupled proton transport	--	At1g51650	ref|XP_004241929.1|	ATP5E_IPOBA,RecName: Full=ATP synthase subunit epsilon, mitochondrial; Short=ATPase subunit epsilon;	K4C753_SOLLC,SubName: Full=Uncharacterized protein {ECO:0000313|EnsemblPlants:Solyc06g063220.2.1};
gene:Solyc06g065540.3	SL3.0ch06	41034711	41045347	-	10637	protein_coding	GO:0005829,cytosol; GO:0010008,endosome membrane; GO:0000285,1-phosphatidylinositol-3-phosphate 5-kinase activity; GO:0005524,ATP binding; GO:0046854,phosphatidylinositol phosphorylation; GO:0042147,retrograde transport, endosome to Golgi	K00921: PIKFYVE, FAB1; 1-phosphatidylinositol-3-phosphate 5-kinase [EC:2.7.1.150]	At1g34260	ref|XP_010322750.1|	FAB1D_ARATH,RecName: Full=Putative 1-phosphatidylinositol-3-phosphate 5-kinase FAB1D; Short=Phosphatidylinositol 3-phosphate 5-kinase; EC=2.7.1.150; AltName: Full=Phosphatidylinositol 3-phosphate 5-kinase type III; Short=PIPkin-III; Short=Type III PIP kinase; AltName: Full=Protein FORMS APLOID AND BINUCLEATE CELLS 1D;	K4C7I3_SOLLC,SubName: Full=Uncharacterized protein {ECO:0000313|EnsemblPlants:Solyc06g065540.2.1};
gene:Solyc06g068560.3	SL3.0ch06	42606756	42613881	-	7126	protein_coding	GO:0016021,integral component of membrane	--	At1g79710	ref|XP_004241672.1|	FBT3_ARATH,RecName: Full=Probable folate-biopterin transporter 3;	K4C830_SOLLC,SubName: Full=Uncharacterized protein {ECO:0000313|EnsemblPlants:Solyc06g068560.2.1};
gene:Solyc06g069230.3	SL3.0ch06	43104890	43112266	-	7377	protein_coding	GO:0032301,MutSalpha complex; GO:0032302,MutSbeta complex; GO:0005886,plasma membrane; GO:0005524,ATP binding; GO:0003684,damaged DNA binding; GO:0008094,DNA-dependent ATPase activity; GO:0000406,double-strand/single-strand DNA junction binding; GO:0000400,four-way junction DNA binding; GO:0032137,guanine/thymine mispair binding; GO:0000404,heteroduplex DNA loop binding; GO:0030983,mismatched DNA…	K08735: MSH2; DNA mismatch repair protein MSH2	Hs4557761	ref|NP_001234067.1|	MSH2_ARATH,RecName: Full=DNA mismatch repair protein MSH2; Short=AtMSH2; AltName: Full=MutS protein homolog 2;	K4C896_SOLLC,SubName: Full=Uncharacterized protein {ECO:0000313|EnsemblPlants:Solyc06g069230.2.1};
gene:Solyc06g069760.3	SL3.0ch06	43559612	43562357	-	2746	protein_coding	GO:0005634,nucleus; GO:0003677,DNA binding; GO:0003700,DNA binding transcription factor activity; GO:0046872,metal ion binding; GO:0009908,flower development; GO:0006355,regulation of transcription, DNA-templated; GO:0006351,transcription, DNA-templated	--	At3g47500	ref|NP_001315363.1|	CDF3_ARATH,RecName: Full=Cyclic dof factor 3; AltName: Full=Dof zinc finger protein DOF3.3; Short=AtDOF3.3; AltName: Full=H-protein promoter-binding factor 2a;	K4C8E8_SOLLC,SubName: Full=Uncharacterized protein {ECO:0000313|EnsemblPlants:Solyc06g069760.2.1};
gene:Solyc06g071290.3	SL3.0ch06	43998180	44003462	-	5283	protein_coding	GO:0005739,mitochondrion; GO:0005777,peroxisome; GO:0004029,aldehyde dehydrogenase (NAD) activity; GO:0008802,betaine-aldehyde dehydrogenase activity; GO:0055114,oxidation-reduction process; GO:0009737,response to abscisic acid; GO:0009414,response to water deprivation	K00130: betB, gbsA; betaine-aldehyde dehydrogenase [EC:1.2.1.8]	At3g48170	ref|NP_001333606.1|	BADH2_ARATH,RecName: Full=Betaine aldehyde dehydrogenase 2, mitochondrial; Short=BADH; EC=1.2.1.8; AltName: Full=Aldehyde dehydrogenase family 10 member A9; Flags: Precursor;	Q56R04_SOLLC,SubName: Full=Putative betaine aldehyde dehyrogenase {ECO:0000313|EMBL:AAX73303.1, ECO:0000313|EnsemblPlants:Solyc06g071290.2.1};
gene:Solyc06g072160.3	SL3.0ch06	44620519	44625233	+	4715	protein_coding	GO:0005737,cytoplasm; GO:0004022,alcohol dehydrogenase (NAD) activity; GO:0008270,zinc ion binding	K00001: E1.1.1.1, adh; alcohol dehydrogenase [EC:1.1.1.1]	At1g77120	ref|XP_004241482.1|	ADHL6_ARATH,RecName: Full=Alcohol dehydrogenase-like 6; EC=1.1.1.1 {ECO:0000250|UniProtKB:P06525};	K4C8T7_SOLLC,SubName: Full=Uncharacterized protein {ECO:0000313|EnsemblPlants:Solyc06g072160.2.1};
gene:Solyc06g073180.3	SL3.0ch06	45230969	45234467	+	3499	protein_coding	GO:0005634,nucleus; GO:0003677,DNA binding; GO:0003700,DNA binding transcription factor activity; GO:0003712,transcription cofactor activity; GO:0008270,zinc ion binding; GO:0048573,photoperiodism, flowering; GO:0006355,regulation of transcription, DNA-templated; GO:0080167,response to karrikin; GO:0009416,response to light stimulus; GO:0006351,transcription, DNA-templated; GO:0010228,vegetative …	--	At2g31380	ref|NP_001234169.1|	BBX24_ARATH,RecName: Full=B-box zinc finger protein 24 {ECO:0000303|PubMed:19920209}; AltName: Full=Salt tolerance protein;	Q2VY19_SOLLC,SubName: Full=CONSTANS interacting protein 1 {ECO:0000313|EMBL:AAS67368.1, ECO:0000313|EnsemblPlants:Solyc06g073180.2.1};
gene:Solyc06g074300.3	SL3.0ch06	46060212	46068037	-	7826	protein_coding	--	--	--	--	--	--
gene:Solyc06g075720.2	SL3.0ch06	47188924	47192301	-	3378	protein_coding	--	--	--	ref|XP_004242077.1|	--	K4C9T7_SOLLC,SubName: Full=Uncharacterized protein {ECO:0000313|EnsemblPlants:Solyc06g075720.1.1};
gene:Solyc06g075730.2	SL3.0ch06	47193082	47193662	+	581	protein_coding	--	--	--	ref|XP_010322365.1|	--	K4C9T9_SOLLC,SubName: Full=Uncharacterized protein {ECO:0000313|EnsemblPlants:Solyc06g075740.1.1};
gene:Solyc06g076540.1	SL3.0ch06	47692609	47693073	-	465	protein_coding	GO:0005737,cytoplasm	K13993: HSP20; HSP20 family protein	At1g07400	ref|XP_004241201.1|	HSP11_SOLPE,RecName: Full=17.7 kDa class I heat shock protein; AltName: Full=Hsp19.9;	K4CA14_SOLLC,SubName: Full=Uncharacterized protein {ECO:0000313|EnsemblPlants:Solyc06g076540.1.1};
gene:Solyc06g082140.3	SL3.0ch06	48095646	48096503	-	858	protein_coding	--	--	--	--	--	--
gene:Solyc06g082640.3	SL3.0ch06	48447381	48449324	+	1944	protein_coding	GO:0005886,plasma membrane; GO:0005524,ATP binding; GO:0042802,identical protein binding; GO:0004672,protein kinase activity; GO:0004674,protein serine/threonine kinase activity; GO:0009742,brassinosteroid mediated signaling pathway; GO:0009729,detection of brassinosteroid stimulus; GO:0009965,leaf morphogenesis; GO:0009825,multidimensional cell growth; GO:1900458,negative regulation of brassinos…	K14502: BIN2; protein brassinosteroid insensitive 2 [EC:2.7.11.1]	At4g18710	ref|XP_015057681.1|	KSG7_ARATH,RecName: Full=Shaggy-related protein kinase eta {ECO:0000303|PubMed:9611268}; EC=2.7.11.1 {ECO:0000269|PubMed:11847343, ECO:0000269|PubMed:12428015}; AltName: Full=ASK-eta {ECO:0000303|PubMed:10080716}; AltName: Full=Protein BRASSINOSTEROID INSENSITIVE 2 {ECO:0000303|PubMed:11847343}; AltName: Full=Protein ULTRACURVATA 1 {ECO:0000303|PubMed:11820813}; AltName: Full=Shaggy-related prote…	K4CAB9_SOLLC,SubName: Full=Uncharacterized protein {ECO:0000313|EnsemblPlants:Solyc06g082640.2.1};
gene:Solyc06g083340.3	SL3.0ch06	48822621	48824583	-	1963	protein_coding	--	--	At3g07230	ref|XP_004242417.1|	PR4_PHAVU,RecName: Full=Wound-induced basic protein;	A0A0V0GFI5_SOLCH,SubName: Full=Putative ovule protein {ECO:0000313|EMBL:JAP06988.1}; Flags: Fragment;
gene:Solyc06g084621.1	SL3.0ch06	49720839	49731889	-	11051	protein_coding	--	--	--	--	--	A0A1S3XU05_TOBAC,SubName: Full=uncharacterized protein LOC107768738 isoform X1 {ECO:0000313|RefSeq:XP_016443364.1};
gene:Solyc07g005050.3	SL3.0ch07	101122	103597	-	2476	protein_coding	GO:0022625,cytosolic large ribosomal subunit; GO:0003723,RNA binding; GO:0003735,structural constituent of ribosome; GO:0006412,translation	K02924: RP-L39e, RPL39; large subunit ribosomal protein L39e	At2g25210	gb|EYU20493.1|	RL393_ORYSJ,RecName: Full=60S ribosomal protein L39-3;	A0A022Q037_ERYGU,SubName: Full=Uncharacterized protein {ECO:0000313|EMBL:EYU20493.1};
gene:Solyc07g005430.3	SL3.0ch07	330997	334737	-	3741	protein_coding	--	--	At1g68680	ref|XP_004242579.1|	--	K4CB15_SOLLC,SubName: Full=Uncharacterized protein {ECO:0000313|EnsemblPlants:Solyc07g005430.2.1};
gene:Solyc07g005760.3	SL3.0ch07	607960	611881	-	3922	protein_coding	GO:0047172,shikimate O-hydroxycinnamoyltransferase activity	K13065: E2.3.1.133, HCT; shikimate O-hydroxycinnamoyltransferase [EC:2.3.1.133]	At5g48930	ref|NP_001234850.2|	HST_TOBAC,RecName: Full=Shikimate O-hydroxycinnamoyltransferase; EC=2.3.1.133; AltName: Full=Hydroxycinnamoyl transferase; AltName: Full=Hydroxycinnamoyl-Coenzyme A shikimate/quinate hydroxycinnamoyltransferase;	K4CB47_SOLLC,SubName: Full=Hydroxycinnamoyl-CoA:quinate hydroxycinnamoyl transferase {ECO:0000313|EMBL:AST47888.1}; EC=2.3.1.99 {ECO:0000313|EMBL:AST47888.1};
gene:Solyc07g006630.3	SL3.0ch07	1494884	1496758	-	1875	protein_coding	GO:0005634,nucleus; GO:0003700,DNA binding transcription factor activity; GO:0008270,zinc ion binding; GO:0048571,long-day photoperiodism; GO:0048579,negative regulation of long-day photoperiodism, flowering; GO:0045892,negative regulation of transcription, DNA-templated; GO:0048576,positive regulation of short-day photoperiodism, flowering; GO:0009909,regulation of flower development; GO:0006355…	K12135: CO; zinc finger protein CONSTANS	At5g57660	ref|NP_001234448.1|	COL5_ARATH,RecName: Full=Zinc finger protein CONSTANS-LIKE 5;	B2MW87_SOLLC,SubName: Full=CONSTANS-like protein {ECO:0000313|EMBL:ACC95379.1, ECO:0000313|EnsemblPlants:Solyc07g006630.2.1}; SubName: Full=Hop-interacting protein THI010 {ECO:0000313|EMBL:AEW69784.1};
gene:Solyc07g006855.1	SL3.0ch07	1726164	1729372	+	3209	protein_coding	GO:0016021,integral component of membrane; GO:0005886,plasma membrane; GO:0051536,iron-sulfur cluster binding	--	At2g35760	ref|XP_004242688.1|	CSPLG_POPTR,RecName: Full=CASP-like protein 2C1; Short=PtCASPL2C1;	M1BM50_SOLTU,RecName: Full=CASP-like protein {ECO:0000256|RuleBase:RU361233};
gene:Solyc07g007200.3	SL3.0ch07	1939711	1946897	-	7187	protein_coding	--	K16271: RLIM, RNF12; E3 ubiquitin-protein ligase RLIM [EC:2.3.2.27]	--	ref|XP_004242710.1|	--	K4CBJ1_SOLLC,SubName: Full=Uncharacterized protein {ECO:0000313|EnsemblPlants:Solyc07g007200.2.1};
gene:Solyc07g008560.3	SL3.0ch07	3500634	3508016	+	7383	protein_coding	GO:0005576,extracellular region; GO:0003993,acid phosphatase activity; GO:0046872,metal ion binding	K22390: ACP7; acid phosphatase type 7	At1g13750	ref|XP_004242805.1|	PPA27_ARATH,RecName: Full=Probable inactive purple acid phosphatase 27; Flags: Precursor;	K4CBX5_SOLLC,RecName: Full=Purple acid phosphatase {ECO:0000256|RuleBase:RU361203}; EC=3.1.3.2 {ECO:0000256|RuleBase:RU361203};
gene:Solyc07g017220.3	SL3.0ch07	6511725	6514702	-	2978	protein_coding	GO:0010494,cytoplasmic stress granule; GO:0000932,P-body; GO:0046872,metal ion binding; GO:0009737,response to abscisic acid; GO:0010162,seed dormancy process	--	At5g20700	ref|XP_004242888.1|	MARD1_ARATH,RecName: Full=Protein MARD1 {ECO:0000303|PubMed:15159630}; AltName: Full=Mediator of ABA-regulated dormancy1 {ECO:0000303|PubMed:15159630}; AltName: Full=Senescence-associated protein SAG102 {ECO:0000303|PubMed:11402199};	K4CCD9_SOLLC,SubName: Full=Uncharacterized protein {ECO:0000313|EnsemblPlants:Solyc07g017220.2.1};
gene:Solyc07g017687.1	SL3.0ch07	7726557	7728196	-	1640	protein_coding	--	--	--	ref|XP_015057451.1|	--	K4CCI2_SOLLC,SubName: Full=Uncharacterized protein {ECO:0000313|EnsemblPlants:Solyc07g017680.1.1};
gene:Solyc07g019510.3	SL3.0ch07	11844950	11845924	-	975	protein_coding	GO:0016021,integral component of membrane; GO:0005751,mitochondrial respiratory chain complex IV; GO:0004129,cytochrome-c oxidase activity; GO:0020037,heme binding; GO:0005506,iron ion binding; GO:0009060,aerobic respiration; GO:0015990,electron transport coupled proton transport; GO:0006123,mitochondrial electron transport, cytochrome c to oxygen	K02256: COX1; cytochrome c oxidase subunit 1 [EC:1.9.3.1]	AtMi114	ref|YP_009430472.1|	COX1_SOYBN,RecName: Full=Cytochrome c oxidase subunit 1; EC=1.9.3.1; AltName: Full=Cytochrome c oxidase polypeptide I;	Q34882_SOLLC,RecName: Full=Cytochrome c oxidase subunit 1 {ECO:0000256|RuleBase:RU000369}; EC=1.9.3.1 {ECO:0000256|RuleBase:RU000369}; Flags: Fragment;
gene:Solyc07g019520.1	SL3.0ch07	11846422	11846652	+	231	protein_coding	--	--	--	gb|PNY07357.1|	--	K4CCR4_SOLLC,SubName: Full=Uncharacterized protein {ECO:0000313|EnsemblPlants:Solyc07g019520.1.1};
gene:Solyc07g041680.2	SL3.0ch07	54096436	54096783	+	348	protein_coding	GO:0009706,chloroplast inner membrane; GO:0016021,integral component of membrane; GO:0015031,protein transport	--	AtCh081	gb|AHD24767.1|	TI214_SOLTU,RecName: Full=Protein TIC 214 {ECO:0000250|UniProtKB:P56785}; AltName: Full=Translocon at the inner envelope membrane of chloroplasts 214 {ECO:0000250|UniProtKB:P56785}; Short=AtTIC214 {ECO:0000250|UniProtKB:P56785};	K4CE36_SOLLC,SubName: Full=Uncharacterized protein {ECO:0000313|EnsemblPlants:Solyc07g041680.1.1};
gene:Solyc07g042630.3	SL3.0ch07	56220171	56230720	-	10550	protein_coding	GO:0042299,lupeol synthase activity; GO:0019745,pentacyclic triterpenoid biosynthetic process	K20659: LUS; lupeol synthase [EC:5.4.99.41]	At2g07050	ref|XP_004243674.1|	LUPS_BETPL,RecName: Full=Lupeol synthase; EC=5.4.99.41;	K4CEC4_SOLLC,RecName: Full=Terpene cyclase/mutase family member {ECO:0000256|RuleBase:RU362003}; EC=5.4.99.- {ECO:0000256|RuleBase:RU362003};
gene:Solyc07g063540.3	SL3.0ch07	66124872	66127969	-	3098	protein_coding	--	--	At2g20820	ref|XP_004244192.1|	--	K4CH37_SOLLC,SubName: Full=Uncharacterized protein {ECO:0000313|EnsemblPlants:Solyc07g063540.2.1};
gene:Solyc07g065050.3	SL3.0ch07	67098448	67110652	-	12205	protein_coding	GO:0009507,chloroplast; GO:0009570,chloroplast stroma; GO:0009535,chloroplast thylakoid membrane; GO:0005874,microtubule; GO:0005525,GTP binding; GO:0003924,GTPase activity; GO:0042802,identical protein binding; GO:0043621,protein self-association; GO:0007049,cell cycle; GO:0010020,chloroplast fission; GO:0009658,chloroplast organization; GO:0009902,chloroplast relocation; GO:0007017,microtubule-…	K03531: ftsZ; cell division protein FtsZ	At5g55280	ref|NP_001233950.1|	FTSZ1_ARATH,RecName: Full=Cell division protein FtsZ homolog 1, chloroplastic; Short=AtFtsZ1; Short=AtFtsZ1-1; Short=Chloroplast FtsZ; Short=CpFtsZ; AltName: Full=Protein ACCUMULATION AND REPLICATION OF CHLOROPLASTS 10; AltName: Full=Protein PLASTID MOVEMENT IMPAIRED4; Flags: Precursor;	D3J5I7_SOLLC,SubName: Full=Plastid-dividing ring protein {ECO:0000313|EMBL:ADB57040.1, ECO:0000313|EnsemblPlants:Solyc07g065050.2.1};
gene:Solyc07g066385.1	SL3.0ch07	67963535	67965380	+	1846	protein_coding	--	--	--	--	--	--
gene:Solyc08g005300.2	SL3.0ch08	231146	232261	+	1116	protein_coding	--	--	At2g35540	ref|XP_004244412.2|	--	K4CI21_SOLLC,SubName: Full=Uncharacterized protein {ECO:0000313|EnsemblPlants:Solyc08g005300.1.1};
gene:Solyc08g005790.3	SL3.0ch08	613993	619426	+	5434	protein_coding	GO:0005576,extracellular region; GO:0009505,plant-type cell wall; GO:0052793,pectin acetylesterase activity; GO:0071555,cell wall organization	K19882: NOTUM; O-palmitoleoyl-L-serine hydrolase [EC:3.1.1.98]	At5g45280	ref|XP_004244682.2|	PAE8_ARATH,RecName: Full=Pectin acetylesterase 8 {ECO:0000303|PubMed:25115560}; EC=3.1.1.- {ECO:0000305}; Flags: Precursor;	K4CI68_SOLLC,RecName: Full=Pectin acetylesterase {ECO:0000256|RuleBase:RU363114}; EC=3.1.1.- {ECO:0000256|RuleBase:RU363114};
gene:Solyc08g007130.3	SL3.0ch08	1700734	1704382	+	3649	protein_coding	GO:0009570,chloroplast stroma; GO:0102229,amylopectin maltohydrolase activity; GO:0016161,beta-amylase activity; GO:0000024,maltose biosynthetic process; GO:0009409,response to cold; GO:0005983,starch catabolic process	K01177: E3.2.1.2; beta-amylase [EC:3.2.1.2]	At4g17090	ref|XP_004244551.1|	BAM3_ARATH,RecName: Full=Beta-amylase 3, chloroplastic; EC=3.2.1.2; AltName: Full=1,4-alpha-D-glucan maltohydrolase; AltName: Full=Beta-amylase 8; AltName: Full=Chloroplast beta-amylase; Short=CT-BMY; Flags: Precursor;	K4CIK0_SOLLC,RecName: Full=Beta-amylase {ECO:0000256|RuleBase:RU000509}; EC=3.2.1.2 {ECO:0000256|RuleBase:RU000509};
gene:Solyc08g008530.1	SL3.0ch08	2921762	2922817	-	1056	protein_coding	--	--	At4g10750	ref|XP_004244652.1|	--	K4CIY7_SOLLC,SubName: Full=Uncharacterized protein {ECO:0000313|EnsemblPlants:Solyc08g008530.1.1};
gene:Solyc08g013756.1	SL3.0ch08	3218183	3218897	+	715	protein_coding	--	--	At4g05500	gb|PHT40158.1|	FBL23_ARATH,RecName: Full=Putative F-box/LRR-repeat protein 23;	A0A2G2W4K8_CAPBA,SubName: Full=Putative F-box/LRR-repeat protein 23 {ECO:0000313|EMBL:PHT40158.1};
gene:Solyc08g016000.1	SL3.0ch08	6544012	6544365	+	354	protein_coding	GO:0009706,chloroplast inner membrane; GO:0016021,integral component of membrane; GO:0015031,protein transport	--	AtCh081	ref|YP_009132268.1|	TI214_SOLLC,RecName: Full=Protein TIC 214 {ECO:0000250|UniProtKB:P56785}; AltName: Full=Translocon at the inner envelope membrane of chloroplasts 214 {ECO:0000250|UniProtKB:P56785}; Short=AtTIC214 {ECO:0000250|UniProtKB:P56785};	K4CJC7_SOLLC,SubName: Full=Uncharacterized protein {ECO:0000313|EnsemblPlants:Solyc08g016000.1.1};
gene:Solyc08g066360.3	SL3.0ch08	55011133	55017964	-	6832	protein_coding	GO:0005737,cytoplasm; GO:0004471,malate dehydrogenase (decarboxylating) (NAD+) activity; GO:0004473,malate dehydrogenase (decarboxylating) (NADP+) activity; GO:0046872,metal ion binding; GO:0051287,NAD binding; GO:0008948,oxaloacetate decarboxylase activity	K00029: E1.1.1.40, maeB; malate dehydrogenase (oxaloacetate-decarboxylating)(NADP+) [EC:1.1.1.40]	At1g79750	ref|XP_010325074.1|	MAOX_POPTR,RecName: Full=NADP-dependent malic enzyme; Short=NADP-ME; EC=1.1.1.40;	K4CLL3_SOLLC,RecName: Full=Malic enzyme {ECO:0000256|RuleBase:RU003426};
gene:Solyc08g074883.1	SL3.0ch08	59152348	59154493	+	2146	protein_coding	--	--	--	ref|XP_015159141.1|	--	M1DP40_SOLTU,SubName: Full=Uncharacterized protein {ECO:0000313|EnsemblPlants:PGSC0003DMT400092108};
gene:Solyc08g076340.3	SL3.0ch08	60427139	60429997	-	2859	protein_coding	GO:0022627,cytosolic small ribosomal subunit; GO:0005730,nucleolus; GO:0003735,structural constituent of ribosome; GO:0006412,translation	K02983: RP-S30e, RPS30; small subunit ribosomal protein S30e	At5g56670	ref|XP_010670553.1|	RS30_ARATH,RecName: Full=40S ribosomal protein S30;	G7JW33_MEDTR,RecName: Full=40S ribosomal protein S30 {ECO:0000256|RuleBase:RU364011};
gene:Solyc08g079820.3	SL3.0ch08	63392576	63397405	+	4830	protein_coding	GO:0009507,chloroplast; GO:0009570,chloroplast stroma; GO:0080042,ADP-glucose pyrophosphohydrolase activity; GO:0080041,ADP-ribose pyrophosphohydrolase activity; GO:0019144,ADP-sugar diphosphatase activity; GO:0046872,metal ion binding	K18447: NUDX14; ADP-sugar diphosphatase [EC:3.6.1.21]	At4g11980	ref|XP_004245683.1|	NUD14_ARATH,RecName: Full=Nudix hydrolase 14, chloroplastic; Short=AtNUDT14; EC=3.6.1.21; AltName: Full=ADP-sugar diphosphatase; Short=AtASPP; Flags: Precursor;	K4CNY2_SOLLC,SubName: Full=Uncharacterized protein {ECO:0000313|EnsemblPlants:Solyc08g079820.2.1};
gene:Solyc08g080240.3	SL3.0ch08	63682723	63686142	+	3420	protein_coding	GO:0005758,mitochondrial intermembrane space; GO:0005747,mitochondrial respiratory chain complex I; GO:0005739,mitochondrion; GO:0055114,oxidation-reduction process	K03952: NDUFA8; NADH dehydrogenase (ubiquinone) 1 alpha subcomplex subunit 8	At5g18800	ref|XP_004245656.1|	NDA8B_ARATH,RecName: Full=NADH dehydrogenase [ubiquinone] 1 alpha subcomplex subunit 8-B;	K4CP24_SOLLC,SubName: Full=Uncharacterized protein {ECO:0000313|EnsemblPlants:Solyc08g080240.2.1};
gene:Solyc08g081400.3	SL3.0ch08	64592271	64592747	+	477	protein_coding	GO:0005829,cytosol; GO:0005634,nucleus; GO:0009506,plasmodesma; GO:0003677,DNA binding; GO:0003700,DNA binding transcription factor activity; GO:0006351,transcription, DNA-templated	--	At5g41410	ref|XP_015085556.1|	BEL1_ARATH,RecName: Full=Homeobox protein BEL1 homolog;	M1AWW8_SOLTU,SubName: Full=Uncharacterized protein {ECO:0000313|EnsemblPlants:PGSC0003DMT400032121};
gene:Solyc08g082010.3	SL3.0ch08	65047029	65054691	+	7663	protein_coding	--	--	--	ref|XP_004246103.1|	--	K4CPJ7_SOLLC,SubName: Full=Uncharacterized protein {ECO:0000313|EnsemblPlants:Solyc08g082010.2.1};
gene:Solyc09g008370.1	SL3.0ch09	1835437	1837284	+	1848	protein_coding	--	--	At2g39210	ref|XP_010325963.1|	--	K4CQM5_SOLLC,SubName: Full=Uncharacterized protein {ECO:0000313|EnsemblPlants:Solyc09g008370.1.1};
gene:Solyc09g008440.1	SL3.0ch09	1894247	1895179	+	933	protein_coding	GO:0005634,nucleus; GO:0003700,DNA binding transcription factor activity; GO:0046872,metal ion binding; GO:0043565,sequence-specific DNA binding; GO:0006355,regulation of transcription, DNA-templated; GO:0006351,transcription, DNA-templated	--	At5g03510	ref|XP_004246607.1|	ZAT5_ARATH,RecName: Full=Zinc finger protein ZAT5;	K4CQN2_SOLLC,SubName: Full=Uncharacterized protein {ECO:0000313|EnsemblPlants:Solyc09g008440.1.1};
gene:Solyc09g015505.1	SL3.0ch09	9579702	9599736	-	20035	protein_coding	GO:0009707,chloroplast outer membrane; GO:0005737,cytoplasm; GO:0005634,nucleus; GO:0030941,chloroplast targeting sequence binding; GO:0051861,glycolipid binding	--	At4g35450	ref|XP_021766738.1|	AKR2A_ARATH,RecName: Full=Ankyrin repeat domain-containing protein 2A {ECO:0000303|PubMed:18193034}; Short=AtAKR2;	W1NWE1_AMBTC,SubName: Full=Uncharacterized protein {ECO:0000313|EMBL:ERN01952.1};
gene:Solyc09g015870.3	SL3.0ch09	11299676	11301799	+	2124	protein_coding	GO:0016021,integral component of membrane; GO:0005743,mitochondrial inner membrane; GO:0070469,respiratory chain; GO:0005507,copper ion binding; GO:0004129,cytochrome-c oxidase activity	--	AtMi014	ref|XP_019227009.1|	COX2_BETVU,RecName: Full=Cytochrome c oxidase subunit 2; EC=1.9.3.1; AltName: Full=Cytochrome c oxidase polypeptide II;	A0A2G2X686_CAPBA,SubName: Full=Cytochrome c oxidase subunit 2 {ECO:0000313|EMBL:PHT52987.1};
gene:Solyc09g015880.3	SL3.0ch09	11300012	11305322	+	5311	protein_coding	GO:0016021,integral component of membrane; GO:0005743,mitochondrial inner membrane; GO:0070469,respiratory chain; GO:0005507,copper ion binding; GO:0004129,cytochrome-c oxidase activity	--	AtMi014	ref|XP_015086998.1|	COX2_BETVU,RecName: Full=Cytochrome c oxidase subunit 2; EC=1.9.3.1; AltName: Full=Cytochrome c oxidase polypeptide II;	A0A290WL65_SOLPN,RecName: Full=Cytochrome c oxidase subunit 2 {ECO:0000256|RuleBase:RU000457, ECO:0000256|SAAS:SAAS00709560};
gene:Solyc09g050020.2	SL3.0ch09	35480148	35490573	-	10426	protein_coding	GO:0016021,integral component of membrane; GO:0005743,mitochondrial inner membrane; GO:0045275,respiratory chain complex III; GO:0046872,metal ion binding; GO:0008121,ubiquinol-cytochrome-c reductase activity; GO:0006122,mitochondrial electron transport, ubiquinol to cytochrome c	--	AtMi019	gb|AAD03035.1|	CYB_VICFA,RecName: Full=Cytochrome b; AltName: Full=Complex III subunit 3; AltName: Full=Complex III subunit III; AltName: Full=Cytochrome b-c1 complex subunit 3; AltName: Full=Ubiquinol-cytochrome-c reductase complex cytochrome b subunit;	K4CT00_SOLLC,SubName: Full=Uncharacterized protein {ECO:0000313|EnsemblPlants:Solyc09g050020.1.1};
gene:Solyc09g050030.1	SL3.0ch09	35492753	35492941	-	189	protein_coding	GO:0005739,mitochondrion; GO:0005840,ribosome; GO:0003735,structural constituent of ribosome; GO:0006412,translation	K02954: RP-S14, MRPS14, rpsN; small subunit ribosomal protein S14	At2g34520_2	ref|XP_019066557.1|	RT14_OENBE,RecName: Full=Ribosomal protein S14, mitochondrial;	K4CT01_SOLLC,SubName: Full=Ribosomal protein S14 {ECO:0000313|EMBL:ATV81941.1};
gene:Solyc09g050040.1	SL3.0ch09	35493283	35493621	-	339	protein_coding	GO:0005739,mitochondrion; GO:0005840,ribosome; GO:0003735,structural constituent of ribosome; GO:0006412,translation	--	AtMi018	emb|CAA60171.1|	RM05_SOLTU,RecName: Full=60S ribosomal protein L5, mitochondrial;	K4CT02_SOLLC,SubName: Full=Uncharacterized protein {ECO:0000313|EnsemblPlants:Solyc09g050040.1.1};
gene:Solyc09g050050.1	SL3.0ch09	35493781	35494437	-	657	protein_coding	--	--	--	ref|XP_010313184.1|	--	K4CT03_SOLLC,SubName: Full=Uncharacterized protein {ECO:0000313|EnsemblPlants:Solyc09g050050.1.1};
gene:Solyc09g061450.1	SL3.0ch09	59390010	59391537	+	1528	protein_coding	GO:0009507,chloroplast; GO:0015935,small ribosomal subunit; GO:0019843,rRNA binding; GO:0003735,structural constituent of ribosome; GO:0006412,translation	--	AtCh082	gb|AFX67016.1|	RR7_TOBAC,RecName: Full=30S ribosomal protein S7, chloroplastic;	K4CTX8_SOLLC,SubName: Full=Uncharacterized protein {ECO:0000313|EnsemblPlants:Solyc09g061450.1.1};
gene:Solyc09g064580.2	SL3.0ch09	62086299	62086960	-	662	protein_coding	GO:0009535,chloroplast thylakoid membrane; GO:0016021,integral component of membrane; GO:0009523,photosystem II; GO:0019684,photosynthesis, light reaction	--	AtCh017	ref|WP_078101538.1|	PSBM_TOBAC,RecName: Full=Photosystem II reaction center protein M {ECO:0000255|HAMAP-Rule:MF_00438}; Short=PSII-M {ECO:0000255|HAMAP-Rule:MF_00438};	K4CU86_SOLLC,SubName: Full=Uncharacterized protein {ECO:0000313|EnsemblPlants:Solyc09g064580.2.1};
gene:Solyc09g065330.3	SL3.0ch09	63629142	63632408	+	3267	protein_coding	GO:0005618,cell wall; GO:0022626,cytosolic ribosome; GO:0022627,cytosolic small ribosomal subunit; GO:0016020,membrane; GO:0042788,polysomal ribosome; GO:0003735,structural constituent of ribosome; GO:0000462,maturation of SSU-rRNA from tricistronic rRNA transcript (SSU-rRNA, 5.8S rRNA, LSU-rRNA); GO:0006412,translation	K02974: RP-S24e, RPS24; small subunit ribosomal protein S24e	At5g28060	ref|XP_004247175.1|	RS242_ARATH,RecName: Full=40S ribosomal protein S24-2;	K4CUG0_SOLLC,RecName: Full=40S ribosomal protein S24 {ECO:0000256|RuleBase:RU004383};
gene:Solyc09g065520.3	SL3.0ch09	63862279	63873841	-	11563	protein_coding	GO:0005737,cytoplasm; GO:0047150,betaine-homocysteine S-methyltransferase activity; GO:0008270,zinc ion binding; GO:0009086,methionine biosynthetic process	K00547: mmuM, BHMT2; homocysteine S-methyltransferase [EC:2.1.1.10]	At3g63250	ref|XP_004247188.1|	SMTA_ASTBI,RecName: Full=Selenocysteine methyltransferase; Short=SECYS-MT; Short=SECYS-methyltransferase; EC=2.1.1.280;	K4CUH8_SOLLC,SubName: Full=Uncharacterized protein {ECO:0000313|EnsemblPlants:Solyc09g065520.2.1};
gene:Solyc09g065790.1	SL3.0ch09	64294446	64294976	-	531	protein_coding	GO:0009570,chloroplast stroma; GO:0004252,serine-type endopeptidase activity	--	AtCh047	ref|XP_020547089.1|	CLPP_SOLLC,RecName: Full=ATP-dependent Clp protease proteolytic subunit {ECO:0000255|HAMAP-Rule:MF_00444}; EC=3.4.21.92 {ECO:0000255|HAMAP-Rule:MF_00444}; AltName: Full=Endopeptidase Clp {ECO:0000255|HAMAP-Rule:MF_00444};	K4CUK5_SOLLC,RecName: Full=ATP-dependent Clp protease proteolytic subunit {ECO:0000256|RuleBase:RU003567};
gene:Solyc09g075300.3	SL3.0ch09	67455214	67459180	+	3967	protein_coding	--	--	At4g02340	ref|XP_004247402.1|	--	K4CVA7_SOLLC,SubName: Full=Uncharacterized protein {ECO:0000313|EnsemblPlants:Solyc09g075300.2.1};
gene:Solyc09g075860.3	SL3.0ch09	67932645	67938667	+	6023	protein_coding	GO:0005737,cytoplasm; GO:0046872,metal ion binding; GO:0016702,oxidoreductase activity, acting on single donors with incorporation of molecular oxygen, incorporation of two atoms of oxygen; GO:0031408,oxylipin biosynthetic process	K15718: LOX1_5; linoleate 9S-lipoxygenase [EC:1.13.11.58]	At3g22400	ref|XP_010326548.1|	LOX15_SOLTU,RecName: Full=Probable linoleate 9S-lipoxygenase 5; EC=1.13.11.58; AltName: Full=Leaf lipoxygenase;	K4CVG3_SOLLC,RecName: Full=Lipoxygenase {ECO:0000256|RuleBase:RU003975}; EC=1.13.11.- {ECO:0000256|RuleBase:RU003975};
gene:Solyc09g082860.3	SL3.0ch09	68969730	68975978	+	6249	protein_coding	GO:0009507,chloroplast; GO:0009570,chloroplast stroma; GO:0005886,plasma membrane; GO:0004020,adenylylsulfate kinase activity; GO:0005524,ATP binding; GO:0004781,sulfate adenylyltransferase (ATP) activity; GO:0070814,hydrogen sulfide biosynthetic process; GO:0046686,response to cadmium ion; GO:0009735,response to cytokinin; GO:0001887,selenium compound metabolic process; GO:0000103,sulfate assimi…	K13811: PAPSS; 3'-phosphoadenosine 5'-phosphosulfate synthase [EC:2.7.7.4 2.7.1.25]	At3g22890	ref|XP_004247614.1|	APS1_ARATH,RecName: Full=ATP sulfurylase 1, chloroplastic; Short=AtPS1; EC=2.7.7.4; Flags: Precursor;	K4CVR2_SOLLC,SubName: Full=Uncharacterized protein {ECO:0000313|EnsemblPlants:Solyc09g082860.2.1};
gene:Solyc09g083390.2	SL3.0ch09	69458051	69465356	-	7306	protein_coding	--	--	At5g43630	ref|XP_004247650.1|	--	K4CVW5_SOLLC,SubName: Full=Uncharacterized protein {ECO:0000313|EnsemblPlants:Solyc09g083390.1.1};
gene:Solyc09g090830.3	SL3.0ch09	70714584	70714883	+	300	protein_coding	GO:0009507,chloroplast; GO:0051537,2 iron, 2 sulfur cluster binding; GO:0046872,metal ion binding	K22066: BOLA1; BolA-like protein 1	At1g55800_1	ref|XP_015086235.1|	BOLA1_ARATH,RecName: Full=Protein BOLA1, chloroplastic {ECO:0000303|PubMed:24203231}; Flags: Precursor;	M0ZMM3_SOLTU,SubName: Full=Uncharacterized protein {ECO:0000313|EnsemblPlants:PGSC0003DMT400003953};
gene:Solyc09g092310.1	SL3.0ch09	71920240	71922792	-	2553	protein_coding	GO:0005737,cytoplasm; GO:0005886,plasma membrane; GO:0043531,ADP binding; GO:0005524,ATP binding; GO:0009814,defense response, incompatible interaction; GO:0009626,plant-type hypersensitive response; GO:0007165,signal transduction	K13457: RPM1, RPS3; disease resistance protein RPM1	At3g46530	ref|XP_004247881.1|	RPP13_ARATH,RecName: Full=Disease resistance protein RPP13; AltName: Full=Resistance to Peronospora parasitica protein 13;	K4CWQ7_SOLLC,SubName: Full=Uncharacterized protein {ECO:0000313|EnsemblPlants:Solyc09g092310.1.1};
gene:Solyc10g005030.3	SL3.0ch10	41074	47089	+	6016	protein_coding	--	K12130: PRR5; pseudo-response regulator 5	--	ref|XP_010327246.1|	--	K4CX37_SOLLC,SubName: Full=Uncharacterized protein {ECO:0000313|EnsemblPlants:Solyc10g005030.2.1};
gene:Solyc10g005080.3	SL3.0ch10	55713	79438	+	23726	protein_coding	GO:0005634,nucleus; GO:0003700,DNA binding transcription factor activity; GO:0044212,transcription regulatory region DNA binding; GO:0007623,circadian rhythm; GO:0048574,long-day photoperiodism, flowering; GO:0042754,negative regulation of circadian rhythm; GO:0043433,negative regulation of DNA binding transcription factor activity; GO:0042752,regulation of circadian rhythm; GO:0006355,regulation…	K12133: LHY; MYB-related transcription factor LHY	At1g01060	ref|XP_004248416.1|	LHY_ARATH,RecName: Full=Protein LHY {ECO:0000303|PubMed:9657154}; AltName: Full=MYB-related transcription factor LHY {ECO:0000303|PubMed:9657154}; AltName: Full=Protein LATE ELONGATED HYPOCOTYL {ECO:0000303|PubMed:9657154};	K4CX41_SOLLC,SubName: Full=Uncharacterized protein {ECO:0000313|EnsemblPlants:Solyc10g005080.2.1};
gene:Solyc10g007650.3	SL3.0ch10	1927614	1930229	+	2616	protein_coding	GO:0005736,DNA-directed RNA polymerase I complex; GO:0005665,DNA-directed RNA polymerase II, core complex; GO:0005666,DNA-directed RNA polymerase III complex; GO:0000418,DNA-directed RNA polymerase IV complex; GO:0000419,DNA-directed RNA polymerase V complex; GO:0003677,DNA binding; GO:0003899,DNA-directed 5'-3' RNA polymerase activity; GO:0046872,metal ion binding; GO:0006360,transcription by RN…	K03009: RPB12, POLR2K; DNA-directed RNA polymerases I, II, and III subunit RPABC4	At5g41010	ref|XP_016457501.1|	NRPBC_ARATH,RecName: Full=DNA-directed RNA polymerases II, IV and V subunit 12; AltName: Full=DNA-directed RNA Polymerase II subunit K;	M1BWY8_SOLTU,SubName: Full=Uncharacterized protein {ECO:0000313|EnsemblPlants:PGSC0003DMT400054840};
gene:Solyc10g008000.1	SL3.0ch10	2159741	2160277	+	537	protein_coding	GO:0005634,nucleus; GO:0003677,DNA binding; GO:0009299,mRNA transcription; GO:0007275,multicellular organism development; GO:0090698,post-embryonic plant morphogenesis; GO:0006355,regulation of transcription, DNA-templated; GO:0009416,response to light stimulus	--	At2g42610	ref|XP_010327093.1|	LSH10_ARATH,RecName: Full=Protein LIGHT-DEPENDENT SHORT HYPOCOTYLS 10; AltName: Full=Protein ORGAN BOUNDARY 10;	K4CXX7_SOLLC,SubName: Full=Uncharacterized protein {ECO:0000313|EnsemblPlants:Solyc10g008000.1.1};
gene:Solyc10g012430.3	SL3.0ch10	5064271	5078185	-	13915	protein_coding	GO:0010008,endosome membrane; GO:0030660,Golgi-associated vesicle membrane; GO:0071458,integral component of cytoplasmic side of endoplasmic reticulum membrane; GO:0071556,integral component of lumenal side of endoplasmic reticulum membrane; GO:0005765,lysosomal membrane; GO:0004190,aspartic-type endopeptidase activity	K09597: SPPL2B; signal peptide peptidase-like 2B [EC:3.4.23.-]	At1g63690	ref|XP_004248045.1|	SIPL4_ARATH,RecName: Full=Signal peptide peptidase-like 4; Short=AtSPPL4; EC=3.4.23.-; Flags: Precursor;	K4CYM0_SOLLC,SubName: Full=Uncharacterized protein {ECO:0000313|EnsemblPlants:Solyc10g012430.2.1};
gene:Solyc10g018120.2	SL3.0ch10	6691442	6693682	+	2241	protein_coding	--	--	At2g40390	ref|XP_004248565.1|	--	K4CYT6_SOLLC,SubName: Full=Uncharacterized protein {ECO:0000313|EnsemblPlants:Solyc10g018120.1.1};
gene:Solyc10g018610.1	SL3.0ch10	8801985	8802566	+	582	protein_coding	GO:0009507,chloroplast; GO:0015934,large ribosomal subunit; GO:0003723,RNA binding; GO:0003735,structural constituent of ribosome; GO:0016740,transferase activity; GO:0006412,translation	--	AtCh087	emb|CAL80913.1|	RK2_PLAOC,RecName: Full=50S ribosomal protein L2, chloroplastic;	K4CYY4_SOLLC,SubName: Full=Uncharacterized protein {ECO:0000313|EnsemblPlants:Solyc10g018610.1.1};
gene:Solyc10g047090.2	SL3.0ch10	39649571	39649858	-	288	protein_coding	GO:0009507,chloroplast; GO:0015934,large ribosomal subunit; GO:0003723,RNA binding; GO:0003735,structural constituent of ribosome; GO:0016740,transferase activity; GO:0006412,translation	--	AtCh087	gb|AJO25152.1|	RK2B_ATRBE,RecName: Full=50S ribosomal protein L2-B, chloroplastic;	K4CZX3_SOLLC,SubName: Full=Uncharacterized protein {ECO:0000313|EnsemblPlants:Solyc10g047090.1.1};
gene:Solyc10g047390.1	SL3.0ch10	40730626	40730886	+	261	protein_coding	GO:0009706,chloroplast inner membrane; GO:0016021,integral component of membrane; GO:0015031,protein transport	--	--	ref|YP_009132019.1|	TI214_SOLLC,RecName: Full=Protein TIC 214 {ECO:0000250|UniProtKB:P56785}; AltName: Full=Translocon at the inner envelope membrane of chloroplasts 214 {ECO:0000250|UniProtKB:P56785}; Short=AtTIC214 {ECO:0000250|UniProtKB:P56785};	K4D001_SOLLC,SubName: Full=Uncharacterized protein {ECO:0000313|EnsemblPlants:Solyc10g047390.1.1};
gene:Solyc10g048060.1	SL3.0ch10	43820727	43821170	-	444	protein_coding	GO:0005739,mitochondrion	--	AtMi002	gb|PHT25004.1|	M030_ARATH,RecName: Full=Uncharacterized mitochondrial protein AtMg00030; AltName: Full=ORF107a;	K4D065_SOLLC,SubName: Full=Uncharacterized protein {ECO:0000313|EnsemblPlants:Solyc10g048060.1.1};
gene:Solyc10g049470.1	SL3.0ch10	45831431	45831993	+	563	protein_coding	GO:0009706,chloroplast inner membrane; GO:0016021,integral component of membrane; GO:0015031,protein transport	--	AtCh081	ref|YP_009131770.1|	TI214_SOLLC,RecName: Full=Protein TIC 214 {ECO:0000250|UniProtKB:P56785}; AltName: Full=Translocon at the inner envelope membrane of chloroplasts 214 {ECO:0000250|UniProtKB:P56785}; Short=AtTIC214 {ECO:0000250|UniProtKB:P56785};	K4D0A4_SOLLC,SubName: Full=Uncharacterized protein {ECO:0000313|EnsemblPlants:Solyc10g049470.1.1};
gene:Solyc10g049530.2	SL3.0ch10	45994064	46002591	+	8528	protein_coding	--	K13484: TTHL; 5-hydroxyisourate hydrolase / 2-oxo-4-hydroxy-4-carboxy-5-ureidoimidazoline decarboxylase [EC:3.5.2.17 4.1.1.97]	--	ref|XP_004248774.2|	--	K4D0B0_SOLLC,SubName: Full=Uncharacterized protein {ECO:0000313|EnsemblPlants:Solyc10g049530.1.1};
gene:Solyc10g054380.2	SL3.0ch10	55205042	55218149	+	13108	protein_coding	GO:0048046,apoplast; GO:0009507,chloroplast; GO:0009941,chloroplast envelope; GO:0009570,chloroplast stroma; GO:0009534,chloroplast thylakoid; GO:0022626,cytosolic ribosome; GO:0010287,plastoglobule; GO:0009579,thylakoid; GO:0031977,thylakoid lumen; GO:0004332,fructose-bisphosphate aldolase activity; GO:0006094,gluconeogenesis; GO:0006096,glycolytic process; GO:0046686,response to cadmium ion	--	At4g38970	ref|XP_015161124.1|	ALFP1_ARATH,RecName: Full=Fructose-bisphosphate aldolase 1, chloroplastic {ECO:0000305}; Short=AtFBA1 {ECO:0000303|PubMed:22561114}; EC=4.1.2.13 {ECO:0000305}; Flags: Precursor;	K4D136_SOLLC,SubName: Full=Uncharacterized protein {ECO:0000313|EnsemblPlants:Solyc10g054380.1.1};
gene:Solyc10g055770.2	SL3.0ch10	57346446	57350959	+	4514	protein_coding	--	--	At2g16980	ref|XP_004248636.1|	--	K4D1G7_SOLLC,SubName: Full=Uncharacterized protein {ECO:0000313|EnsemblPlants:Solyc10g055770.1.1};
gene:Solyc10g061880.1	SL3.0ch10	22640895	22641329	+	435	protein_coding	--	--	--	gb|PHT68651.1|	--	K4D1H8_SOLLC,SubName: Full=Uncharacterized protein {ECO:0000313|EnsemblPlants:Solyc10g061880.1.1};
gene:Solyc10g062330.1	SL3.0ch10	25741916	25742821	-	906	protein_coding	GO:0009706,chloroplast inner membrane; GO:0016021,integral component of membrane; GO:0015031,protein transport	--	AtCh069	ref|YP_009131758.1|	TI214_SOLBU,RecName: Full=Protein TIC 214 {ECO:0000250|UniProtKB:P56785}; AltName: Full=Translocon at the inner envelope membrane of chloroplasts 214 {ECO:0000250|UniProtKB:P56785}; Short=AtTIC214 {ECO:0000250|UniProtKB:P56785};	K4D1M2_SOLLC,SubName: Full=Uncharacterized protein {ECO:0000313|EnsemblPlants:Solyc10g062330.1.1};
gene:Solyc10g074880.2	SL3.0ch10	58649794	58650882	+	1089	protein_coding	GO:0009507,chloroplast; GO:0009941,chloroplast envelope; GO:0031969,chloroplast membrane; GO:0016021,integral component of membrane; GO:0009536,plastid; GO:0009793,embryo development ending in seed dormancy; GO:0048366,leaf development; GO:0009648,photoperiodism; GO:0000302,response to reactive oxygen species	--	At3g08640	ref|XP_004249028.1|	RER3_ARATH,RecName: Full=Protein RETICULATA-RELATED 3, chloroplastic {ECO:0000303|PubMed:23596191}; Flags: Precursor;	K4D1T0_SOLLC,SubName: Full=Uncharacterized protein {ECO:0000313|EnsemblPlants:Solyc10g074880.1.1};
gene:Solyc10g078630.2	SL3.0ch10	60510612	60512250	-	1639	protein_coding	GO:0005840,ribosome; GO:0003735,structural constituent of ribosome; GO:0006412,translation	--	At5g64140	ref|XP_004231537.1|	RS28_MAIZE,RecName: Full=40S ribosomal protein S28;	A0A0V0I5Q8_SOLCH,SubName: Full=Putative ovule protein {ECO:0000313|EMBL:JAP27344.1};
gene:Solyc10g079930.1	SL3.0ch10	61506608	61507921	-	1314	protein_coding	GO:0050403,trans-zeatin O-beta-D-glucosyltransferase activity; GO:0050404,zeatin O-beta-D-xylosyltransferase activity; GO:0009690,cytokinin metabolic process; GO:0048439,flower morphogenesis; GO:0009965,leaf morphogenesis; GO:0045926,negative regulation of growth; GO:0006486,protein glycosylation; GO:0010380,regulation of chlorophyll biosynthetic process; GO:0010083,regulation of vegetative meris…	K13495: CISZOG; cis-zeatin O-glucosyltransferase [EC:2.4.1.215]	At2g15490	ref|XP_004249235.1|	ZOG_PHALU,RecName: Full=Zeatin O-glucosyltransferase; EC=2.4.1.203; AltName: Full=Trans-zeatin O-beta-D-glucosyltransferase;	K4D2N4_SOLLC,RecName: Full=Glycosyltransferase {ECO:0000256|RuleBase:RU362057}; EC=2.4.1.- {ECO:0000256|RuleBase:RU362057};
gene:Solyc10g083400.1	SL3.0ch10	63345797	63347290	-	1494	protein_coding	GO:0005789,endoplasmic reticulum membrane; GO:0016021,integral component of membrane; GO:0043231,intracellular membrane-bounded organelle; GO:0018685,alkane 1-monooxygenase activity; GO:0020037,heme binding; GO:0005506,iron ion binding; GO:0009611,response to wounding	K20624: CYP94C1; 12-hydroxyjasmonoyl-L-amino acid 12-hydroxylase / fatty acid hydroxylase [EC:1.14.14.49]	At2g27690	ref|XP_004249445.1|	C94C1_ARATH,RecName: Full=Cytochrome P450 94C1 {ECO:0000305}; EC=1.14.14.49 {ECO:0000269|PubMed:22215670, ECO:0000269|PubMed:26164240}; AltName: Full=12-hydroxyjasmonoyl-L-amino acid 12-hydroxylase {ECO:0000303|PubMed:22215670};	K4D3C7_SOLLC,SubName: Full=Uncharacterized protein {ECO:0000313|EnsemblPlants:Solyc10g083400.1.1};
gene:Solyc10g084370.2	SL3.0ch10	64063778	64068289	-	4512	protein_coding	GO:0005634,nucleus; GO:0003700,DNA binding transcription factor activity; GO:0043565,sequence-specific DNA binding; GO:0001190,transcriptional activator activity, RNA polymerase II transcription factor binding; GO:0032922,circadian regulation of gene expression; GO:0043966,histone H3 acetylation; GO:0048573,photoperiodism, flowering; GO:0042753,positive regulation of circadian rhythm; GO:0010628,…	--	At5g02840	ref|XP_004249508.1|	RVE8_ARATH,RecName: Full=Protein REVEILLE 8; AltName: Full=MYB-like transcription factor; AltName: Full=Protein LHY-CCA1-like 5;	K4D3M3_SOLLC,SubName: Full=Uncharacterized protein {ECO:0000313|EnsemblPlants:Solyc10g084370.1.1};
gene:Solyc10g084520.1	SL3.0ch10	64137641	64137799	+	159	protein_coding	--	--	--	--	--	K4D3N8_SOLLC,SubName: Full=Uncharacterized protein {ECO:0000313|EnsemblPlants:Solyc10g084520.1.1};
gene:Solyc10g085040.1	SL3.0ch10	64484412	64485011	+	600	protein_coding	GO:0009507,chloroplast; GO:0009535,chloroplast thylakoid membrane; GO:0010287,plastoglobule	--	At2g37970	ref|XP_010312298.1|	HBPL1_ARATH,RecName: Full=Heme-binding-like protein At3g10130, chloroplastic; Flags: Precursor;	K4D3T8_SOLLC,SubName: Full=Uncharacterized protein {ECO:0000313|EnsemblPlants:Solyc10g085040.1.1};
gene:Solyc10g085810.2	SL3.0ch10	65012933	65017492	+	4560	protein_coding	GO:0000813,ESCRT I complex; GO:0015031,protein transport	K12185: VPS37; ESCRT-I complex subunit VPS37	At3g53120	ref|XP_010312332.1|	VP371_ARATH,RecName: Full=Vacuolar protein-sorting-associated protein 37 homolog 1; Short=AtVPS37-1; AltName: Full=ESCRT-I complex subunit VPS37 homolog 1;	K4D415_SOLLC,SubName: Full=Uncharacterized protein {ECO:0000313|EnsemblPlants:Solyc10g085810.1.1};
gene:Solyc10g085850.1	SL3.0ch10	65027135	65027311	+	177	protein_coding	--	--	--	gb|AAA91132.1|	--	Q41336_SOLLC,SubName: Full=TPSI1 {ECO:0000313|EMBL:AAA91132.1, ECO:0000313|EnsemblPlants:Solyc10g085850.1.1}; SubName: Full=TPSI1 protein {ECO:0000313|EMBL:CAA67602.1};
gene:Solyc11g005880.2	SL3.0ch11	704703	709422	-	4720	protein_coding	GO:0005758,mitochondrial intermembrane space; GO:0005747,mitochondrial respiratory chain complex I; GO:0005739,mitochondrion; GO:0032981,mitochondrial respiratory chain complex I assembly; GO:0055114,oxidation-reduction process	K03938: NDUFS5; NADH dehydrogenase (ubiquinone) Fe-S protein 5	At3g62790	ref|XP_006350968.1|	NDS5B_ARATH,RecName: Full=NADH dehydrogenase [ubiquinone] iron-sulfur protein 5-B;	M1CSQ3_SOLTU,SubName: Full=Uncharacterized protein {ECO:0000313|EnsemblPlants:PGSC0003DMT400073819};
gene:Solyc11g009000.2	SL3.0ch11	3150939	3152144	+	1206	protein_coding	GO:0005737,cytoplasm; GO:0003841,1-acylglycerol-3-phosphate O-acyltransferase activity; GO:0016298,lipase activity; GO:0042171,lysophosphatidic acid acyltransferase activity; GO:0004623,phospholipase A2 activity; GO:0055089,fatty acid homeostasis; GO:0055088,lipid homeostasis; GO:0008654,phospholipid biosynthetic process; GO:0055091,phospholipid homeostasis; GO:0070328,triglyceride homeostasis	--	At5g09430	ref|XP_015058156.1|	LPAAT_ARATH,RecName: Full=1-acylglycerol-3-phosphate O-acyltransferase; EC=2.3.1.51; AltName: Full=Lipid droplet-binding protein CGI-58 homolog;	K4D5G0_SOLLC,SubName: Full=Uncharacterized protein {ECO:0000313|EnsemblPlants:Solyc11g009000.1.1};
gene:Solyc11g009010.2	SL3.0ch11	3157602	3158675	+	1074	protein_coding	--	--	At5g09430	gb|PHT31259.1|	--	K4D5G1_SOLLC,SubName: Full=Uncharacterized protein {ECO:0000313|EnsemblPlants:Solyc11g009010.1.1};
gene:Solyc11g010650.3	SL3.0ch11	3704534	3706899	-	2366	protein_coding	GO:0005737,cytoplasm; GO:0008936,nicotinamidase activity; GO:0006769,nicotinamide metabolic process; GO:0019365,pyridine nucleotide salvage; GO:0009737,response to abscisic acid	--	At2g22570	ref|XP_004250151.1|	NIC1_ARATH,RecName: Full=Nicotinamidase 1 {ECO:0000305}; Short=AtNIC1 {ECO:0000303|PubMed:17335512}; EC=3.5.1.19 {ECO:0000269|PubMed:17335512}; AltName: Full=Nicotinamide deamidase 1;	M1BBM3_SOLTU,SubName: Full=Uncharacterized protein {ECO:0000313|EnsemblPlants:PGSC0003DMT400041614};
gene:Solyc11g011440.1	SL3.0ch11	4499632	4500930	-	1299	protein_coding	GO:0005783,endoplasmic reticulum; GO:0004190,aspartic-type endopeptidase activity; GO:0008233,peptidase activity; GO:0012501,programmed cell death; GO:0030163,protein catabolic process	K01379: CTSD; cathepsin D [EC:3.4.23.5]	At1g66180	ref|XP_004250199.1|	PCS1L_ARATH,RecName: Full=Aspartic proteinase PCS1; EC=3.4.23.-; AltName: Full=Aspartic protease 38; Short=AtASP38; AltName: Full=Protein EMBRYO DEFECTIVE 24; AltName: Full=Protein PROMOTION OF CELL SURVIVAL 1; Flags: Precursor;	K4D5U9_SOLLC,SubName: Full=Uncharacterized protein {ECO:0000313|EnsemblPlants:Solyc11g011440.1.1};
gene:Solyc11g011840.2	SL3.0ch11	4799069	4801602	+	2534	protein_coding	GO:0005829,cytosol; GO:0016491,oxidoreductase activity	--	At4g09670	ref|XP_004250233.1|	Y4967_ARATH,RecName: Full=Uncharacterized oxidoreductase At4g09670; EC=1.-.-.-;	K4D5Y9_SOLLC,SubName: Full=Uncharacterized protein {ECO:0000313|EnsemblPlants:Solyc11g011840.1.1};
gene:Solyc11g012310.1	SL3.0ch11	5159628	5161070	-	1443	protein_coding	--	--	--	ref|XP_019066519.1|	--	K4D636_SOLLC,SubName: Full=Uncharacterized protein {ECO:0000313|EnsemblPlants:Solyc11g012310.1.1};
gene:Solyc11g021120.1	SL3.0ch11	13389409	13389642	-	234	protein_coding	GO:0009535,chloroplast thylakoid membrane; GO:0016021,integral component of membrane; GO:0008137,NADH dehydrogenase (ubiquinone) activity; GO:0048038,quinone binding; GO:0042773,ATP synthesis coupled electron transport	K05573: ndhB; NAD(P)H-quinone oxidoreductase subunit 2 [EC:1.6.5.3]	--	gb|OTG02489.1|	NU2C2_SOLLC,RecName: Full=NAD(P)H-quinone oxidoreductase subunit 2 B, chloroplastic {ECO:0000255|HAMAP-Rule:MF_00445}; EC=1.6.5.- {ECO:0000255|HAMAP-Rule:MF_00445}; AltName: Full=NAD(P)H dehydrogenase, subunit 2 B {ECO:0000255|HAMAP-Rule:MF_00445}; AltName: Full=NADH-plastoquinone oxidoreductase subunit 2 B {ECO:0000255|HAMAP-Rule:MF_00445};	K4D761_SOLLC,SubName: Full=Uncharacterized protein {ECO:0000313|EnsemblPlants:Solyc11g021120.1.1};
gene:Solyc11g021130.1	SL3.0ch11	13389928	13391456	-	1529	protein_coding	GO:0009507,chloroplast; GO:0015935,small ribosomal subunit; GO:0019843,rRNA binding; GO:0003735,structural constituent of ribosome; GO:0006412,translation	--	AtCh082	ref|XP_003599578.1|	RR7_TOBAC,RecName: Full=30S ribosomal protein S7, chloroplastic;	K4D762_SOLLC,RecName: Full=Ribosomal protein S7 {ECO:0000256|RuleBase:RU003620};
gene:Solyc11g021240.2	SL3.0ch11	13415513	13416250	-	738	protein_coding	GO:0009706,chloroplast inner membrane; GO:0016021,integral component of membrane; GO:0015031,protein transport	--	AtCh081	ref|YP_009132102.1|	TI214_SOLLC,RecName: Full=Protein TIC 214 {ECO:0000250|UniProtKB:P56785}; AltName: Full=Translocon at the inner envelope membrane of chloroplasts 214 {ECO:0000250|UniProtKB:P56785}; Short=AtTIC214 {ECO:0000250|UniProtKB:P56785};	A0A0U1ZHZ0_9SOLN,RecName: Full=Protein TIC 214 {ECO:0000256|RuleBase:RU364085, ECO:0000256|SAAS:SAAS00758602}; AltName: Full=Translocon at the inner envelope membrane of chloroplasts 214 {ECO:0000256|RuleBase:RU364085};
gene:Solyc11g021260.1	SL3.0ch11	13416339	13417147	-	809	protein_coding	GO:0009706,chloroplast inner membrane; GO:0016021,integral component of membrane; GO:0015031,protein transport	--	--	ref|YP_009132268.1|	TI214_SOLLC,RecName: Full=Protein TIC 214 {ECO:0000250|UniProtKB:P56785}; AltName: Full=Translocon at the inner envelope membrane of chloroplasts 214 {ECO:0000250|UniProtKB:P56785}; Short=AtTIC214 {ECO:0000250|UniProtKB:P56785};	K4D775_SOLLC,SubName: Full=Uncharacterized protein {ECO:0000313|EnsemblPlants:Solyc11g021260.1.1};
gene:Solyc11g021270.1	SL3.0ch11	13417345	13417500	-	156	protein_coding	GO:0009706,chloroplast inner membrane; GO:0016021,integral component of membrane; GO:0015031,protein transport	--	--	gb|AHA85607.1|	TI214_TOBAC,RecName: Full=Protein TIC 214 {ECO:0000250|UniProtKB:P56785}; AltName: Full=Translocon at the inner envelope membrane of chloroplasts 214 {ECO:0000250|UniProtKB:P56785}; Short=AtTIC214 {ECO:0000250|UniProtKB:P56785};	K4D776_SOLLC,SubName: Full=Uncharacterized protein {ECO:0000313|EnsemblPlants:Solyc11g021270.1.1};
gene:Solyc11g021280.1	SL3.0ch11	13417830	13418066	-	237	protein_coding	GO:0009706,chloroplast inner membrane; GO:0016021,integral component of membrane; GO:0015031,protein transport	--	AtCh081	gb|ASR92566.1|	TI214_SOLLC,RecName: Full=Protein TIC 214 {ECO:0000250|UniProtKB:P56785}; AltName: Full=Translocon at the inner envelope membrane of chloroplasts 214 {ECO:0000250|UniProtKB:P56785}; Short=AtTIC214 {ECO:0000250|UniProtKB:P56785};	K4D777_SOLLC,SubName: Full=Uncharacterized protein {ECO:0000313|EnsemblPlants:Solyc11g021280.1.1};
gene:Solyc11g021290.2	SL3.0ch11	13418119	13418705	-	587	protein_coding	GO:0009706,chloroplast inner membrane; GO:0016021,integral component of membrane; GO:0015031,protein transport	--	AtCh081	ref|YP_009132102.1|	TI214_SOLLC,RecName: Full=Protein TIC 214 {ECO:0000250|UniProtKB:P56785}; AltName: Full=Translocon at the inner envelope membrane of chloroplasts 214 {ECO:0000250|UniProtKB:P56785}; Short=AtTIC214 {ECO:0000250|UniProtKB:P56785};	K4D778_SOLLC,SubName: Full=Uncharacterized protein {ECO:0000313|EnsemblPlants:Solyc11g021290.1.1};
gene:Solyc11g021300.1	SL3.0ch11	13418844	13419377	+	534	protein_coding	GO:0009706,chloroplast inner membrane; GO:0016021,integral component of membrane; GO:0015031,protein transport	--	AtCh081	gb|AHA85672.1|	TI214_SOLLC,RecName: Full=Protein TIC 214 {ECO:0000250|UniProtKB:P56785}; AltName: Full=Translocon at the inner envelope membrane of chloroplasts 214 {ECO:0000250|UniProtKB:P56785}; Short=AtTIC214 {ECO:0000250|UniProtKB:P56785};	K4D779_SOLLC,SubName: Full=Uncharacterized protein {ECO:0000313|EnsemblPlants:Solyc11g021300.1.1};
gene:Solyc11g021310.1	SL3.0ch11	13419424	13420673	-	1250	protein_coding	GO:0009706,chloroplast inner membrane; GO:0016021,integral component of membrane; GO:0015031,protein transport	--	AtCh081	gb|ASR92566.1|	TI214_SOLLC,RecName: Full=Protein TIC 214 {ECO:0000250|UniProtKB:P56785}; AltName: Full=Translocon at the inner envelope membrane of chloroplasts 214 {ECO:0000250|UniProtKB:P56785}; Short=AtTIC214 {ECO:0000250|UniProtKB:P56785};	K4D780_SOLLC,SubName: Full=Uncharacterized protein {ECO:0000313|EnsemblPlants:Solyc11g021310.1.1};
gene:Solyc11g027645.1	SL3.0ch11	18756883	18758817	+	1935	protein_coding	--	--	--	gb|KRH17867.1|	--	A0A0R0GSH3_SOYBN,SubName: Full=Uncharacterized protein {ECO:0000313|EMBL:KRH17867.1}; Flags: Fragment;
gene:Solyc11g039980.2	SL3.0ch11	40538676	40540524	+	1849	protein_coding	GO:0005743,mitochondrial inner membrane; GO:0045261,proton-transporting ATP synthase complex, catalytic core F(1); GO:0005524,ATP binding; GO:0046933,proton-transporting ATP synthase activity, rotational mechanism; GO:0015986,ATP synthesis coupled proton transport	--	AtMi099	ref|YP_009430460.1|	ATPAM_NICPL,RecName: Full=ATP synthase subunit alpha, mitochondrial;	A0A2H4NB27_SOLLC,SubName: Full=Atp1 {ECO:0000313|EMBL:ATV81949.1};
gene:Solyc11g040110.2	SL3.0ch11	40119615	40124501	+	4887	protein_coding	GO:0009507,chloroplast; GO:0003677,DNA binding; GO:0000724,double-strand break repair via homologous recombination	--	At5g47870	ref|XP_004250697.1|	RD522_ARATH,RecName: Full=DNA repair RAD52-like protein 2, chloroplastic {ECO:0000305}; AltName: Full=Organellar DNA-binding protein 2 {ECO:0000303|PubMed:22762281}; Flags: Precursor;	K4D7Y5_SOLLC,SubName: Full=Uncharacterized protein {ECO:0000313|EnsemblPlants:Solyc11g040110.1.1};
gene:Solyc11g044470.2	SL3.0ch11	32850987	32858145	-	7159	protein_coding	GO:0005634,nucleus; GO:0003729,mRNA binding; GO:0010029,regulation of seed germination; GO:0009737,response to abscisic acid; GO:0009651,response to salt stress; GO:0009414,response to water deprivation	--	At1g22910	ref|XP_004250742.1|	ARP1_ARATH,RecName: Full=Probable RNA-binding protein ARP1; AltName: Full=ABA-regulated RNA-binding protein 1 {ECO:0000303|PubMed:23040517};	M0ZVB5_SOLTU,SubName: Full=Uncharacterized protein {ECO:0000313|EnsemblPlants:PGSC0003DMT400008944};
gene:Solyc11g044680.2	SL3.0ch11	32633936	32635100	-	1165	protein_coding	GO:0009706,chloroplast inner membrane; GO:0016021,integral component of membrane; GO:0015031,protein transport	--	AtCh081	ref|YP_009132019.1|	TI214_SOLLC,RecName: Full=Protein TIC 214 {ECO:0000250|UniProtKB:P56785}; AltName: Full=Translocon at the inner envelope membrane of chloroplasts 214 {ECO:0000250|UniProtKB:P56785}; Short=AtTIC214 {ECO:0000250|UniProtKB:P56785};	A0A0U1ZK62_SOLHA,RecName: Full=Protein TIC 214 {ECO:0000256|RuleBase:RU364085, ECO:0000256|SAAS:SAAS00758602}; AltName: Full=Translocon at the inner envelope membrane of chloroplasts 214 {ECO:0000256|RuleBase:RU364085};
gene:Solyc11g045150.1	SL3.0ch11	31816637	31816915	-	279	protein_coding	GO:0005739,mitochondrion	--	AtMi002	gb|PHT25004.1|	M030_ARATH,RecName: Full=Uncharacterized mitochondrial protein AtMg00030; AltName: Full=ORF107a;	M1BRB5_SOLTU,SubName: Full=Uncharacterized protein {ECO:0000313|EnsemblPlants:PGSC0003DMT400051118};
gene:Solyc11g045430.1	SL3.0ch11	30826393	30829264	+	2872	protein_coding	GO:0005739,mitochondrion	--	AtMi083	ref|XP_019252775.1|	M1010_ARATH,RecName: Full=Uncharacterized mitochondrial protein AtMg01010; AltName: Full=ORF118;	K4D8K7_SOLLC,SubName: Full=Uncharacterized protein {ECO:0000313|EnsemblPlants:Solyc11g045430.1.1};
gene:Solyc11g056250.1	SL3.0ch11	45588075	45588245	-	171	protein_coding	--	--	--	ref|XP_019251549.1|	--	K4D8T6_SOLLC,SubName: Full=Uncharacterized protein {ECO:0000313|EnsemblPlants:Solyc11g056250.1.1};
gene:Solyc11g056270.2	SL3.0ch11	45592951	45596632	+	3682	protein_coding	--	--	AtMi040	ref|YP_009430467.1|	--	K4D8T8_SOLLC,SubName: Full=Uncharacterized protein {ECO:0000313|EnsemblPlants:Solyc11g056270.1.1};
gene:Solyc11g056310.1	SL3.0ch11	45615051	45615365	-	315	protein_coding	GO:0005739,mitochondrion; GO:0005840,ribosome; GO:0019843,rRNA binding; GO:0003735,structural constituent of ribosome; GO:0006412,translation	K02952: RP-S13, rpsM; small subunit ribosomal protein S13	SPCC1795.07	ref|XP_019066495.1|	RT13_TOBAC,RecName: Full=Ribosomal protein S13, mitochondrial;	K4D8U2_SOLLC,SubName: Full=Ribosomal protein S13 {ECO:0000313|EMBL:ATV81940.1};
gene:Solyc11g056320.1	SL3.0ch11	45615586	45615936	-	351	protein_coding	--	--	--	gb|PHT69080.1|	--	K4D8U3_SOLLC,SubName: Full=Uncharacterized protein {ECO:0000313|EnsemblPlants:Solyc11g056320.1.1};
gene:Solyc11g056330.1	SL3.0ch11	45616349	45617023	-	675	protein_coding	GO:0005739,mitochondrion	--	At2g07674_1	ref|XP_015167254.1|	M1010_ARATH,RecName: Full=Uncharacterized mitochondrial protein AtMg01010; AltName: Full=ORF118;	K4D8U4_SOLLC,SubName: Full=Uncharacterized protein {ECO:0000313|EnsemblPlants:Solyc11g056330.1.1};
gene:Solyc11g056370.1	SL3.0ch11	45628421	45628777	-	357	protein_coding	GO:0016021,integral component of membrane; GO:0031966,mitochondrial membrane; GO:0070469,respiratory chain; GO:0008137,NADH dehydrogenase (ubiquinone) activity	K03880: ND3; NADH-ubiquinone oxidoreductase chain 3 [EC:1.6.5.3]	At2g07674_2	ref|YP_009049747.1|	NU3M_SOLTU,RecName: Full=NADH-ubiquinone oxidoreductase chain 3; EC=1.6.5.3; AltName: Full=NADH dehydrogenase subunit 3;	K4D8U8_SOLLC,RecName: Full=NADH-ubiquinone oxidoreductase chain 3 {ECO:0000256|SAAS:SAAS00410302}; EC=1.6.5.- {ECO:0000256|SAAS:SAAS00410153}; EC=1.6.5.3 {ECO:0000256|SAAS:SAAS00410223};
gene:Solyc11g056400.2	SL3.0ch11	45644438	45645465	+	1028	protein_coding	GO:0005739,mitochondrion; GO:0005840,ribosome; GO:0003723,RNA binding; GO:0003735,structural constituent of ribosome; GO:0006412,translation	K02982: RP-S3, rpsC; small subunit ribosomal protein S3	AtMi008	gb|ATW72820.1|	RT03_PETHY,RecName: Full=Ribosomal protein S3, mitochondrial;	A0A1U8QD85_CAPAN,SubName: Full=ribosomal protein S3 {ECO:0000313|RefSeq:YP_009049819.1};
gene:Solyc11g056410.2	SL3.0ch11	45646941	45653759	+	6819	protein_coding	GO:0016021,integral component of membrane; GO:0005751,mitochondrial respiratory chain complex IV; GO:0005507,copper ion binding; GO:0004129,cytochrome-c oxidase activity; GO:0042773,ATP synthesis coupled electron transport	--	AtMi014	ref|XP_019066496.1|	COX2_SOYBN,RecName: Full=Cytochrome c oxidase subunit 2; EC=1.9.3.1; AltName: Full=Cytochrome c oxidase polypeptide II;	K4D8V2_SOLLC,SubName: Full=Uncharacterized protein {ECO:0000313|EnsemblPlants:Solyc11g056410.1.1};
gene:Solyc11g056500.2	SL3.0ch11	45691366	45691977	-	612	protein_coding	--	--	--	ref|XP_010313184.1|	--	K4D8W1_SOLLC,SubName: Full=Uncharacterized protein {ECO:0000313|EnsemblPlants:Solyc11g056500.1.1};
gene:Solyc11g063500.1	SL3.0ch11	49914528	49914698	+	171	protein_coding	--	--	--	ref|YP_009430358.1|	--	K4D962_SOLLC,SubName: Full=Uncharacterized protein {ECO:0000313|EnsemblPlants:Solyc11g063500.1.1};
gene:Solyc11g063510.1	SL3.0ch11	49915614	49915911	+	298	protein_coding	--	--	--	gb|PIN25279.1|	--	K4D963_SOLLC,SubName: Full=Uncharacterized protein {ECO:0000313|EnsemblPlants:Solyc11g063510.1.1};
gene:Solyc11g063520.1	SL3.0ch11	49916015	49916374	+	360	protein_coding	--	--	--	ref|XP_019251549.1|	--	K4D964_SOLLC,SubName: Full=Uncharacterized protein {ECO:0000313|EnsemblPlants:Solyc11g063520.1.1};
gene:Solyc11g063600.2	SL3.0ch11	49933622	49935177	+	1556	protein_coding	GO:0005739,mitochondrion; GO:0005840,ribosome; GO:0003735,structural constituent of ribosome; GO:0006412,translation	--	At3g22300	emb|CAA52823.1|	RT10_PEA,RecName: Full=Ribosomal protein S10, mitochondrial;	K4D972_SOLLC,SubName: Full=Uncharacterized protein {ECO:0000313|EnsemblPlants:Solyc11g063600.1.1};
gene:Solyc11g063610.2	SL3.0ch11	49935195	49936562	+	1368	protein_coding	GO:0016021,integral component of membrane; GO:0005751,mitochondrial respiratory chain complex IV; GO:0004129,cytochrome-c oxidase activity; GO:0020037,heme binding; GO:0005506,iron ion binding; GO:0009060,aerobic respiration; GO:0015990,electron transport coupled proton transport; GO:0006123,mitochondrial electron transport, cytochrome c to oxygen	K02256: COX1; cytochrome c oxidase subunit 1 [EC:1.9.3.1]	AtMi114	gb|PHT74454.1|	COX1_SOYBN,RecName: Full=Cytochrome c oxidase subunit 1; EC=1.9.3.1; AltName: Full=Cytochrome c oxidase polypeptide I;	A0A2G2YXI2_CAPAN,RecName: Full=Cytochrome c oxidase subunit 1 {ECO:0000256|RuleBase:RU000369}; EC=1.9.3.1 {ECO:0000256|RuleBase:RU000369};
gene:Solyc11g067180.2	SL3.0ch11	53224937	53232165	-	7229	protein_coding	GO:0009507,chloroplast; GO:0005886,plasma membrane; GO:0102965,alcohol-forming fatty acyl-CoA reductase activity; GO:0080019,fatty-acyl-CoA reductase (alcohol-forming) activity; GO:0050062,long-chain-fatty-acyl-CoA reductase activity; GO:0006629,lipid metabolic process; GO:0035336,long-chain fatty-acyl-CoA metabolic process; GO:0009651,response to salt stress; GO:0009611,response to wounding; GO:…	K13356: FAR; alcohol-forming fatty acyl-CoA reductase [EC:1.2.1.84]	At5g22500	ref|XP_010313341.1|	FACR1_ARATH,RecName: Full=Fatty acyl-CoA reductase 1 {ECO:0000305}; EC=1.2.1.84 {ECO:0000269|PubMed:19062129, ECO:0000269|PubMed:20571114};	K4D9X5_SOLLC,RecName: Full=Fatty acyl-CoA reductase {ECO:0000256|RuleBase:RU363097}; EC=1.2.1.84 {ECO:0000256|RuleBase:RU363097};
gene:Solyc11g068400.2	SL3.0ch11	53434668	53438353	-	3686	protein_coding	GO:0005750,mitochondrial respiratory chain complex III; GO:0006122,mitochondrial electron transport, ubiquinol to cytochrome c	K00419: QCR9, UCRC; ubiquinol-cytochrome c reductase subunit 9	At3g52730	ref|XP_004251052.1|	QCR9_SOLTU,RecName: Full=Cytochrome b-c1 complex subunit 9; AltName: Full=Complex III subunit 9; AltName: Full=Complex III subunit X; AltName: Full=Ubiquinol-cytochrome c reductase complex 8.0 kDa protein;	A0A0V0GTG6_SOLCH,SubName: Full=Putative cytochrome b-c1 complex subunit 9-like {ECO:0000313|EMBL:JAP11524.1};
gene:Solyc12g005030.2	SL3.0ch12	18295	20323	+	2029	protein_coding	GO:0005524,ATP binding; GO:0005509,calcium ion binding; GO:0004674,protein serine/threonine kinase activity	K13412: CPK; calcium-dependent protein kinase [EC:2.7.11.1]	At3g20410	ref|XP_015061184.1|	CDPK2_MAIZE,RecName: Full=Calcium-dependent protein kinase 2; Short=CDPK 2; EC=2.7.11.1;	K4DB41_SOLLC,SubName: Full=Uncharacterized protein {ECO:0000313|EnsemblPlants:Solyc12g005030.1.1};
gene:Solyc12g005110.2	SL3.0ch12	91289	95171	+	3883	protein_coding	--	--	At5g54930	ref|XP_010313646.1|	--	K4DB49_SOLLC,SubName: Full=Uncharacterized protein {ECO:0000313|EnsemblPlants:Solyc12g005110.1.1};
gene:Solyc12g005380.2	SL3.0ch12	224265	229636	+	5372	protein_coding	GO:0005524,ATP binding; GO:0004143,diacylglycerol kinase activity; GO:0003951,NAD+ kinase activity; GO:0006952,defense response; GO:0007205,protein kinase C-activating G-protein coupled receptor signaling pathway	--	At2g20900	ref|XP_019066875.1|	DGK5_ARATH,RecName: Full=Diacylglycerol kinase 5; Short=AtDGK5; Short=DAG kinase 5; EC=2.7.1.107; AltName: Full=Diglyceride kinase 5; Short=DGK 5;	K4DB76_SOLLC,RecName: Full=Diacylglycerol kinase {ECO:0000256|RuleBase:RU361128}; Short=DAG kinase {ECO:0000256|RuleBase:RU361128}; EC=2.7.1.107 {ECO:0000256|RuleBase:RU361128};
gene:Solyc12g005410.2	SL3.0ch12	246623	250169	-	3547	protein_coding	GO:0009507,chloroplast; GO:0009941,chloroplast envelope; GO:0016021,integral component of membrane	K03453: TC.BASS; bile acid:Na+ symporter, BASS family	At1g78560	ref|XP_004251493.1|	BASS1_ARATH,RecName: Full=Probable sodium/metabolite cotransporter BASS1, chloroplastic; AltName: Full=Bile acid transporter 2; AltName: Full=Bile acid-sodium symporter family protein 1; Flags: Precursor;	K4DB79_SOLLC,SubName: Full=Uncharacterized protein {ECO:0000313|EnsemblPlants:Solyc12g005410.1.1};
gene:Solyc12g005570.2	SL3.0ch12	306429	309991	-	3563	protein_coding	--	--	At2g20820	ref|XP_004251499.1|	--	K4DB95_SOLLC,SubName: Full=Uncharacterized protein {ECO:0000313|EnsemblPlants:Solyc12g005570.1.1};
gene:Solyc12g005860.2	SL3.0ch12	490505	499055	-	8551	protein_coding	GO:0005737,cytoplasm; GO:0051539,4 iron, 4 sulfur cluster binding; GO:0003994,aconitate hydratase activity; GO:0046872,metal ion binding; GO:0006097,glyoxylate cycle	K01681: ACO, acnA; aconitate hydratase [EC:4.2.1.3]	At2g05710	ref|XP_004251517.2|	ACOC_CUCMA,RecName: Full=Aconitate hydratase, cytoplasmic; Short=Aconitase; EC=4.2.1.3; AltName: Full=Citrate hydro-lyase;	K4DBC4_SOLLC,RecName: Full=Aconitate hydratase {ECO:0000256|RuleBase:RU361275}; Short=Aconitase {ECO:0000256|RuleBase:RU361275}; EC=4.2.1.3 {ECO:0000256|RuleBase:RU361275};
gene:Solyc12g005880.2	SL3.0ch12	512766	518415	+	5650	protein_coding	GO:0005794,Golgi apparatus; GO:0000139,Golgi membrane; GO:0016021,integral component of membrane; GO:0008378,galactosyltransferase activity; GO:0006486,protein glycosylation	K20855: B3GALT1S; beta-1,3-galactosyltransferase 1/2/3/4/5/7/8 [EC:2.4.1.-]	At1g05170	ref|XP_010313672.1|	B3GT2_ARATH,RecName: Full=Probable beta-1,3-galactosyltransferase 2; EC=2.4.1.-;	K4DBC6_SOLLC,RecName: Full=Hexosyltransferase {ECO:0000256|RuleBase:RU363063}; EC=2.4.1.- {ECO:0000256|RuleBase:RU363063};
gene:Solyc12g006225.1	SL3.0ch12	744079	744669	+	591	protein_coding	--	--	At5g55980	ref|XP_015059600.1|	--	K4DBF9_SOLLC,SubName: Full=Uncharacterized protein {ECO:0000313|EnsemblPlants:Solyc12g006220.1.1};
gene:Solyc12g006620.2	SL3.0ch12	1091155	1095274	+	4120	protein_coding	--	K22415: ZC3H11; zinc finger CCCH domain-containing protein 11	At2g02160	ref|XP_010313699.1|	--	K4DBJ9_SOLLC,SubName: Full=Uncharacterized protein {ECO:0000313|EnsemblPlants:Solyc12g006620.1.1};
gene:Solyc12g006810.2	SL3.0ch12	1238303	1242058	+	3756	protein_coding	GO:0009507,chloroplast; GO:0009535,chloroplast thylakoid membrane; GO:0010287,plastoglobule	K13201: TIA1, TIAL1; nucleolysin TIA-1/TIAR	At5g20140	ref|XP_004251583.1|	HBPL1_ARATH,RecName: Full=Heme-binding-like protein At3g10130, chloroplastic; Flags: Precursor;	K4DBL8_SOLLC,SubName: Full=Uncharacterized protein {ECO:0000313|EnsemblPlants:Solyc12g006810.1.1};
gene:Solyc12g008330.2	SL3.0ch12	1734998	1738416	-	3419	protein_coding	--	--	--	ref|XP_004251625.1|	--	A0A2G2YUU4_CAPAN,SubName: Full=Uncharacterized protein {ECO:0000313|EMBL:PHT73493.1};
gene:Solyc12g008700.2	SL3.0ch12	2069910	2071848	-	1939	protein_coding	--	--	--	--	--	--
gene:Solyc12g010350.2	SL3.0ch12	3408460	3410478	+	2019	protein_coding	GO:0022625,cytosolic large ribosomal subunit; GO:0003723,RNA binding; GO:0003735,structural constituent of ribosome; GO:0006412,translation	K02924: RP-L39e, RPL39; large subunit ribosomal protein L39e	At2g25210	gb|EYU20493.1|	RL393_ORYSJ,RecName: Full=60S ribosomal protein L39-3;	A0A022Q037_ERYGU,SubName: Full=Uncharacterized protein {ECO:0000313|EMBL:EYU20493.1};
gene:Solyc12g011160.2	SL3.0ch12	4007787	4013109	+	5323	protein_coding	GO:0003860,3-hydroxyisobutyryl-CoA hydrolase activity; GO:0080167,response to karrikin	K05605: HIBCH; 3-hydroxyisobutyryl-CoA hydrolase [EC:3.1.2.4]	At1g06550	ref|XP_004251820.1|	HIBC8_ARATH,RecName: Full=3-hydroxyisobutyryl-CoA hydrolase-like protein 5; EC=3.1.2.-;	K4DCK2_SOLLC,SubName: Full=Uncharacterized protein {ECO:0000313|EnsemblPlants:Solyc12g011160.1.1};
gene:Solyc12g035225.1	SL3.0ch12	39430379	39433164	+	2786	protein_coding	GO:0005634,nucleus; GO:0003700,DNA binding transcription factor activity; GO:0046872,metal ion binding; GO:0046983,protein dimerization activity; GO:0000977,RNA polymerase II regulatory region sequence-specific DNA binding; GO:0009791,post-embryonic development; GO:0006357,regulation of transcription by RNA polymerase II; GO:0006351,transcription, DNA-templated	--	At3g62520	ref|XP_010314161.1|	RSLE1_ORYSJ,RecName: Full=Zinc finger BED domain-containing protein RICESLEEPER 1; AltName: Full=Transposase-like protein RICESLEEPER 1;	A0A2G2XS47_CAPBA,SubName: Full=Uncharacterized protein {ECO:0000313|EMBL:PHT60313.1};
gene:Solyc12g035550.1	SL3.0ch12	41911705	41911875	+	171	protein_coding	GO:0009706,chloroplast inner membrane; GO:0016021,integral component of membrane; GO:0015031,protein transport	--	AtCh081	ref|YP_009132268.1|	TI214_SOLLC,RecName: Full=Protein TIC 214 {ECO:0000250|UniProtKB:P56785}; AltName: Full=Translocon at the inner envelope membrane of chloroplasts 214 {ECO:0000250|UniProtKB:P56785}; Short=AtTIC214 {ECO:0000250|UniProtKB:P56785};	K4DE15_SOLLC,SubName: Full=Uncharacterized protein {ECO:0000313|EnsemblPlants:Solyc12g035550.1.1};
gene:Solyc12g036550.2	SL3.0ch12	47223522	47224541	+	1020	protein_coding	GO:0009706,chloroplast inner membrane; GO:0016021,integral component of membrane; GO:0015031,protein transport	--	AtCh069	ref|YP_398919.1|	TI214_NICTO,RecName: Full=Protein TIC 214 {ECO:0000250|UniProtKB:P56785}; AltName: Full=Translocon at the inner envelope membrane of chloroplasts 214 {ECO:0000250|UniProtKB:P56785}; Short=AtTIC214 {ECO:0000250|UniProtKB:P56785};	A0A0N7CKI2_SOLTU,RecName: Full=Protein TIC 214 {ECO:0000256|RuleBase:RU364085}; AltName: Full=Translocon at the inner envelope membrane of chloroplasts 214 {ECO:0000256|RuleBase:RU364085};
gene:Solyc12g038605.1	SL3.0ch12	51566128	51567955	-	1828	protein_coding	--	--	At1g37057	ref|XP_009775865.1|	--	A0A0V0HL88_SOLCH,SubName: Full=Putative ovule protein {ECO:0000313|EMBL:JAP20887.1}; Flags: Fragment;
gene:Solyc12g042880.2	SL3.0ch12	59267059	59269034	+	1976	protein_coding	--	--	At1g68140	ref|XP_015059934.1|	--	K4DF77_SOLLC,SubName: Full=Uncharacterized protein {ECO:0000313|EnsemblPlants:Solyc12g042880.1.1};
gene:Solyc12g042920.2	SL3.0ch12	59302813	59309781	+	6969	protein_coding	GO:0016021,integral component of membrane; GO:0005743,mitochondrial inner membrane; GO:0070469,respiratory chain; GO:0009055,electron transfer activity; GO:0020037,heme binding; GO:0046872,metal ion binding	K00413: CYC1, CYT1, petC; ubiquinol-cytochrome c reductase cytochrome c1 subunit	At5g40810	ref|XP_004252324.1|	CY11_SOLTU,RecName: Full=Cytochrome c1-1, heme protein, mitochondrial; AltName: Full=Complex III subunit 4-1; AltName: Full=Complex III subunit IV-1; AltName: Full=Cytochrome b-c1 complex subunit 4-1; AltName: Full=Ubiquinol-cytochrome-c reductase complex cytochrome c1 subunit 1; Short=Cytochrome c-1-1; Flags: Precursor;	K4DF81_SOLLC,SubName: Full=Uncharacterized protein {ECO:0000313|EnsemblPlants:Solyc12g042920.1.1};
gene:Solyc12g044850.2	SL3.0ch12	61130333	61140040	-	9708	protein_coding	--	--	At1g55160	ref|XP_004252375.1|	--	K4DFH0_SOLLC,SubName: Full=Uncharacterized protein {ECO:0000313|EnsemblPlants:Solyc12g044850.1.1};
gene:Solyc12g055760.2	SL3.0ch12	62695207	62698477	-	3271	protein_coding	GO:0005743,mitochondrial inner membrane; GO:0005753,mitochondrial proton-transporting ATP synthase complex; GO:0000275,mitochondrial proton-transporting ATP synthase complex, catalytic core F(1); GO:0005739,mitochondrion; GO:0046933,proton-transporting ATP synthase activity, rotational mechanism; GO:0015986,ATP synthesis coupled proton transport	K02135: ATPeF1E, ATP5E, ATP15; F-type H+-transporting ATPase subunit epsilon	At1g51650	ref|XP_004252620.1|	ATP5E_ARATH,RecName: Full=ATP synthase subunit epsilon, mitochondrial; Short=ATPase subunit epsilon;	K4DFQ7_SOLLC,SubName: Full=Uncharacterized protein {ECO:0000313|EnsemblPlants:Solyc12g055760.1.1};
gene:Solyc12g056240.2	SL3.0ch12	63154325	63157103	-	2779	protein_coding	GO:0005829,cytosol; GO:0005634,nucleus; GO:0004602,glutathione peroxidase activity; GO:0004601,peroxidase activity; GO:0006979,response to oxidative stress	K00432: gpx; glutathione peroxidase [EC:1.11.1.9]	At1g63460	ref|XP_004252596.1|	GPX8_ARATH,RecName: Full=Probable glutathione peroxidase 8; EC=1.11.1.9;	K4DFV5_SOLLC,RecName: Full=Glutathione peroxidase {ECO:0000256|RuleBase:RU000499};
gene:Solyc12g056360.1	SL3.0ch12	63262565	63263254	+	690	protein_coding	GO:0005576,extracellular region; GO:0050832,defense response to fungus; GO:0031640,killing of cells of other organism	--	At4g11650	ref|XP_010314488.1|	TLP_ACTDE,RecName: Full=Thaumatin-like protein; AltName: Allergen=Act d 2; Flags: Precursor;	K4DFW7_SOLLC,SubName: Full=Uncharacterized protein {ECO:0000313|EnsemblPlants:Solyc12g056360.1.1};
gene:Solyc12g056610.2	SL3.0ch12	63535978	63536930	+	953	protein_coding	GO:0000166,nucleotide binding; GO:0016491,oxidoreductase activity	K09841: ABA2; xanthoxin dehydrogenase [EC:1.1.1.288]	At1g52340	ref|XP_004252598.1|	SILD_PODPE,RecName: Full=Secoisolariciresinol dehydrogenase; EC=1.1.1.331; Flags: Fragment;	M1BME0_SOLTU,SubName: Full=Uncharacterized protein {ECO:0000313|EnsemblPlants:PGSC0003DMT400048399};
gene:Solyc12g056950.2	SL3.0ch12	63983375	63984600	-	1226	protein_coding	--	--	At1g78020	ref|XP_004252540.1|	--	K4DG26_SOLLC,SubName: Full=Uncharacterized protein {ECO:0000313|EnsemblPlants:Solyc12g056950.1.1};
gene:Solyc12g056995.1	SL3.0ch12	64031642	64035079	-	3438	protein_coding	GO:0005623,cell; GO:0009734,auxin-activated signaling pathway; GO:0009742,brassinosteroid mediated signaling pathway; GO:0045454,cell redox homeostasis; GO:0010305,leaf vascular tissue pattern formation; GO:0006970,response to osmotic stress	K09527: DNAJC7; DnaJ homolog subfamily C member 7	At5g65160	ref|XP_009627310.1|	TTL3_ARATH,RecName: Full=Inactive TPR repeat-containing thioredoxin TTL3; AltName: Full=Tetratricopeptide repeat thioredoxin-like 3; AltName: Full=VH1-interacting TPR-containing protein;	M1AG33_SOLTU,SubName: Full=Uncharacterized protein {ECO:0000313|EnsemblPlants:PGSC0003DMT400022057};
gene:Solyc12g096020.2	SL3.0ch12	66079688	66083110	-	3423	protein_coding	GO:0046872,metal ion binding; GO:0004722,protein serine/threonine phosphatase activity	K14497: PP2C; protein phosphatase 2C [EC:3.1.3.16]	At1g72770	ref|XP_004253091.1|	P2C06_ORYSJ,RecName: Full=Probable protein phosphatase 2C 6; Short=OsPP2C06; EC=3.1.3.16;	M1CUZ5_SOLTU,SubName: Full=Uncharacterized protein {ECO:0000313|EnsemblPlants:PGSC0003DMT400075333};
gene:Solyc12g096890.1	SL3.0ch12	66610550	66611410	+	861	protein_coding	GO:0030246,carbohydrate binding; GO:0016567,protein ubiquitination	--	At2g02360	ref|XP_004253177.1|	P2B10_ARATH,RecName: Full=F-box protein PP2-B10; AltName: Full=Protein PHLOEM PROTEIN 2-LIKE B10; Short=AtPP2-B10;	K4DHG2_SOLLC,SubName: Full=Uncharacterized protein {ECO:0000313|EnsemblPlants:Solyc12g096890.1.1};
gene:Solyc12g096900.2	SL3.0ch12	66613806	66616646	+	2841	protein_coding	GO:0005737,cytoplasm; GO:0043531,ADP binding; GO:0005524,ATP binding; GO:0009626,plant-type hypersensitive response; GO:0007165,signal transduction	--	At1g72920	ref|XP_004253023.1|	TMVRN_NICGU,RecName: Full=TMV resistance protein N;	K4DHG3_SOLLC,SubName: Full=Uncharacterized protein {ECO:0000313|EnsemblPlants:Solyc12g096900.1.1};
gene:Solyc12g098920.2	SL3.0ch12	67259931	67263883	-	3953	protein_coding	GO:0009507,chloroplast; GO:0005524,ATP binding; GO:0005509,calcium ion binding; GO:0005525,GTP binding; GO:0008728,GTP diphosphokinase activity; GO:0016301,kinase activity; GO:0015969,guanosine tetraphosphate metabolic process	K00951: relA; GTP pyrophosphokinase [EC:2.7.6.5]	At3g17470	ref|XP_010314730.1|	CRSH_ARATH,RecName: Full=Probable GTP diphosphokinase CRSH, chloroplastic; EC=2.7.6.5; AltName: Full=Calcium-activated RelA/Spot homolog; Short=AtCRSH; AltName: Full=ppGpp synthetase CRSH; Flags: Precursor;	K4DHR5_SOLLC,SubName: Full=Uncharacterized protein {ECO:0000313|EnsemblPlants:Solyc12g098920.1.1};
gene:Solyc12g099330.2	SL3.0ch12	67501268	67503363	-	2096	protein_coding	GO:0022625,cytosolic large ribosomal subunit; GO:0005730,nucleolus; GO:0003735,structural constituent of ribosome; GO:0002181,cytoplasmic translation	K02905: RP-L29e, RPL29; large subunit ribosomal protein L29e	At3g06700	ref|XP_009607972.1|	RL291_ARATH,RecName: Full=60S ribosomal protein L29-1;	A0A1S4AZ89_TOBAC,RecName: Full=60S ribosomal protein L29 {ECO:0000256|RuleBase:RU364026};
gene:Solyc00g007130.3	SL3.0ch02	32652150	32653415	+	1266	protein_coding	GO:0016021,integral component of membrane; GO:0005774,vacuolar membrane; GO:0015171,amino acid transmembrane transporter activity; GO:0015175,neutral amino acid transmembrane transporter activity; GO:0003333,amino acid transmembrane transport; GO:0015804,neutral amino acid transport	K14209: SLC36A, PAT; solute carrier family 36 (proton-coupled amino acid transporter)	At4g38250	ref|XP_004253243.1|	AVT3C_ARATH,RecName: Full=Amino acid transporter AVT3C {ECO:0000305}; Short=AtAvt3C {ECO:0000303|PubMed:27925655}; AltName: Full=Aromatic and neutral amino acid transporter-like protein 2 {ECO:0000305};	M1BH15_SOLTU,SubName: Full=Uncharacterized protein {ECO:0000313|EnsemblPlants:PGSC0003DMT400045065};
gene:Solyc00g009110.3	SL3.0ch00	7873112	7880752	+	7641	protein_coding	GO:0034485,phosphatidylinositol-3,4,5-trisphosphate 5-phosphatase activity; GO:0004439,phosphatidylinositol-4,5-bisphosphate 5-phosphatase activity; GO:0046856,phosphatidylinositol dephosphorylation	--	At1g71710	ref|XP_019067264.1|	IP5P3_ARATH,RecName: Full=Type IV inositol polyphosphate 5-phosphatase 3 {ECO:0000305}; Short=At5PTase3 {ECO:0000305}; EC=3.1.3.36 {ECO:0000269|PubMed:21677096}; EC=3.1.3.86 {ECO:0000269|PubMed:21677096};	A8IDW2_SOLLC,SubName: Full=Inositol-1,4,5-triphosphate-5-phosphatase {ECO:0000313|EMBL:ABV90876.1};
gene:Solyc00g009120.3	SL3.0ch00	7881498	7886534	+	5037	protein_coding	--	--	At4g09750	ref|XP_004253269.1|	--	A0A0V0HW73_SOLCH,SubName: Full=Putative dehydrogenase/reductase SDR family member 12-like {ECO:0000313|EMBL:JAP24610.1};
gene:Solyc00g014810.1	SL3.0ch00	10115721	10115885	-	165	protein_coding	--	--	--	gb|EEF45988.1|	--	B9RRK2_RICCO,SubName: Full=Uncharacterized protein {ECO:0000313|EMBL:EEF45988.1};
gene:Solyc00g049520.2	SL3.0ch00	12667386	12668662	-	1277	protein_coding	--	--	--	--	--	M1A7C6_SOLTU,SubName: Full=Uncharacterized protein {ECO:0000313|EnsemblPlants:PGSC0003DMT400016248};
gene:Solyc00g060810.3	SL3.0ch00	13195540	13198111	-	2572	protein_coding	GO:0002253,activation of immune response; GO:0006952,defense response; GO:0009607,response to biotic stimulus	--	At1g70880	ref|XP_004253390.1|	KIRO_ACTDE,RecName: Full=Kirola {ECO:0000303|PubMed:21309790}; AltName: Allergen=Act d 11 {ECO:0000303|PubMed:21309790};	A0A2G2WRV0_CAPBA,SubName: Full=Uncharacterized protein {ECO:0000313|EMBL:PHT47988.1};
gene:Solyc01g005110.3	SL3.0ch01	99356	103282	+	3927	protein_coding	GO:0033185,dolichol-phosphate-mannose synthase complex; GO:0005783,endoplasmic reticulum; GO:0005789,endoplasmic reticulum membrane; GO:0016021,integral component of membrane; GO:0006506,GPI anchor biosynthetic process; GO:0035269,protein O-linked mannosylation	K09659: DPM3; dolichyl-phosphate mannosyltransferase polypeptide 3	At1g48140	ref|XP_004228754.1|	DPM3_ARATH,RecName: Full=Dolichol-phosphate mannose synthase subunit 3 {ECO:0000305}; Short=DPM synthase subunit 3 {ECO:0000305}; AltName: Full=Dol-P-Man synthase1 {ECO:0000303|PubMed:21558543}; AltName: Full=Dolichol phosphate-mannose biosynthesis regulatory protein {ECO:0000305};	A0A0V0H5F2_SOLCH,SubName: Full=Putative dolichol-phosphate mannosyltransferase subunit 3-like {ECO:0000313|EMBL:JAP15405.1};
gene:Solyc01g005140.3	SL3.0ch01	127074	129321	-	2248	protein_coding	GO:0016021,integral component of membrane; GO:0046872,metal ion binding; GO:0016491,oxidoreductase activity; GO:0055114,oxidation-reduction process	--	At4g25570	ref|XP_004228748.1|	ACET1_ORYSJ,RecName: Full=Probable ascorbate-specific transmembrane electron transporter 1; EC=1.-.-.-; AltName: Full=Cytochrome b561-1;	K4AS81_SOLLC,SubName: Full=Uncharacterized protein {ECO:0000313|EnsemblPlants:Solyc01g005140.2.1};
gene:Solyc01g005560.3	SL3.0ch01	394353	399328	+	4976	protein_coding	GO:0005737,cytoplasm; GO:0004450,isocitrate dehydrogenase (NADP+) activity; GO:0000287,magnesium ion binding; GO:0051287,NAD binding; GO:0006097,glyoxylate cycle; GO:0006102,isocitrate metabolic process; GO:0006099,tricarboxylic acid cycle	K00031: IDH1, IDH2, icd; isocitrate dehydrogenase [EC:1.1.1.42]	At1g65930	ref|XP_004228607.1|	IDHC_SOLTU,RecName: Full=Isocitrate dehydrogenase [NADP]; Short=IDH; EC=1.1.1.42; AltName: Full=IDP; AltName: Full=NADP(+)-specific ICDH; AltName: Full=Oxalosuccinate decarboxylase;	K4ASC2_SOLLC,RecName: Full=Isocitrate dehydrogenase [NADP] {ECO:0000256|PIRNR:PIRNR000108}; EC=1.1.1.42 {ECO:0000256|PIRNR:PIRNR000108};
gene:Solyc01g006280.3	SL3.0ch01	873779	880657	+	6879	protein_coding	GO:0005524,ATP binding; GO:0004329,formate-tetrahydrofolate ligase activity; GO:0035999,tetrahydrofolate interconversion	K01938: fhs; formate--tetrahydrofolate ligase [EC:6.3.4.3]	At1g50480	ref|XP_004228600.1|	FTHS_SPIOL,RecName: Full=Formate--tetrahydrofolate ligase; EC=6.3.4.3; AltName: Full=10-formyletrahydrofolate synthetase; Short=FHS; Short=FTHFS; AltName: Full=Formyltetrahydrofolate synthetase;	K4ASJ4_SOLLC,SubName: Full=Uncharacterized protein {ECO:0000313|EnsemblPlants:Solyc01g006280.2.1};
gene:Solyc01g006670.2	SL3.0ch01	1257954	1259615	-	1662	protein_coding	GO:0043231,intracellular membrane-bounded organelle; GO:0080043,quercetin 3-O-glucosyltransferase activity; GO:0080044,quercetin 7-O-glucosyltransferase activity; GO:0008152,metabolic process	K13496: UGT73C; UDP-glucosyl transferase 73C [EC:2.4.1.-]	At5g12890	ref|XP_015056834.1|	U92A1_ARATH,RecName: Full=UDP-glycosyltransferase 92A1; EC=2.4.1.-;	K4ASN3_SOLLC,SubName: Full=Uncharacterized protein {ECO:0000313|EnsemblPlants:Solyc01g006670.2.1};
gene:Solyc01g007070.3	SL3.0ch01	1601533	1605813	-	4281	protein_coding	GO:0005737,cytoplasm; GO:0005634,nucleus; GO:0003677,DNA binding; GO:0003700,DNA binding transcription factor activity; GO:0046982,protein heterodimerization activity; GO:0042803,protein homodimerization activity; GO:0010197,polar nucleus fusion; GO:0009737,response to abscisic acid; GO:0010201,response to continuous far red light stimulus by the high-irradiance response system; GO:0009610,respon…	--	At2g35940	ref|XP_004228612.1|	BLH1_ARATH,RecName: Full=BEL1-like homeodomain protein 1; Short=BEL1-like protein 1; AltName: Full=Protein EMBRYO SAC DEVELOPMENT ARREST 29;	K4ASS3_SOLLC,SubName: Full=Uncharacterized protein {ECO:0000313|EnsemblPlants:Solyc01g007070.2.1};
gene:Solyc01g007130.3	SL3.0ch01	1675643	1679446	+	3804	protein_coding	GO:0016021,integral component of membrane; GO:0009505,plant-type cell wall; GO:0005886,plasma membrane; GO:0009506,plasmodesma; GO:0005524,ATP binding; GO:0004675,transmembrane receptor protein serine/threonine kinase activity; GO:0007166,cell surface receptor signaling pathway; GO:0009555,pollen development; GO:0006468,protein phosphorylation	K00924: E2.7.1.-; kinase [EC:2.7.1.-]	At2g01820	ref|XP_004228606.1|	TMK3_ARATH,RecName: Full=Receptor-like kinase TMK3 {ECO:0000303|PubMed:23613767}; EC=2.7.11.1 {ECO:0000305}; AltName: Full=BARK1-like kinase 2 {ECO:0000303|PubMed:23921992}; AltName: Full=Leucine-rich repeat receptor-like kinases TMK3 {ECO:0000303|PubMed:23613767}; AltName: Full=Transmembrane kinase 3 {ECO:0000303|PubMed:23613767}; Flags: Precursor;	K4ASS9_SOLLC,SubName: Full=Uncharacterized protein {ECO:0000313|EnsemblPlants:Solyc01g007130.2.1};
gene:Solyc01g007190.3	SL3.0ch01	1769140	1770223	+	1084	protein_coding	--	--	--	ref|XP_004228589.1|	--	K4AST5_SOLLC,SubName: Full=Uncharacterized protein {ECO:0000313|EnsemblPlants:Solyc01g007190.2.1};
gene:Solyc01g008090.3	SL3.0ch01	2155674	2163677	-	8004	protein_coding	GO:0005618,cell wall; GO:0022626,cytosolic ribosome; GO:0022627,cytosolic small ribosomal subunit; GO:0009506,plasmodesma; GO:0042788,polysomal ribosome; GO:0005840,ribosome; GO:0046872,metal ion binding; GO:0003735,structural constituent of ribosome; GO:0000028,ribosomal small subunit assembly; GO:0006412,translation	--	At3g61110	ref|XP_004228542.1|	RS272_ARATH,RecName: Full=40S ribosomal protein S27-2;	A0A1U8DQX3_CAPAN,RecName: Full=40S ribosomal protein S27 {ECO:0000256|RuleBase:RU000671};
gene:Solyc01g008180.3	SL3.0ch01	2262320	2269228	-	6909	protein_coding	--	--	At2g02170	ref|XP_004228535.1|	--	K4AT16_SOLLC,SubName: Full=Uncharacterized protein {ECO:0000313|EnsemblPlants:Solyc01g008180.2.1};
gene:Solyc01g008470.3	SL3.0ch01	2482816	2489025	+	6210	protein_coding	--	K12275: SEC62; translocation protein SEC62	At3g20920	ref|XP_004228518.1|	--	K4AT45_SOLLC,SubName: Full=Uncharacterized protein {ECO:0000313|EnsemblPlants:Solyc01g008470.2.1};
gene:Solyc01g008560.3	SL3.0ch01	2590640	2598580	-	7941	protein_coding	GO:0005524,ATP binding; GO:0003951,NAD+ kinase activity; GO:0042736,NADH kinase activity; GO:0019674,NAD metabolic process; GO:0006741,NADP biosynthetic process	K00858: ppnK, NADK; NAD+ kinase [EC:2.7.1.23]	At1g21640	ref|XP_004228514.1|	NADK1_ARATH,RecName: Full=NAD(H) kinase 1; Short=AtNADK-1; EC=2.7.1.23; EC=2.7.1.86;	K4AT54_SOLLC,SubName: Full=Uncharacterized protein {ECO:0000313|EnsemblPlants:Solyc01g008560.2.1};
gene:Solyc01g009020.3	SL3.0ch01	2956490	2958478	-	1989	protein_coding	GO:0004869,cysteine-type endopeptidase inhibitor activity	K13902: CST6; cystatin-M	At2g40880	ref|NP_001307602.1|	CYTI_VIGUN,RecName: Full=Cysteine proteinase inhibitor; AltName: Full=Cystatin;	K4AT98_SOLLC,RecName: Full=Cysteine proteinase inhibitor {ECO:0000256|RuleBase:RU362130};
gene:Solyc01g009070.3	SL3.0ch01	3009220	3014833	-	5614	protein_coding	GO:0005634,nucleus; GO:0003677,DNA binding; GO:0048653,anther development; GO:0030154,cell differentiation; GO:0009555,pollen development; GO:0006355,regulation of transcription, DNA-templated; GO:0006351,transcription, DNA-templated	K09422: MYBP; transcription factor MYB, plant	At5g06100	ref|NP_001234357.2|	GAM1_ORYSI,RecName: Full=Transcription factor GAMYB; AltName: Full=OsGAMyb;	K4ATA3_SOLLC,SubName: Full=Uncharacterized protein {ECO:0000313|EnsemblPlants:Solyc01g009070.2.1};
gene:Solyc01g009610.3	SL3.0ch01	3776238	3780779	-	4542	protein_coding	--	K16833: PPP1R2, IPP2; protein phosphatase inhibitor 2	--	ref|XP_004228447.1|	--	A0A0V0HMA1_SOLCH,SubName: Full=Uncharacterized protein {ECO:0000313|EMBL:JAP21146.1};
gene:Solyc01g010020.3	SL3.0ch01	4593805	4594290	-	486	protein_coding	GO:0005509,calcium ion binding	K13448: CML; calcium-binding protein CML	At3g25600	ref|XP_004228426.1|	CML16_ARATH,RecName: Full=Probable calcium-binding protein CML16; AltName: Full=Calmodulin-like protein 16;	K4ATJ7_SOLLC,SubName: Full=Uncharacterized protein {ECO:0000313|EnsemblPlants:Solyc01g010020.2.1};
gene:Solyc01g010060.2	SL3.0ch01	4623523	4624224	-	702	protein_coding	--	--	--	ref|XP_004228424.1|	--	K4ATK1_SOLLC,SubName: Full=Uncharacterized protein {ECO:0000313|EnsemblPlants:Solyc01g010060.2.1};
gene:Solyc01g010660.3	SL3.0ch01	5617546	5624172	+	6627	protein_coding	GO:0005737,cytoplasm; GO:0005634,nucleus; GO:0005886,plasma membrane; GO:0005524,ATP binding; GO:0004675,transmembrane receptor protein serine/threonine kinase activity; GO:0007166,cell surface receptor signaling pathway; GO:0006952,defense response; GO:0006468,protein phosphorylation	--	At2g02800	ref|XP_004228391.1|	PBL3_ARATH,RecName: Full=Probable serine/threonine-protein kinase PBL3 {ECO:0000305}; EC=2.7.11.1 {ECO:0000305}; AltName: Full=PBS1-like protein 3 {ECO:0000303|PubMed:20413097}; AltName: Full=Protein kinase 2B {ECO:0000305};	K4ATQ9_SOLLC,SubName: Full=Uncharacterized protein {ECO:0000313|EnsemblPlants:Solyc01g010660.2.1};
gene:Solyc01g010970.3	SL3.0ch01	6567740	6572078	+	4339	protein_coding	GO:0005737,cytoplasm; GO:0030529,NA; GO:0003723,RNA binding; GO:0051607,defense response to virus; GO:0035195,gene silencing by miRNA; GO:0010492,maintenance of shoot apical meristem identity; GO:0010599,production of lsiRNA involved in RNA interference; GO:0010267,production of ta-siRNAs involved in RNA interference; GO:0040034,regulation of development, heterochronic; GO:0006355,regulation of t…	K11593: ELF2C, AGO; eukaryotic translation initiation factor 2C	At1g69440	ref|NP_001266209.1|	AGO7_ARATH,RecName: Full=Protein argonaute 7; AltName: Full=Protein ZIPPY;	K4ATU0_SOLLC,SubName: Full=AGO7 {ECO:0000313|EMBL:AFV15386.1, ECO:0000313|EnsemblPlants:Solyc01g010970.2.1};
gene:Solyc01g014840.3	SL3.0ch01	15504164	15510115	-	5952	protein_coding	GO:0005737,cytoplasm; GO:0043531,ADP binding; GO:0005524,ATP binding; GO:0009626,plant-type hypersensitive response; GO:0007165,signal transduction	--	At5g17680	ref|XP_004228809.1|	TMVRN_NICGU,RecName: Full=TMV resistance protein N;	K4AUB8_SOLLC,SubName: Full=Uncharacterized protein {ECO:0000313|EnsemblPlants:Solyc01g014840.2.1};
gene:Solyc01g058010.3	SL3.0ch01	64953102	64957748	+	4647	protein_coding	GO:0005739,mitochondrion; GO:0033926,glycopeptide alpha-N-acetylgalactosaminidase activity; GO:0004575,sucrose alpha-glucosidase activity; GO:0005975,carbohydrate metabolic process; GO:0007623,circadian rhythm; GO:0010029,regulation of seed germination; GO:0048510,regulation of timing of transition from vegetative to reproductive phase	--	At1g56560	ref|XP_010319230.1|	INVC_ARATH,RecName: Full=Alkaline/neutral invertase C, mitochondrial {ECO:0000305}; Short=A/N-INVC {ECO:0000303|PubMed:21441406}; EC=3.2.1.26 {ECO:0000269|PubMed:23135328}; Flags: Precursor;	K4AW11_SOLLC,SubName: Full=Uncharacterized protein {ECO:0000313|EnsemblPlants:Solyc01g058010.2.1};
gene:Solyc01g067750.3	SL3.0ch01	76502106	76516566	+	14461	protein_coding	GO:0009507,chloroplast; GO:0009570,chloroplast stroma; GO:0003855,3-dehydroquinate dehydratase activity; GO:0050661,NADP binding; GO:0004764,shikimate 3-dehydrogenase (NADP+) activity; GO:0009073,aromatic amino acid family biosynthetic process; GO:0009423,chorismate biosynthetic process; GO:0009793,embryo development ending in seed dormancy; GO:0019632,shikimate metabolic process	K13832: aroDE, DHQ-SDH; 3-dehydroquinate dehydratase / shikimate dehydrogenase [EC:4.2.1.10 1.1.1.25]	At3g06350	ref|NP_001234051.1|	DHQSD_ARATH,RecName: Full=Bifunctional 3-dehydroquinate dehydratase/shikimate dehydrogenase, chloroplastic; Short=DHQ-SDH protein; AltName: Full=DHQase-SORase; AltName: Full=Protein EMBRYO DEFECTIVE 3004; Includes: RecName: Full=Dehydroquinate dehydratase; Short=DHQ; EC=4.2.1.10; Includes: RecName: Full=Shikimate dehydrogenase; Short=SDH; EC=1.1.1.25; Flags: Precursor;	O65917_SOLLC,SubName: Full=Dehydroquinate dehydratase/shikimate:NADP oxidoreductase {ECO:0000313|EMBL:AAC17993.1}; EC=1.1.1.25 {ECO:0000313|EMBL:AAC17993.1}; EC=4.2.1.10 {ECO:0000313|EMBL:AAC17993.1};
gene:Solyc01g067940.2	SL3.0ch01	76752988	76753985	-	998	protein_coding	GO:0005768,endosome; GO:0005794,Golgi apparatus; GO:0000139,Golgi membrane; GO:0016021,integral component of membrane; GO:0005802,trans-Golgi network; GO:0042803,protein homodimerization activity; GO:0016758,transferase activity, transferring hexosyl groups; GO:0035252,UDP-xylosyltransferase activity; GO:0033843,xyloglucan 6-xylosyltransferase activity; GO:0000271,polysaccharide biosynthetic proc…	K08238: XXT; xyloglucan 6-xylosyltransferase [EC:2.4.2.39]	At4g02500	ref|XP_004229187.1|	XXT2_ARATH,RecName: Full=Xyloglucan 6-xylosyltransferase 2; Short=AtXT2; EC=2.4.2.39; AltName: Full=Putative glycosyltransferase 2; Short=AtGT2; EC=2.4.-.-;	M1C3C5_SOLTU,SubName: Full=Uncharacterized protein {ECO:0000313|EnsemblPlants:PGSC0003DMT400058812};
gene:Solyc01g068170.3	SL3.0ch01	77085971	77091152	+	5182	protein_coding	--	--	--	ref|XP_010320843.1|	--	K4AX65_SOLLC,SubName: Full=Uncharacterized protein {ECO:0000313|EnsemblPlants:Solyc01g068170.2.1};
gene:Solyc01g080200.3	SL3.0ch01	79257278	79271541	-	14264	protein_coding	GO:0016592,mediator complex; GO:0009698,phenylpropanoid metabolic process; GO:2000762,regulation of phenylpropanoid metabolic process; GO:0006355,regulation of transcription, DNA-templated; GO:0006351,transcription, DNA-templated	--	At3g23590	ref|XP_010322737.1|	MD33A_ARATH,RecName: Full=Mediator of RNA polymerase II transcription subunit 33A; AltName: Full=REF4-related 1 protein; AltName: Full=REF4-resembling 1 protein;	K4AXR4_SOLLC,SubName: Full=Uncharacterized protein {ECO:0000313|EnsemblPlants:Solyc01g080200.2.1};
gene:Solyc01g080870.3	SL3.0ch01	80039492	80043712	-	4221	protein_coding	GO:0016021,integral component of membrane; GO:0005886,plasma membrane; GO:0015112,nitrate transmembrane transporter activity; GO:0015386,potassium:proton antiporter activity; GO:0015293,symporter activity; GO:1902600,proton transmembrane transport; GO:0010150,leaf senescence; GO:0015706,nitrate transport; GO:0055075,potassium ion homeostasis; GO:0010167,response to nitrate	K14638: SLC15A3_4, PHT; solute carrier family 15 (peptide/histidine transporter), member 3/4	At1g32450	ref|XP_004229506.1|	PTR14_ARATH,RecName: Full=Protein NRT1/ PTR FAMILY 7.3; Short=AtNPF7.3; AltName: Full=Nitrate transporter 1.5;	K4AXY0_SOLLC,SubName: Full=Uncharacterized protein {ECO:0000313|EnsemblPlants:Solyc01g080870.2.1};
gene:Solyc01g081390.3	SL3.0ch01	80456207	80457475	+	1269	protein_coding	GO:0009941,chloroplast envelope; GO:0031969,chloroplast membrane; GO:0016021,integral component of membrane; GO:0009536,plastid; GO:0015120,phosphoglycerate transmembrane transporter activity; GO:0071917,triose-phosphate transmembrane transporter activity; GO:0015713,phosphoglycerate transmembrane transport; GO:0035436,triose phosphate transmembrane transport	K15283: SLC35E1; solute carrier family 35, member E1	At5g17630	ref|XP_004229531.1|	XPT_ARATH,RecName: Full=Xylulose 5-phosphate/phosphate translocator, chloroplastic; Short=Xul-5-P/phosphate translocator; Flags: Precursor;	K4AY31_SOLLC,SubName: Full=Uncharacterized protein {ECO:0000313|EnsemblPlants:Solyc01g081390.2.1};
gene:Solyc01g088200.3	SL3.0ch01	82921545	82929069	+	7525	protein_coding	GO:0005829,cytosol; GO:0051537,2 iron, 2 sulfur cluster binding; GO:0010293,abscisic aldehyde oxidase activity; GO:0004031,aldehyde oxidase activity; GO:0009055,electron transfer activity; GO:0050660,flavin adenine dinucleotide binding; GO:0050302,indole-3-acetaldehyde oxidase activity; GO:0005506,iron ion binding; GO:0016614,oxidoreductase activity, acting on CH-OH group of donors; GO:0031625,ub…	K09842: AAO3; abscisic-aldehyde oxidase [EC:1.2.3.14]	At2g27150	ref|XP_015058953.1|	ALDO3_ARATH,RecName: Full=Abscisic-aldehyde oxidase; EC=1.2.3.14; AltName: Full=Aldehyde oxidase 3; Short=AO-3; Short=AtAO-3; Short=AtAO4; AltName: Full=Indole-3-acetaldehyde oxidase; Short=IAA oxidase; EC=1.2.3.7;	Q9FV24_SOLLC,SubName: Full=Aldehyde oxidase {ECO:0000313|EMBL:AAG22606.1, ECO:0000313|EnsemblPlants:Solyc01g088170.2.1}; SubName: Full=Aldehyde oxidase TAO2 {ECO:0000313|EMBL:AAK52409.1}; EC=1.2.3.1 {ECO:0000313|EMBL:AAG22606.1, ECO:0000313|EMBL:AAK52409.1};
gene:Solyc01g088400.3	SL3.0ch01	83075330	83090285	+	14956	protein_coding	GO:0005789,endoplasmic reticulum membrane; GO:0016021,integral component of membrane; GO:0005506,iron ion binding; GO:0016491,oxidoreductase activity; GO:0043447,alkane biosynthetic process; GO:0042742,defense response to bacterium; GO:0050832,defense response to fungus; GO:0008610,lipid biosynthetic process; GO:0006629,lipid metabolic process; GO:0009414,response to water deprivation; GO:0010025…	--	At2g37700	ref|XP_019071187.1|	CER1_ARATH,RecName: Full=Protein ECERIFERUM 1;	K4AYN0_SOLLC,SubName: Full=Uncharacterized protein {ECO:0000313|EnsemblPlants:Solyc01g088400.2.1};
gene:Solyc01g090810.4	SL3.0ch01	84396605	84398495	+	1891	protein_coding	GO:0005618,cell wall; GO:0005576,extracellular region; GO:0016020,membrane; GO:0009828,plant-type cell wall loosening; GO:0019953,sexual reproduction; GO:0009826,unidimensional cell growth	K20628: exlX; expansin	At1g65680	ref|NP_001234859.2|	EXPB2_ARATH,RecName: Full=Putative expansin-B2; Short=At-EXPB2; Short=AtEXPB2; AltName: Full=Ath-ExpBeta-1.4; AltName: Full=Beta-expansin-2; Flags: Precursor;	K4AZ22_SOLLC,SubName: Full=Uncharacterized protein {ECO:0000313|EnsemblPlants:Solyc01g090810.2.1};
gene:Solyc01g091190.3	SL3.0ch01	84751008	84757878	+	6871	protein_coding	GO:0009507,chloroplast; GO:0003866,3-phosphoshikimate 1-carboxyvinyltransferase activity; GO:0009073,aromatic amino acid family biosynthetic process; GO:0009423,chorismate biosynthetic process	K00800: aroA; 3-phosphoshikimate 1-carboxyvinyltransferase [EC:2.5.1.19]	At2g45300	ref|NP_001295876.1|	AROA_SOLLC,RecName: Full=3-phosphoshikimate 1-carboxyvinyltransferase, chloroplastic; EC=2.5.1.19; AltName: Full=5-enolpyruvylshikimate-3-phosphate synthase; Short=EPSP synthase; Flags: Precursor;	K4AZ59_SOLLC,RecName: Full=3-phosphoshikimate 1-carboxyvinyltransferase {ECO:0000256|RuleBase:RU004164}; EC=2.5.1.19 {ECO:0000256|RuleBase:RU004164};
gene:Solyc01g091480.3	SL3.0ch01	84981981	84992580	-	10600	protein_coding	GO:0005737,cytoplasm; GO:0005871,kinesin complex; GO:0005874,microtubule; GO:0005524,ATP binding; GO:0016887,ATPase activity; GO:0008017,microtubule binding; GO:0003777,microtubule motor activity; GO:0007018,microtubule-based movement; GO:0032886,regulation of microtubule-based process; GO:0048364,root development	K10396: KIF5; kinesin family member 5	At1g01950	ref|XP_004229824.1|	KINUB_ARATH,RecName: Full=Kinesin-like protein KIN-UB {ECO:0000305}; AltName: Full=AtKINUb {ECO:0000303|PubMed:21387573}; AltName: Full=Protein ARMADILLO REPEAT KINESIN2 {ECO:0000303|PubMed:17971038}; AltName: Full=Protein ARMADILLO REPEAT-CONTAINING KINESIN 2 {ECO:0000305};	K4AZ88_SOLLC,RecName: Full=Kinesin-like protein {ECO:0000256|RuleBase:RU000394};
gene:Solyc01g094060.3	SL3.0ch01	85505444	85530738	+	25295	protein_coding	GO:0012505,endomembrane system	--	At2g45540	ref|XP_010326114.1|	BCHC2_ARATH,RecName: Full=BEACH domain-containing protein C2 {ECO:0000303|PubMed:25618824}; AltName: Full=BEACH-domain homolog C2 {ECO:0000305};	K4AZE7_SOLLC,SubName: Full=Uncharacterized protein {ECO:0000313|EnsemblPlants:Solyc01g094060.2.1};
gene:Solyc01g094200.3	SL3.0ch01	85635526	85646319	+	10794	protein_coding	GO:0005759,mitochondrial matrix; GO:0004471,malate dehydrogenase (decarboxylating) (NAD+) activity; GO:0046872,metal ion binding; GO:0051287,NAD binding	K00028: E1.1.1.39; malate dehydrogenase (decarboxylating) [EC:1.1.1.39]	At4g00570	ref|XP_010326183.1|	MAON_SOLTU,RecName: Full=NAD-dependent malic enzyme 59 kDa isoform, mitochondrial; Short=NAD-ME; EC=1.1.1.39; Flags: Precursor;	K4AZG1_SOLLC,RecName: Full=Malic enzyme {ECO:0000256|RuleBase:RU003426};
gene:Solyc01g095410.3	SL3.0ch01	86549716	86552496	+	2781	protein_coding	GO:0003743,translation initiation factor activity	--	At2g04520	ref|XP_022728162.1|	IF1A_ONOVI,RecName: Full=Eukaryotic translation initiation factor 1A; Short=eIF-1A; AltName: Full=Eukaryotic translation initiation factor 4C; Short=eIF-4C;	I3SHT8_LOTJA,SubName: Full=Uncharacterized protein {ECO:0000313|EMBL:AFK39830.1};
gene:Solyc01g096200.3	SL3.0ch01	87169096	87176182	-	7087	protein_coding	--	--	--	ref|XP_010327229.1|	--	K4B008_SOLLC,RecName: Full=RING-type E3 ubiquitin transferase {ECO:0000256|SAAS:SAAS00702733}; EC=2.3.2.27 {ECO:0000256|SAAS:SAAS00702733};
gene:Solyc01g096320.3	SL3.0ch01	87265672	87266918	-	1247	protein_coding	GO:0005634,nucleus; GO:0003700,DNA binding transcription factor activity; GO:0043565,sequence-specific DNA binding; GO:0045893,positive regulation of transcription, DNA-templated; GO:0009737,response to abscisic acid; GO:0009414,response to water deprivation; GO:0006351,transcription, DNA-templated	K09338: HD-ZIP; homeobox-leucine zipper protein	At2g46680	ref|XP_004230017.1|	ATHB7_ARATH,RecName: Full=Homeobox-leucine zipper protein ATHB-7; AltName: Full=HD-ZIP protein ATHB-7; AltName: Full=Homeodomain transcription factor ATHB-7;	K4B020_SOLLC,SubName: Full=Uncharacterized protein {ECO:0000313|EnsemblPlants:Solyc01g096320.2.1};
gene:Solyc01g096700.3	SL3.0ch01	87593441	87597592	-	4152	protein_coding	--	K09522: DNAJC2; DnaJ homolog subfamily C member 2	At3g11450	ref|NP_001332867.1|	--	A0A0V0IPY4_SOLCH,SubName: Full=Putative dnaJ subfamily C member 2-like {ECO:0000313|EMBL:JAP34655.1};
gene:Solyc01g096740.3	SL3.0ch01	87613005	87633782	-	20778	protein_coding	GO:0016021,integral component of membrane; GO:0009705,plant-type vacuole membrane; GO:0005886,plasma membrane; GO:0022821,potassium ion antiporter activity; GO:0010540,basipetal auxin transport; GO:0009630,gravitropism; GO:0090333,regulation of stomatal closure; GO:0080167,response to karrikin; GO:0009414,response to water deprivation; GO:0048364,root development	--	At5g13750	ref|XP_004230052.1|	ZIFL1_ARATH,RecName: Full=Protein ZINC INDUCED FACILITATOR-LIKE 1; AltName: Full=Protein ZIF-LIKE 1;	K4B062_SOLLC,SubName: Full=Uncharacterized protein {ECO:0000313|EnsemblPlants:Solyc01g096740.2.1};
gene:Solyc01g097430.3	SL3.0ch01	88160689	88164117	-	3429	protein_coding	GO:0016021,integral component of membrane; GO:0005886,plasma membrane; GO:0005524,ATP binding; GO:0042626,ATPase activity, coupled to transmembrane movement of substances; GO:0010345,suberin biosynthetic process	--	At2g37360	ref|XP_004231234.1|	AB2G_ARATH,RecName: Full=ABC transporter G family member 2; Short=ABC transporter ABCG.2; Short=AtABCG2; AltName: Full=White-brown complex homolog protein 2; Short=AtWBC2;	K4B0D0_SOLLC,SubName: Full=Uncharacterized protein {ECO:0000313|EnsemblPlants:Solyc01g097430.2.1};
gene:Solyc01g098645.1	SL3.0ch01	88972237	88975814	-	3578	protein_coding	GO:0005576,extracellular region; GO:0016788,hydrolase activity, acting on ester bonds; GO:0016042,lipid catabolic process	K10396: KIF5; kinesin family member 5	At1g54790	ref|XP_004230167.1|	GDL22_ARATH,RecName: Full=GDSL esterase/lipase At1g54790; EC=3.1.1.-; AltName: Full=Extracellular lipase At1g54790; Flags: Precursor;	K4B0Q2_SOLLC,SubName: Full=Uncharacterized protein {ECO:0000313|EnsemblPlants:Solyc01g098650.2.1};
gene:Solyc01g099600.3	SL3.0ch01	89667590	89669478	-	1889	protein_coding	--	--	--	ref|XP_004230231.1|	--	K4B0Z5_SOLLC,SubName: Full=Uncharacterized protein {ECO:0000313|EnsemblPlants:Solyc01g099600.2.1};
gene:Solyc01g099890.3	SL3.0ch01	89896041	89902068	+	6028	protein_coding	--	K07575: K07575; PUA domain protein	At1g09150	ref|XP_006344693.1|	--	A0A0V0H9G2_SOLCH,SubName: Full=Putative malignant T-cell-amplified sequence 1-like {ECO:0000313|EMBL:JAP16991.1};
gene:Solyc01g100240.3	SL3.0ch01	90188486	90193341	-	4856	protein_coding	GO:0005634,nucleus; GO:0005516,calmodulin binding; GO:0003677,DNA binding; GO:0006355,regulation of transcription, DNA-templated; GO:0006950,response to stress; GO:0006351,transcription, DNA-templated	--	At5g57580	ref|XP_004230284.1|	CB60C_ARATH,RecName: Full=Calmodulin-binding protein 60 C {ECO:0000303|PubMed:11782485};	K4B158_SOLLC,SubName: Full=Uncharacterized protein {ECO:0000313|EnsemblPlants:Solyc01g100240.2.1};
gene:Solyc01g101030.3	SL3.0ch01	90762986	90772599	-	9614	protein_coding	GO:0005694,chromosome; GO:0005634,nucleus; GO:0006281,DNA repair; GO:0006260,DNA replication; GO:0006355,regulation of transcription, DNA-templated; GO:0006351,transcription, DNA-templated	--	At4g10710	ref|XP_004230348.1|	SPT16_MAIZE,RecName: Full=FACT complex subunit SPT16; AltName: Full=Facilitates chromatin transcription complex subunit SPT16; AltName: Full=Global transcription factor group C protein 102;	K4B1D3_SOLLC,SubName: Full=Uncharacterized protein {ECO:0000313|EnsemblPlants:Solyc01g101030.2.1};
gene:Solyc01g101090.3	SL3.0ch01	90816729	90823228	+	6500	protein_coding	--	K19944: TBC1D10; TBC1 domain family member 10	At5g15930	ref|NP_001316494.1|	--	K4B1D8_SOLLC,SubName: Full=Uncharacterized protein {ECO:0000313|EnsemblPlants:Solyc01g101090.2.1};
gene:Solyc01g102585.1	SL3.0ch01	91239929	91246955	-	7027	protein_coding	GO:0005852,eukaryotic translation initiation factor 3 complex; GO:0003743,translation initiation factor activity; GO:0031369,translation initiation factor binding	K03252: EIF3C; translation initiation factor 3 subunit C	At3g56150	ref|XP_015056723.1|	EIF3C_MEDTR,RecName: Full=Eukaryotic translation initiation factor 3 subunit C {ECO:0000255|HAMAP-Rule:MF_03002}; Short=eIF3c {ECO:0000255|HAMAP-Rule:MF_03002}; AltName: Full=Eukaryotic translation initiation factor 3 subunit 8 {ECO:0000255|HAMAP-Rule:MF_03002}; AltName: Full=eIF3 p110 {ECO:0000255|HAMAP-Rule:MF_03002};	M1BJV6_SOLTU,RecName: Full=Eukaryotic translation initiation factor 3 subunit C {ECO:0000256|HAMAP-Rule:MF_03002}; Short=eIF3c {ECO:0000256|HAMAP-Rule:MF_03002}; AltName: Full=Eukaryotic translation initiation factor 3 subunit 8 {ECO:0000256|HAMAP-Rule:MF_03002}; AltName: Full=eIF3 p110 {ECO:0000256|HAMAP-Rule:MF_03002};
gene:Solyc01g102700.3	SL3.0ch01	91309948	91318509	+	8562	protein_coding	GO:0016021,integral component of membrane; GO:0005524,ATP binding; GO:0004674,protein serine/threonine kinase activity	--	At5g49760	ref|XP_004230391.1|	Y5977_ARATH,RecName: Full=Probable leucine-rich repeat receptor-like protein kinase At5g49770; EC=2.7.11.1; Flags: Precursor;	K4B1J8_SOLLC,SubName: Full=Uncharacterized protein {ECO:0000313|EnsemblPlants:Solyc01g102700.2.1};
gene:Solyc01g103760.3	SL3.0ch01	92168157	92174349	+	6193	protein_coding	GO:0005769,early endosome; GO:0016021,integral component of membrane; GO:0016020,membrane; GO:0005886,plasma membrane; GO:0015095,magnesium ion transmembrane transporter activity; GO:0015693,magnesium ion transport	--	At1g34470	ref|XP_004230465.1|	NIPA4_ARATH,RecName: Full=Probable magnesium transporter NIPA4;	K4B1V1_SOLLC,RecName: Full=Probable magnesium transporter {ECO:0000256|RuleBase:RU363078};
gene:Solyc01g103950.3	SL3.0ch01	92317699	92326721	-	9023	protein_coding	GO:0009507,chloroplast; GO:0009570,chloroplast stroma; GO:0005524,ATP binding; GO:0008902,hydroxymethylpyrimidine kinase activity; GO:0046872,metal ion binding; GO:0008972,phosphomethylpyrimidine kinase activity; GO:0004789,thiamine-phosphate diphosphorylase activity; GO:0009228,thiamine biosynthetic process; GO:0009229,thiamine diphosphate biosynthetic process	--	At1g22940	ref|XP_019067348.1|	TPS1L_ARATH,RecName: Full=Thiamine biosynthetic bifunctional enzyme TH1, chloroplastic; Includes: RecName: Full=Thiamine-phosphate synthase; Short=TP synthase; Short=TPS; EC=2.5.1.3 {ECO:0000269|PubMed:16666289}; AltName: Full=Thiamine-phosphate pyrophosphorylase; Short=TMP pyrophosphorylase; Short=TMP-PPase; Includes: RecName: Full=Hydroxymethylpyrimidine kinase; Short=HMP kinase; EC=2.7.1.49 {E…	K4B1X0_SOLLC,SubName: Full=Uncharacterized protein {ECO:0000313|EnsemblPlants:Solyc01g103950.2.1};
gene:Solyc01g104130.3	SL3.0ch01	92492455	92495696	+	3242	protein_coding	--	K10767: ALKBH5; mRNA N6-methyladenine demethylase [EC:1.14.11.53]	At2g17970	ref|XP_004230493.1|	--	K4B1Y8_SOLLC,SubName: Full=Uncharacterized protein {ECO:0000313|EnsemblPlants:Solyc01g104130.2.1};
gene:Solyc01g104210.2	SL3.0ch01	92559350	92560590	+	1241	protein_coding	--	K10249: ELOVL4; elongation of very long chain fatty acids protein 4 [EC:2.3.1.199]	At3g06470	ref|XP_015085679.1|	--	K4B1Z6_SOLLC,SubName: Full=Uncharacterized protein {ECO:0000313|EnsemblPlants:Solyc01g104210.2.1};
gene:Solyc01g104470.3	SL3.0ch01	92826984	92830003	-	3020	protein_coding	--	K14815: MRT4; mRNA turnover protein 4	At1g25260	ref|XP_004230519.1|	--	K4B222_SOLLC,RecName: Full=Ribosome assembly factor mrt4 {ECO:0000256|RuleBase:RU364039};
gene:Solyc01g104600.3	SL3.0ch01	92942773	92946758	+	3986	protein_coding	GO:0008180,COP9 signalosome; GO:0005737,cytoplasm; GO:0005634,nucleus; GO:0004222,metalloendopeptidase activity; GO:0010387,COP9 signalosome assembly; GO:0007275,multicellular organism development; GO:0000338,protein deneddylation; GO:0009585,red, far-red light phototransduction; GO:0009753,response to jasmonic acid; GO:0009416,response to light stimulus	K12181: COPS8, CSN8; COP9 signalosome complex subunit 8	At4g14110	ref|XP_004230613.1|	CSN8_ARATH,RecName: Full=COP9 signalosome complex subunit 8; Short=CSN complex subunit 8; AltName: Full=Constitutive photomorphogenesis protein 9; AltName: Full=Protein FUSCA 7;	K4B234_SOLLC,SubName: Full=Uncharacterized protein {ECO:0000313|EnsemblPlants:Solyc01g104600.2.1};
gene:Solyc01g104660.3	SL3.0ch01	92980809	92982990	-	2182	protein_coding	--	--	At1g18740	ref|XP_004230607.1|	--	K4B240_SOLLC,SubName: Full=Uncharacterized protein {ECO:0000313|EnsemblPlants:Solyc01g104660.2.1};
gene:Solyc01g104710.3	SL3.0ch01	93010748	93011257	-	510	protein_coding	--	--	--	ref|XP_015166147.1|	--	K4B243_SOLLC,SubName: Full=Uncharacterized protein {ECO:0000313|EnsemblPlants:Solyc01g104710.2.1};
gene:Solyc01g104750.3	SL3.0ch01	93019816	93023788	-	3973	protein_coding	GO:0016021,integral component of membrane; GO:0005886,plasma membrane; GO:0022857,transmembrane transporter activity	K17500: ILKAP; integrin-linked kinase-associated serine/threonine phosphatase 2C [EC:3.1.3.16]	At1g68170	ref|XP_015070146.1|	WTR10_ARATH,RecName: Full=WAT1-related protein At1g68170;	K4B247_SOLLC,RecName: Full=WAT1-related protein {ECO:0000256|RuleBase:RU363077};
gene:Solyc01g104910.3	SL3.0ch01	93119035	93123953	-	4919	protein_coding	GO:0009941,chloroplast envelope; GO:0005634,nucleus; GO:0043531,ADP binding; GO:0005524,ATP binding; GO:0003700,DNA binding transcription factor activity; GO:0004674,protein serine/threonine kinase activity; GO:0043565,sequence-specific DNA binding; GO:0006952,defense response; GO:0006351,transcription, DNA-templated	--	At5g64550	ref|XP_004230554.1|	WRK19_ARATH,RecName: Full=Probable WRKY transcription factor 19; AltName: Full=WRKY DNA-binding protein 19;	K4B263_SOLLC,SubName: Full=Uncharacterized protein {ECO:0000313|EnsemblPlants:Solyc01g104910.2.1};
gene:Solyc01g105360.3	SL3.0ch01	93446931	93450762	-	3832	protein_coding	GO:0035251,UDP-glucosyltransferase activity; GO:0008152,metabolic process	K21374: UGT85A; 7-deoxyloganetin glucosyltransferase [EC:2.4.1.324]	At1g22360	ref|XP_004230580.1|	UGT2_GARJA,RecName: Full=7-deoxyloganetin glucosyltransferase; EC=2.4.1.324; AltName: Full=Genipin glucosyltransferase; AltName: Full=UDP-glucose glucosyltransferase 2; Short=GjUGT2; AltName: Full=UDP-glycosyltransferase 85A24;	K4B2A6_SOLLC,RecName: Full=Glycosyltransferase {ECO:0000256|RuleBase:RU362057}; EC=2.4.1.- {ECO:0000256|RuleBase:RU362057};
gene:Solyc01g106470.3	SL3.0ch01	94252722	94255297	+	2576	protein_coding	--	--	At5g64510	ref|XP_004230659.1|	--	K4B2L5_SOLLC,SubName: Full=Uncharacterized protein {ECO:0000313|EnsemblPlants:Solyc01g106470.2.1};
gene:Solyc01g107500.3	SL3.0ch01	94922670	94923117	+	448	protein_coding	--	K03515: REV1; DNA repair protein REV1 [EC:2.7.7.-]	--	ref|XP_010315213.1|	--	K4B2W6_SOLLC,SubName: Full=Uncharacterized protein {ECO:0000313|EnsemblPlants:Solyc01g107500.2.1};
gene:Solyc01g107510.3	SL3.0ch01	94923184	94939122	+	15939	protein_coding	GO:0005634,nucleus; GO:0003684,damaged DNA binding; GO:0003887,DNA-directed DNA polymerase activity; GO:0046872,metal ion binding; GO:0006974,cellular response to DNA damage stimulus; GO:0042276,error-prone translesion synthesis; GO:0010224,response to UV-B	K03515: REV1; DNA repair protein REV1 [EC:2.7.7.-]	--	ref|XP_010315213.1|	REV1_ARATH,RecName: Full=DNA repair protein REV1; Short=AtREV1; EC=2.7.7.-; AltName: Full=Rev1-like terminal deoxycytidyl transferase;	K4B2W7_SOLLC,RecName: Full=DNA repair protein REV1 {ECO:0000256|PIRNR:PIRNR036573}; EC=2.7.7.- {ECO:0000256|PIRNR:PIRNR036573};
gene:Solyc01g107850.3	SL3.0ch01	95143101	95143394	+	294	protein_coding	GO:0042802,identical protein binding; GO:0050275,scopoletin glucosyltransferase activity; GO:0008152,metabolic process	K13496: UGT73C; UDP-glucosyl transferase 73C [EC:2.4.1.-]	At2g15480	ref|XP_009762300.1|	SCGT_TOBAC,RecName: Full=Scopoletin glucosyltransferase; EC=2.4.1.128; AltName: Full=Phenylpropanoid:glucosyltransferase 1;	K4B300_SOLLC,SubName: Full=Uncharacterized protein {ECO:0000313|EnsemblPlants:Solyc01g107840.2.1};
gene:Solyc01g107853.1	SL3.0ch01	95143452	95143727	+	276	protein_coding	GO:0042802,identical protein binding; GO:0050275,scopoletin glucosyltransferase activity; GO:0008152,metabolic process	--	At4g34131	gb|PHU10445.1|	SCGT_TOBAC,RecName: Full=Scopoletin glucosyltransferase; EC=2.4.1.128; AltName: Full=Phenylpropanoid:glucosyltransferase 1;	M1DUE9_SOLTU,RecName: Full=Glycosyltransferase {ECO:0000256|RuleBase:RU362057}; EC=2.4.1.- {ECO:0000256|RuleBase:RU362057};
gene:Solyc01g107857.1	SL3.0ch01	95143769	95144493	+	725	protein_coding	GO:0042802,identical protein binding; GO:0050275,scopoletin glucosyltransferase activity; GO:0008152,metabolic process	K13496: UGT73C; UDP-glucosyl transferase 73C [EC:2.4.1.-]	At4g34131	gb|ACO44747.1|	SCGT_TOBAC,RecName: Full=Scopoletin glucosyltransferase; EC=2.4.1.128; AltName: Full=Phenylpropanoid:glucosyltransferase 1;	C1JIE1_9SOLA,RecName: Full=Glycosyltransferase {ECO:0000256|RuleBase:RU362057}; EC=2.4.1.- {ECO:0000256|RuleBase:RU362057};
gene:Solyc01g107910.3	SL3.0ch01	95190796	95192129	-	1334	protein_coding	GO:0042409,caffeoyl-CoA O-methyltransferase activity; GO:0046872,metal ion binding; GO:0009809,lignin biosynthetic process	K00588: E2.1.1.104; caffeoyl-CoA O-methyltransferase [EC:2.1.1.104]	At4g34050	ref|XP_004230766.1|	CAMT6_TOBAC,RecName: Full=Caffeoyl-CoA O-methyltransferase 6; EC=2.1.1.104; AltName: Full=Trans-caffeoyl-CoA 3-O-methyltransferase 6; Short=CCoAMT-6; Short=CCoAOMT-6;	K4B307_SOLLC,SubName: Full=Uncharacterized protein {ECO:0000313|EnsemblPlants:Solyc01g107910.2.1};
gene:Solyc01g108100.3	SL3.0ch01	95352131	95357757	+	5627	protein_coding	--	--	--	ref|XP_004230779.1|	--	K4B326_SOLLC,SubName: Full=Uncharacterized protein {ECO:0000313|EnsemblPlants:Solyc01g108100.2.1};
gene:Solyc01g108210.3	SL3.0ch01	95464623	95468856	+	4234	protein_coding	GO:0016021,integral component of membrane; GO:0010295,(+)-abscisic acid 8'-hydroxylase activity; GO:0020037,heme binding; GO:0005506,iron ion binding; GO:0046345,abscisic acid catabolic process; GO:0016132,brassinosteroid biosynthetic process; GO:0010268,brassinosteroid homeostasis; GO:0007275,multicellular organism development; GO:0016125,sterol metabolic process	--	At3g19270	ref|XP_019067426.1|	ABAH4_ARATH,RecName: Full=Abscisic acid 8'-hydroxylase 4; Short=ABA 8'-hydroxylase 4; EC=1.14.13.93; AltName: Full=Cytochrome P450 707A4;	K4B337_SOLLC,SubName: Full=Uncharacterized protein {ECO:0000313|EnsemblPlants:Solyc01g108210.2.1};
gene:Solyc01g108660.3	SL3.0ch01	95783287	95790479	-	7193	protein_coding	GO:0009507,chloroplast; GO:0009570,chloroplast stroma; GO:0016020,membrane; GO:0005730,nucleolus; GO:0005507,copper ion binding; GO:0003942,N-acetyl-gamma-glutamyl-phosphate reductase activity; GO:0051287,NAD binding; GO:0046983,protein dimerization activity; GO:0006526,arginine biosynthetic process; GO:0046686,response to cadmium ion	K00145: argC; N-acetyl-gamma-glutamyl-phosphate reductase [EC:1.2.1.38]	At2g19940	ref|NP_001306256.1|	ARGC_ARATH,RecName: Full=Probable N-acetyl-gamma-glutamyl-phosphate reductase, chloroplastic; Short=AGPR; EC=1.2.1.38; AltName: Full=N-acetyl-glutamate semialdehyde dehydrogenase; Short=NAGSA dehydrogenase; Flags: Precursor;	K4B381_SOLLC,SubName: Full=N-acetylglutamate-5-P reductase {ECO:0000313|EMBL:AJQ21446.1, ECO:0000313|EnsemblPlants:Solyc01g108660.2.1};
gene:Solyc01g108730.2	SL3.0ch01	95849447	95850075	-	629	protein_coding	GO:0050529,polyneuridine-aldehyde esterase activity; GO:0009820,alkaloid metabolic process	K20802: HNL; (R)-mandelonitrile lyase [EC:4.1.2.10]	At2g23620	gb|PHU10517.1|	PNAE_RAUSE,RecName: Full=Polyneuridine-aldehyde esterase; EC=3.1.1.78; AltName: Full=Polyneuridine aldehyde esterase; Flags: Precursor;	K4B388_SOLLC,SubName: Full=Uncharacterized protein {ECO:0000313|EnsemblPlants:Solyc01g108730.1.1};
gene:Solyc01g109660.2	SL3.0ch01	96475056	96476338	+	1283	protein_coding	GO:0003723,RNA binding	--	At2g21660	ref|NP_001307045.1|	GRP1_DAUCA,RecName: Full=Glycine-rich RNA-binding protein;	K4B3H9_SOLLC,SubName: Full=Uncharacterized protein {ECO:0000313|EnsemblPlants:Solyc01g109660.2.1};
gene:Solyc01g110530.3	SL3.0ch01	97110324	97114771	-	4448	protein_coding	GO:0003755,peptidyl-prolyl cis-trans isomerase activity	K09578: PIN1; peptidyl-prolyl cis-trans isomerase NIMA-interacting 1 [EC:5.2.1.8]	At2g18040	ref|XP_004230973.1|	PIN1_MALDO,RecName: Full=Peptidyl-prolyl cis-trans isomerase Pin1; Short=PPIase Pin1; EC=5.2.1.8; AltName: Full=MdPin1; AltName: Full=Rotamase Pin1;	K4B3R6_SOLLC,RecName: Full=Peptidyl-prolyl cis-trans isomerase {ECO:0000256|RuleBase:RU363014}; EC=5.2.1.8 {ECO:0000256|RuleBase:RU363014};
gene:Solyc01g111300.3	SL3.0ch01	97501360	97502328	-	969	protein_coding	GO:0003677,DNA binding; GO:0003723,RNA binding; GO:0008270,zinc ion binding; GO:0006355,regulation of transcription, DNA-templated	--	At2g21060	ref|XP_004231017.1|	GRP2_NICSY,RecName: Full=Glycine-rich protein 2;	K4B3Z2_SOLLC,SubName: Full=Uncharacterized protein {ECO:0000313|EnsemblPlants:Solyc01g111300.2.1};
gene:Solyc01g111740.3	SL3.0ch01	97840903	97848351	+	7449	protein_coding	--	--	At1g21740	ref|XP_004231454.1|	--	K4B436_SOLLC,SubName: Full=Uncharacterized protein {ECO:0000313|EnsemblPlants:Solyc01g111740.2.1};
gene:Solyc01g111980.3	SL3.0ch01	98029399	98033033	-	3635	protein_coding	GO:0016021,integral component of membrane; GO:0005886,plasma membrane; GO:0015171,amino acid transmembrane transporter activity; GO:0003333,amino acid transmembrane transport	--	At1g47670	ref|XP_004231077.1|	LHTL8_ARATH,RecName: Full=Lysine histidine transporter-like 8; AltName: Full=Amino acid transporter-like protein 1;	K4B460_SOLLC,SubName: Full=Uncharacterized protein {ECO:0000313|EnsemblPlants:Solyc01g111980.2.1};
gene:Solyc02g005060.2	SL3.0ch02	6321658	6322565	+	908	protein_coding	--	--	At5g46070	ref|XP_019067656.1|	--	K4B4B1_SOLLC,SubName: Full=Uncharacterized protein {ECO:0000313|EnsemblPlants:Solyc02g005060.1.1};
gene:Solyc02g014730.3	SL3.0ch02	18460365	18462682	-	2318	protein_coding	GO:0005783,endoplasmic reticulum; GO:0005789,endoplasmic reticulum membrane; GO:0016021,integral component of membrane; GO:0020037,heme binding; GO:0005506,iron ion binding; GO:0004497,monooxygenase activity; GO:0016705,oxidoreductase activity, acting on paired donors, with incorporation or reduction of molecular oxygen; GO:0071555,cell wall organization; GO:0010345,suberin biosynthetic process; …	K15402: CYP86B1; fatty acid omega-hydroxylase [EC:1.14.-.-]	At5g23190	ref|XP_004231497.1|	C86B1_ARATH,RecName: Full=Cytochrome P450 86B1; EC=1.14.-.-;	K4B4S2_SOLLC,SubName: Full=Uncharacterized protein {ECO:0000313|EnsemblPlants:Solyc02g014730.2.1};
gene:Solyc02g021100.3	SL3.0ch02	22057616	22061855	-	4240	protein_coding	GO:0005634,nucleus; GO:0003677,DNA binding; GO:0016787,hydrolase activity; GO:0006281,DNA repair; GO:0009314,response to radiation	K10801: MBD4; methyl-CpG-binding domain protein 4 [EC:3.2.2.-]	At3g07930	ref|XP_004231530.1|	MBD4L_ARATH,RecName: Full=Methyl-CpG-binding domain protein 4-like protein {ECO:0000303|PubMed:23994068}; EC=3.2.2.- {ECO:0000305}; AltName: Full=Protein MBD4-like {ECO:0000303|PubMed:23994068};	K4B4W0_SOLLC,SubName: Full=Uncharacterized protein {ECO:0000313|EnsemblPlants:Solyc02g021100.2.1};
gene:Solyc02g021140.3	SL3.0ch02	22261065	22263375	-	2311	protein_coding	GO:0009507,chloroplast; GO:0042644,chloroplast nucleoid; GO:0009534,chloroplast thylakoid; GO:0009295,nucleoid; GO:0042646,plastid nucleoid; GO:0009579,thylakoid; GO:0046872,metal ion binding; GO:0004784,superoxide dismutase activity; GO:0055114,oxidation-reduction process	K04564: SOD2; superoxide dismutase, Fe-Mn family [EC:1.15.1.1]	At5g23310	ref|XP_004231531.1|	SODF3_ARATH,RecName: Full=Superoxide dismutase [Fe] 3, chloroplastic; EC=1.15.1.1; AltName: Full=Protein FE SUPEROXIDE DISMUTASE 3; Flags: Precursor;	K4B4W4_SOLLC,RecName: Full=Superoxide dismutase {ECO:0000256|RuleBase:RU000414}; EC=1.15.1.1 {ECO:0000256|RuleBase:RU000414};
gene:Solyc02g031970.1	SL3.0ch02	27708463	27709110	-	648	protein_coding	--	K02935: RP-L7, MRPL12, rplL; large subunit ribosomal protein L7/L12	At1g70190	ref|XP_004231589.1|	--	K4B5E3_SOLLC,SubName: Full=Uncharacterized protein {ECO:0000313|EnsemblPlants:Solyc02g031970.1.1};
gene:Solyc02g032800.1	SL3.0ch02	29739127	29739774	-	648	protein_coding	--	--	At1g11700	ref|XP_004231609.1|	--	K4B5M4_SOLLC,SubName: Full=Uncharacterized protein {ECO:0000313|EnsemblPlants:Solyc02g032800.1.1};
gene:Solyc02g037495.1	SL3.0ch02	31443231	31444883	+	1653	protein_coding	GO:0016874,ligase activity; GO:0006631,fatty acid metabolic process	K00666: K00666; fatty-acyl-CoA synthase [EC:6.2.1.-]	At5g16340	ref|XP_004231632.1|	AAE6_ARATH,RecName: Full=Probable acyl-activating enzyme 6; EC=6.2.1.-; AltName: Full=AMP-binding protein 6; Short=AtAMPBP6;	M1BXN6_SOLTU,SubName: Full=Uncharacterized protein {ECO:0000313|EnsemblPlants:PGSC0003DMT400055255};
gene:Solyc02g050205.1	SL3.0ch02	4552668	4561561	+	8894	protein_coding	--	K01354: ptrB; oligopeptidase B [EC:3.4.21.83]	At1g50380	ref|XP_004231723.1|	--	K4B612_SOLLC,SubName: Full=Uncharacterized protein {ECO:0000313|EnsemblPlants:Solyc02g050240.2.1};
gene:Solyc02g062463.1	SL3.0ch02	34618154	34619599	+	1446	protein_coding	GO:0051213,dioxygenase activity; GO:0046872,metal ion binding	K01951: guaA, GMPS; GMP synthase (glutamine-hydrolysing) [EC:6.3.5.2]	At1g52820	ref|XP_004233541.1|	AOP1L_ARATH,RecName: Full=Probable 2-oxoglutarate-dependent dioxygenase AOP1.2; EC=1.14.11.-;	K4B6D4_SOLLC,SubName: Full=Uncharacterized protein {ECO:0000313|EnsemblPlants:Solyc02g062460.2.1};
gene:Solyc02g062710.1	SL3.0ch02	34991103	34992461	+	1359	protein_coding	GO:0016747,transferase activity, transferring acyl groups other than amino-acyl groups	K19747: DCR; BAHD acyltransferase [EC:2.3.1.-]	At5g67150	ref|XP_019067576.1|	Y3028_ARATH,RecName: Full=Uncharacterized acetyltransferase At3g50280; EC=2.3.1.-;	K4B6F9_SOLLC,SubName: Full=Uncharacterized protein {ECO:0000313|EnsemblPlants:Solyc02g062710.1.1};
gene:Solyc02g064700.3	SL3.0ch02	36362565	36372084	-	9520	protein_coding	GO:0009507,chloroplast; GO:0005829,cytosol; GO:0005524,ATP binding; GO:0016301,kinase activity; GO:0004674,protein serine/threonine kinase activity; GO:0010019,chloroplast-nucleus signaling pathway; GO:0040008,regulation of growth; GO:2000028,regulation of photoperiodism, flowering	K03097: CSNK2A; casein kinase II subunit alpha [EC:2.7.11.1]	At2g23070	ref|XP_010317169.1|	CSK2P_ARATH,RecName: Full=Casein kinase II subunit alpha-4, chloroplastic {ECO:0000305}; Short=CK2-alpha4 {ECO:0000303|PubMed:26025542}; EC=2.7.11.1; AltName: Full=Plastid-targeted casein kinase 2 alpha {ECO:0000303|PubMed:27064346}; Short=cpCK2alpha {ECO:0000303|PubMed:27064346}; Flags: Precursor;	K4B6Q6_SOLLC,SubName: Full=Uncharacterized protein {ECO:0000313|EnsemblPlants:Solyc02g064700.2.1};
gene:Solyc02g064770.3	SL3.0ch02	36448338	36452831	+	4494	protein_coding	GO:0005829,cytosol; GO:0005634,nucleus; GO:0016787,hydrolase activity; GO:0009704,de-etiolation; GO:0009640,photomorphogenesis; GO:0080167,response to karrikin	K21371: UGT75L6, UGTCs2; crocetin glucosyltransferase [EC:2.4.1.271]	At4g37470	ref|XP_004233449.1|	KAI2_ARATH,RecName: Full=Probable esterase KAI2; AltName: Full=Protein DWARF-14-like; Short=Protein D14-like; AltName: Full=Protein HYPOSENSITIVE TO LIGHT; AltName: Full=Protein KARRIKIN INSENSITIVE 2;	K4B6R3_SOLLC,SubName: Full=Uncharacterized protein {ECO:0000313|EnsemblPlants:Solyc02g064770.2.1};
gene:Solyc02g067420.3	SL3.0ch02	38172643	38177052	-	4410	protein_coding	GO:0005524,ATP binding; GO:0016740,transferase activity; GO:0016567,protein ubiquitination	K10573: UBE2A, UBC2, RAD6A; ubiquitin-conjugating enzyme E2 A [EC:2.3.2.23]	At2g02760	ref|XP_004233355.1|	UBC2_WHEAT,RecName: Full=Ubiquitin-conjugating enzyme E2 2; EC=2.3.2.23; AltName: Full=E2 ubiquitin-conjugating enzyme 2; AltName: Full=Ubiquitin carrier protein 2; AltName: Full=Ubiquitin-conjugating enzyme E2-16 kDa; AltName: Full=Ubiquitin-protein ligase 2;	K4B774_SOLLC,SubName: Full=UBC3 {ECO:0000313|EMBL:AQT19641.1};
gene:Solyc02g067620.2	SL3.0ch02	38319223	38321925	-	2703	protein_coding	GO:0005794,Golgi apparatus; GO:0016021,integral component of membrane; GO:0016020,membrane; GO:0005774,vacuolar membrane; GO:0005385,zinc ion transmembrane transporter activity; GO:0061088,regulation of sequestering of zinc ion; GO:0010043,response to zinc ion	--	At2g04620	gb|KDP40552.1|	MTP8_ORYSJ,RecName: Full=Metal tolerance protein 8; Short=OsMTP8;	A0A067KWL0_JATCU,SubName: Full=Uncharacterized protein {ECO:0000313|EMBL:KDP40552.1};
gene:Solyc02g068390.3	SL3.0ch02	38909031	38912386	+	3356	protein_coding	--	K09647: IMP1; mitochondrial inner membrane protease subunit 1 [EC:3.4.21.-]	At1g53530	ref|XP_004233269.1|	--	K4B7H1_SOLLC,SubName: Full=Uncharacterized protein {ECO:0000313|EnsemblPlants:Solyc02g068390.2.1};
gene:Solyc02g069320.1	SL3.0ch02	39815667	39817391	-	1725	protein_coding	--	--	At4g19650	ref|XP_010316999.1|	--	K4B7R4_SOLLC,SubName: Full=Uncharacterized protein {ECO:0000313|EnsemblPlants:Solyc02g069320.1.1};
gene:Solyc02g069580.3	SL3.0ch02	39990839	39999962	-	9124	protein_coding	GO:0005794,Golgi apparatus; GO:0032580,Golgi cisterna membrane; GO:0016021,integral component of membrane; GO:0050373,UDP-arabinose 4-epimerase activity; GO:0003978,UDP-glucose 4-epimerase activity; GO:0019567,arabinose biosynthetic process; GO:0045227,capsule polysaccharide biosynthetic process; GO:0006012,galactose metabolic process; GO:0009832,plant-type cell wall biogenesis; GO:0033358,UDP-L-…	K12448: UXE, uxe; UDP-arabinose 4-epimerase [EC:5.1.3.5]	At1g30620	ref|XP_004233189.1|	ARAE1_ARATH,RecName: Full=UDP-arabinose 4-epimerase 1; EC=5.1.3.5; AltName: Full=UDP-D-xylose 4-epimerase 1;	K4B7U0_SOLLC,SubName: Full=Uncharacterized protein {ECO:0000313|EnsemblPlants:Solyc02g069580.2.1};
gene:Solyc02g069830.3	SL3.0ch02	40224395	40232273	-	7879	protein_coding	GO:0005634,nucleus; GO:0003677,DNA binding; GO:0003700,DNA binding transcription factor activity; GO:0008289,lipid binding; GO:0009955,adaxial/abaxial pattern specification; GO:0030154,cell differentiation; GO:0009855,determination of bilateral symmetry; GO:0080060,integument development; GO:0010014,meristem initiation; GO:0009944,polarity specification of adaxial/abaxial axis; GO:0010072,primary…	K09338: HD-ZIP; homeobox-leucine zipper protein	At2g34710	ref|XP_011096678.1|	ATB14_ARATH,RecName: Full=Homeobox-leucine zipper protein ATHB-14; AltName: Full=HD-ZIP protein ATHB-14; AltName: Full=Homeodomain transcription factor ATHB-14; AltName: Full=Protein PHABULOSA;	W9RI95_9ROSA,SubName: Full=Homeobox-leucine zipper protein HOX32 {ECO:0000313|EMBL:EXB75230.1};
gene:Solyc02g069980.3	SL3.0ch02	40332234	40338259	-	6026	protein_coding	--	--	At2g19260	ref|XP_010316951.1|	--	K4B7Y0_SOLLC,SubName: Full=Uncharacterized protein {ECO:0000313|EnsemblPlants:Solyc02g069980.2.1};
gene:Solyc02g071990.3	SL3.0ch02	41879619	41886707	-	7089	protein_coding	GO:0003677,DNA binding; GO:0003700,DNA binding transcription factor activity; GO:0009742,brassinosteroid mediated signaling pathway; GO:0006355,regulation of transcription, DNA-templated; GO:0006351,transcription, DNA-templated	K14503: BZR1_2; brassinosteroid resistant 1/2	At1g78700	ref|XP_004233053.1|	BEH4_ARATH,RecName: Full=BES1/BZR1 homolog protein 4;	K4B8H4_SOLLC,SubName: Full=Uncharacterized protein {ECO:0000313|EnsemblPlants:Solyc02g071990.2.1};
gene:Solyc02g072100.3	SL3.0ch02	41951492	41958002	-	6511	protein_coding	--	--	At1g53400	ref|XP_004233078.1|	--	K4B8I5_SOLLC,SubName: Full=Uncharacterized protein {ECO:0000313|EnsemblPlants:Solyc02g072100.2.1};
gene:Solyc02g072310.3	SL3.0ch02	42162429	42168322	+	5894	protein_coding	GO:0016021,integral component of membrane; GO:0005886,plasma membrane; GO:0005524,ATP binding; GO:0004675,transmembrane receptor protein serine/threonine kinase activity; GO:0007166,cell surface receptor signaling pathway; GO:0006468,protein phosphorylation	K13418: SERK1; somatic embryogenesis receptor kinase 1 [EC:2.7.10.1 2.7.11.1]	At5g45780	ref|XP_010316837.1|	Y5457_ARATH,RecName: Full=Probable LRR receptor-like serine/threonine-protein kinase At5g45780; EC=2.7.11.1; Flags: Precursor;	K4B8K5_SOLLC,SubName: Full=Uncharacterized protein {ECO:0000313|EnsemblPlants:Solyc02g072310.2.1};
gene:Solyc02g072335.1	SL3.0ch02	42169969	42171031	-	1063	protein_coding	GO:0048046,apoplast; GO:0005618,cell wall; GO:0005576,extracellular region; GO:0009505,plant-type cell wall; GO:0004252,serine-type endopeptidase activity; GO:0080001,mucilage extrusion from seed coat; GO:0048359,mucilage metabolic process involved in seed coat development; GO:0010214,seed coat development	K15333: TRM3, TARBP1; tRNA guanosine-2'-O-methyltransferase [EC:2.1.1.34]	At5g67360	gb|PHT55768.1|	SBT17_ARATH,RecName: Full=Subtilisin-like protease SBT1.7 {ECO:0000303|PubMed:16193095}; EC=3.4.21.- {ECO:0000305}; AltName: Full=Cucumisin-like serine protease; AltName: Full=Subtilase subfamily 1 member 7 {ECO:0000303|PubMed:16193095}; Short=AtSBT1.7 {ECO:0000303|PubMed:16193095}; AltName: Full=Subtilisin-like serine protease 1 {ECO:0000303|PubMed:12702015}; Short=At-SLP1 {ECO:0000303|PubMed:12…	K4B8K7_SOLLC,SubName: Full=Uncharacterized protein {ECO:0000313|EnsemblPlants:Solyc02g072330.1.1};
gene:Solyc02g076910.3	SL3.0ch02	42586147	42587902	+	1756	protein_coding	GO:0005615,extracellular space; GO:0005764,lysosome; GO:0010282,senescence-associated vacuole; GO:0004197,cysteine-type endopeptidase activity; GO:0007568,aging; GO:0009817,defense response to fungus, incompatible interaction; GO:0080187,floral organ senescence; GO:0010150,leaf senescence; GO:0009626,plant-type hypersensitive response; GO:0010623,programmed cell death involved in cell development…	K16292: CEP, CYSEP; KDEL-tailed cysteine endopeptidase [EC:3.4.22.-]	At5g45890	ref|XP_004233054.1|	SAG12_ARATH,RecName: Full=Senescence-specific cysteine protease SAG12 {ECO:0000305}; EC=3.4.22.- {ECO:0000305}; AltName: Full=Cysteine proteinase SAG12 {ECO:0000305}; AltName: Full=Protein SENESCENCE-ASSOCIATED GENE 12 {ECO:0000303|Ref.6}; Flags: Precursor;	K4B8R8_SOLLC,SubName: Full=Uncharacterized protein {ECO:0000313|EnsemblPlants:Solyc02g076910.2.1};
gene:Solyc02g077550.3	SL3.0ch02	43004024	43004765	+	742	protein_coding	--	--	At5g46060	ref|XP_015065254.1|	--	K4B8Y0_SOLLC,SubName: Full=Uncharacterized protein {ECO:0000313|EnsemblPlants:Solyc02g077550.2.1};
gene:Solyc02g078650.3	SL3.0ch02	43885831	43888640	+	2810	protein_coding	GO:0009543,chloroplast thylakoid lumen; GO:0004097,catechol oxidase activity; GO:0046872,metal ion binding; GO:0046148,pigment biosynthetic process	K00422: E1.10.3.1; polyphenol oxidase [EC:1.10.3.1]	--	ref|XP_004232833.2|	PPO_MALDO,RecName: Full=Polyphenol oxidase, chloroplastic; Short=PPO; EC=1.10.3.1; AltName: Full=Catechol oxidase; Flags: Precursor;	K4B989_SOLLC,SubName: Full=Uncharacterized protein {ECO:0000313|EnsemblPlants:Solyc02g078650.2.1};
gene:Solyc02g078810.3	SL3.0ch02	44031328	44035701	+	4374	protein_coding	--	--	--	ref|XP_004232825.1|	--	K4B9A5_SOLLC,SubName: Full=Uncharacterized protein {ECO:0000313|EnsemblPlants:Solyc02g078810.2.1};
gene:Solyc02g079140.2	SL3.0ch02	44302376	44309765	-	7390	protein_coding	--	K15047: HNRNPUL1, E1BAP5; heterogeneous nuclear ribonucleoprotein U-like protein 1	Hs21536320	ref|XP_010316679.1|	--	K4B9D8_SOLLC,SubName: Full=Uncharacterized protein {ECO:0000313|EnsemblPlants:Solyc02g079140.1.1};
gene:Solyc02g079970.3	SL3.0ch02	44898292	44901374	+	3083	protein_coding	GO:0005634,nucleus; GO:0003700,DNA binding transcription factor activity; GO:0046983,protein dimerization activity; GO:0043565,sequence-specific DNA binding; GO:0019760,glucosinolate metabolic process; GO:0006355,regulation of transcription, DNA-templated; GO:0006351,transcription, DNA-templated	--	At5g54680	ref|XP_004232754.1|	ILR3_ARATH,RecName: Full=Transcription factor ILR3; AltName: Full=Basic helix-loop-helix protein 105; Short=AtbHLH105; Short=bHLH 105; AltName: Full=Protein IAA-LEUCINE RESISTANT 3; AltName: Full=Transcription factor EN 133; AltName: Full=bHLH transcription factor bHLH105;	M1BYR2_SOLTU,SubName: Full=Uncharacterized protein {ECO:0000313|EnsemblPlants:PGSC0003DMT400055906};
gene:Solyc02g080040.3	SL3.0ch02	44929210	44931707	-	2498	protein_coding	GO:0016021,integral component of membrane; GO:0005886,plasma membrane; GO:0005524,ATP binding; GO:0004674,protein serine/threonine kinase activity; GO:0042742,defense response to bacterium; GO:0006468,protein phosphorylation	K04730: IRAK1; interleukin-1 receptor-associated kinase 1 [EC:2.7.11.1]	At4g23180	ref|XP_015063796.1|	CRK10_ARATH,RecName: Full=Cysteine-rich receptor-like protein kinase 10; Short=Cysteine-rich RLK10; EC=2.7.11.-; AltName: Full=Receptor-like protein kinase 4; Flags: Precursor;	K4B9M5_SOLLC,SubName: Full=Uncharacterized protein {ECO:0000313|EnsemblPlants:Solyc02g080040.2.1};
gene:Solyc02g080050.1	SL3.0ch02	44931754	44932215	-	462	protein_coding	GO:0016021,integral component of membrane; GO:0005886,plasma membrane; GO:0005524,ATP binding; GO:0004674,protein serine/threonine kinase activity; GO:0042742,defense response to bacterium; GO:0006468,protein phosphorylation	K04730: IRAK1; interleukin-1 receptor-associated kinase 1 [EC:2.7.11.1]	At4g38830	ref|XP_015063796.1|	CRK26_ARATH,RecName: Full=Cysteine-rich receptor-like protein kinase 26; Short=Cysteine-rich RLK26; EC=2.7.11.-; Flags: Precursor;	K4B9M6_SOLLC,SubName: Full=Uncharacterized protein {ECO:0000313|EnsemblPlants:Solyc02g080050.1.1};
gene:Solyc02g081970.3	SL3.0ch02	46274126	46278331	-	4206	protein_coding	GO:0030665,clathrin-coated vesicle membrane; GO:0000139,Golgi membrane; GO:0016021,integral component of membrane; GO:0031902,late endosome membrane; GO:0005509,calcium ion binding; GO:0015031,protein transport	--	At1g30900	ref|XP_004232618.1|	VSR6_ARATH,RecName: Full=Vacuolar-sorting receptor 6; Short=AtVSR6; AltName: Full=BP80-like protein d; Short=AtBP80d; AltName: Full=Epidermal growth factor receptor-like protein 6; Short=AtELP6; Flags: Precursor;	K4BA67_SOLLC,SubName: Full=Uncharacterized protein {ECO:0000313|EnsemblPlants:Solyc02g081970.2.1};
gene:Solyc02g082430.3	SL3.0ch02	46671346	46678842	-	7497	protein_coding	GO:0016021,integral component of membrane; GO:0005886,plasma membrane; GO:0005516,calmodulin binding; GO:0006952,defense response; GO:0009607,response to biotic stimulus	K08472: MLO; mlo protein	At2g17480	ref|XP_004232584.1|	MLO8_ARATH,RecName: Full=MLO-like protein 8; Short=AtMlo8;	K4BAB3_SOLLC,RecName: Full=MLO-like protein {ECO:0000256|RuleBase:RU280816};
gene:Solyc02g083590.3	SL3.0ch02	47493104	47498324	-	5221	protein_coding	GO:0009570,chloroplast stroma; GO:0005768,endosome; GO:0005802,trans-Golgi network; GO:0003856,3-dehydroquinate synthase activity; GO:0046872,metal ion binding; GO:0009073,aromatic amino acid family biosynthetic process; GO:0009423,chorismate biosynthetic process; GO:0033587,shikimate biosynthetic process	K01735: aroB; 3-dehydroquinate synthase [EC:4.2.3.4]	At5g66120	ref|NP_001233863.1|	DHQS_SOLLC,RecName: Full=3-dehydroquinate synthase, chloroplastic; EC=4.2.3.4; Flags: Precursor;	A0A0V0IBK0_SOLCH,SubName: Full=Putative 3-dehydroquinate synthase, chloroplastic-like {ECO:0000313|EMBL:JAP30005.1};
gene:Solyc02g083940.3	SL3.0ch02	47733827	47741615	+	7789	protein_coding	GO:0080008,Cul4-RING E3 ubiquitin ligase complex; GO:0005634,nucleus; GO:0048188,Set1C/COMPASS complex; GO:0003682,chromatin binding; GO:0009908,flower development; GO:0080182,histone H3-K4 trimethylation; GO:0016571,histone methylation; GO:0048586,regulation of long-day photoperiodism, flowering; GO:0048510,regulation of timing of transition from vegetative to reproductive phase	K14962: WDR82, SWD2, CPS35; COMPASS component SWD2	At5g66240	ref|NP_001315513.1|	APRF1_ARATH,RecName: Full=Protein ANTHESIS POMOTING FACTOR 1 {ECO:0000303|PubMed:27968983};	K4BAR2_SOLLC,SubName: Full=Uncharacterized protein {ECO:0000313|EnsemblPlants:Solyc02g083940.2.1};
gene:Solyc02g085285.1	SL3.0ch02	48878249	48880274	-	2026	protein_coding	--	--	--	--	--	K4BB43_SOLLC,SubName: Full=Uncharacterized protein {ECO:0000313|EnsemblPlants:Solyc02g085310.2.1};
gene:Solyc02g085310.3	SL3.0ch02	48880289	48881487	-	1199	protein_coding	--	--	--	--	--	--
gene:Solyc02g085320.1	SL3.0ch02	48885486	48885644	-	159	protein_coding	--	--	--	--	--	K4BB44_SOLLC,SubName: Full=Uncharacterized protein {ECO:0000313|EnsemblPlants:Solyc02g085320.1.1};
gene:Solyc02g085910.3	SL3.0ch02	49328482	49329623	-	1142	protein_coding	GO:0006355,regulation of transcription, DNA-templated	--	At3g02550	ref|NP_001334838.1|	LBD41_ARATH,RecName: Full=LOB domain-containing protein 41; AltName: Full=ASYMMETRIC LEAVES 2-like protein 38; Short=AS2-like protein 38;	K4BBA0_SOLLC,SubName: Full=Uncharacterized protein {ECO:0000313|EnsemblPlants:Solyc02g085910.2.1};
gene:Solyc02g086100.3	SL3.0ch02	49515930	49521437	+	5508	protein_coding	GO:0005737,cytoplasm; GO:0033588,Elongator holoenzyme complex; GO:0005634,nucleus; GO:0016746,transferase activity, transferring acyl groups; GO:0006355,regulation of transcription, DNA-templated; GO:0006351,transcription, DNA-templated; GO:0002098,tRNA wobble uridine modification	--	At2g18410	ref|XP_004232350.1|	ELP5_ARATH,RecName: Full=Elongator complex protein 5; Short=AtELP5; AltName: Full=Elongator component 5;	K4BBB8_SOLLC,SubName: Full=Uncharacterized protein {ECO:0000313|EnsemblPlants:Solyc02g086100.2.1};
gene:Solyc02g086110.3	SL3.0ch02	49520397	49527772	-	7376	protein_coding	--	--	At1g67060	ref|XP_010316330.1|	--	K4BBB9_SOLLC,SubName: Full=Uncharacterized protein {ECO:0000313|EnsemblPlants:Solyc02g086110.2.1};
gene:Solyc02g086625.1	SL3.0ch02	49923138	49926093	-	2956	protein_coding	--	--	--	--	--	--
gene:Solyc02g086630.2	SL3.0ch02	49926901	49931205	-	4305	protein_coding	--	--	At1g15940	ref|XP_015161645.1|	--	K4BBH1_SOLLC,SubName: Full=Uncharacterized protein {ECO:0000313|EnsemblPlants:Solyc02g086630.1.1};
gene:Solyc02g086810.1	SL3.0ch02	50064092	50064913	+	822	protein_coding	--	--	--	ref|XP_004232296.1|	--	K4BBI8_SOLLC,SubName: Full=Uncharacterized protein {ECO:0000313|EnsemblPlants:Solyc02g086810.1.1};
gene:Solyc02g087620.3	SL3.0ch02	50622692	50642357	+	19666	protein_coding	GO:0005829,cytosol; GO:0005886,plasma membrane; GO:0102092,5-diphosphoinositol pentakisphosphate 3-kinase activity; GO:0005524,ATP binding; GO:0033857,diphosphoinositol-pentakisphosphate kinase activity; GO:0000829,inositol heptakisphosphate kinase activity; GO:0052723,inositol hexakisphosphate 1-kinase activity; GO:0052724,inositol hexakisphosphate 3-kinase activity; GO:0000832,inositol hexakisp…	K13024: PPIP5K, VIP; inositol-hexakisphosphate/diphosphoinositol-pentakisphosphate 1-kinase [EC:2.7.4.24]	At3g01310	ref|XP_004232245.1|	VIP2L_ARATH,RecName: Full=Inositol hexakisphosphate and diphosphoinositol-pentakisphosphate kinase VIP2 {ECO:0000303|PubMed:25231822}; EC=2.7.4.21 {ECO:0000269|PubMed:25231822}; EC=2.7.4.24 {ECO:0000269|PubMed:25231822}; AltName: Full=Protein VIP HOMOLOG 1 {ECO:0000303|PubMed:25901085}; AltName: Full=VIP1 homolog protein 2 {ECO:0000303|PubMed:25231822}; Short=Arabidopsis homolog protein of yeast …	M0ZLE5_SOLTU,SubName: Full=Uncharacterized protein {ECO:0000313|EnsemblPlants:PGSC0003DMT400003302};
gene:Solyc02g087630.3	SL3.0ch02	50641862	50643977	-	2116	protein_coding	GO:0005829,cytosol; GO:0005739,mitochondrion; GO:0005886,plasma membrane; GO:0016671,oxidoreductase activity, acting on a sulfur group of donors, disulfide as acceptor; GO:0015035,protein disulfide oxidoreductase activity; GO:0047134,protein-disulfide reductase activity; GO:0004791,thioredoxin-disulfide reductase activity; GO:0045454,cell redox homeostasis; GO:0034599,cellular response to oxidati…	--	At5g39950	ref|XP_010316263.1|	TRXH2_ARATH,RecName: Full=Thioredoxin H2; Short=AtTrxh2; AltName: Full=Thioredoxin 2; Short=AtTRX2;	K4BBR9_SOLLC,SubName: Full=Uncharacterized protein {ECO:0000313|EnsemblPlants:Solyc02g087630.2.1};
gene:Solyc02g087970.1	SL3.0ch02	50843161	50843433	+	273	protein_coding	GO:0005737,cytoplasm; GO:0005634,nucleus; GO:0003677,DNA binding; GO:0046872,metal ion binding; GO:0042803,protein homodimerization activity; GO:0007275,multicellular organism development; GO:0006355,regulation of transcription, DNA-templated; GO:0006351,transcription, DNA-templated	--	At1g74660	ref|NP_001234189.1|	MIF2_ARATH,RecName: Full=Mini zinc finger protein 2; Short=AtMIF2;	A0ZXL1_SOLLC,SubName: Full=Mini zinc finger protein {ECO:0000313|EMBL:CAK12513.1, ECO:0000313|EnsemblPlants:Solyc02g087970.1.1};
gene:Solyc02g089150.3	SL3.0ch02	51658943	51661351	+	2409	protein_coding	GO:0046658,anchored component of plasma membrane; GO:0005886,plasma membrane; GO:0008081,phosphoric diester hydrolase activity; GO:0006629,lipid metabolic process	--	At1g13680	ref|XP_004232139.1|	Y5713_ARATH,RecName: Full=PI-PLC X domain-containing protein At5g67130; Flags: Precursor;	K4BC69_SOLLC,SubName: Full=Uncharacterized protein {ECO:0000313|EnsemblPlants:Solyc02g089150.2.1};
gene:Solyc02g089880.3	SL3.0ch02	52208478	52212047	+	3570	protein_coding	GO:0005794,Golgi apparatus; GO:0000139,Golgi membrane; GO:0016021,integral component of membrane; GO:0047262,polygalacturonate 4-alpha-galacturonosyltransferase activity; GO:0016757,transferase activity, transferring glycosyl groups; GO:0071555,cell wall organization; GO:0045489,pectin biosynthetic process; GO:0000271,polysaccharide biosynthetic process	K20893: PARVUS, GLZ1, GATL1; probable galacturonosyltransferase-like 1 [EC:2.4.1.-]	At3g50760	ref|XP_004232091.3|	GATL2_ARATH,RecName: Full=Probable galacturonosyltransferase-like 2; EC=2.4.1.-;	K4BCD9_SOLLC,RecName: Full=Hexosyltransferase {ECO:0000256|RuleBase:RU362027}; EC=2.4.1.- {ECO:0000256|RuleBase:RU362027};
gene:Solyc02g090120.1	SL3.0ch02	52381758	52382018	-	261	protein_coding	--	--	--	ref|XP_009625215.1|	--	K4BCG3_SOLLC,SubName: Full=Uncharacterized protein {ECO:0000313|EnsemblPlants:Solyc02g090120.1.1};
gene:Solyc02g091510.3	SL3.0ch02	53420304	53425653	-	5350	protein_coding	GO:0005737,cytoplasm; GO:0005634,nucleus; GO:0010475,galactose-1-phosphate guanylyltransferase (GDP) activity; GO:0080048,GDP-D-glucose phosphorylase activity; GO:0010472,GDP-galactose:glucose-1-phosphate guanylyltransferase activity; GO:0010471,GDP-galactose:mannose-1-phosphate guanylyltransferase activity; GO:0010473,GDP-galactose:myoinositol-1-phosphate guanylyltransferase activity; GO:0080047…	K14190: VTC2_5; GDP-L-galactose phosphorylase [EC:2.7.7.69]	At5g55120	ref|NP_001334398.1|	GGAP1_ARATH,RecName: Full=GDP-L-galactose phosphorylase 1; EC=2.7.7.69; AltName: Full=Protein VITAMIN C DEFECTIVE 2;	K4BCU9_SOLLC,SubName: Full=Uncharacterized protein {ECO:0000313|EnsemblPlants:Solyc02g091510.2.1};
gene:Solyc02g091700.3	SL3.0ch02	53573900	53576603	-	2704	protein_coding	GO:0016021,integral component of membrane; GO:0005886,plasma membrane	--	At5g65660	ref|XP_004231969.1|	Y5566_ARATH,RecName: Full=Uncharacterized protein At5g65660;	K4BCW8_SOLLC,SubName: Full=Uncharacterized protein {ECO:0000313|EnsemblPlants:Solyc02g091700.2.1};
gene:Solyc02g091880.3	SL3.0ch02	53747891	53751067	+	3177	protein_coding	GO:0005751,mitochondrial respiratory chain complex IV; GO:0005739,mitochondrion; GO:0004129,cytochrome-c oxidase activity; GO:0030234,enzyme regulator activity; GO:0009060,aerobic respiration; GO:0006123,mitochondrial electron transport, cytochrome c to oxygen	--	At4g37830	ref|XP_004231959.1|	COX6A_ARATH,RecName: Full=Cytochrome c oxidase subunit 6a, mitochondrial; Short=AtCOX6a; Flags: Precursor;	K4BCY6_SOLLC,SubName: Full=Uncharacterized protein {ECO:0000313|EnsemblPlants:Solyc02g091880.2.1};
gene:Solyc02g092660.3	SL3.0ch02	54307331	54313355	+	6025	protein_coding	--	--	--	ref|XP_004231904.1|	--	K4BD62_SOLLC,SubName: Full=Uncharacterized protein {ECO:0000313|EnsemblPlants:Solyc02g092660.2.1};
gene:Solyc02g092950.3	SL3.0ch02	54553325	54556365	+	3041	protein_coding	GO:0005618,cell wall; GO:0005874,microtubule; GO:0005730,nucleolus; GO:0005634,nucleus; GO:0009524,phragmoplast; GO:0005819,spindle; GO:0008017,microtubule binding; GO:0007049,cell cycle; GO:0051301,cell division; GO:0030865,cortical cytoskeleton organization; GO:0009652,thigmotropism	K10436: MAPRE; microtubule-associated protein, RP/EB family	At5g67270	ref|XP_004231880.1|	EB1C_ARATH,RecName: Full=Microtubule-associated protein RP/EB family member 1C; AltName: Full=APC-binding protein EB1C; AltName: Full=End-binding protein 1C; Short=AtEB1C; AltName: Full=Protein ATEB1 homolog 1; Short=AtEB1H1;	K4BD91_SOLLC,SubName: Full=Uncharacterized protein {ECO:0000313|EnsemblPlants:Solyc02g092950.2.1};
gene:Solyc03g005227.1	SL3.0ch03	128514	130196	-	1683	protein_coding	GO:0000786,nucleosome; GO:0005634,nucleus; GO:0003677,DNA binding; GO:0046982,protein heterodimerization activity	--	At1g08880	ref|XP_006356040.1|	H2AX_CICAR,RecName: Full=Histone H2AX;	M1B1K7_SOLTU,RecName: Full=Histone H2A {ECO:0000256|RuleBase:RU003767};
gene:Solyc03g006010.3	SL3.0ch03	683757	686891	+	3135	protein_coding	--	--	At1g17030	ref|XP_004234077.1|	--	K4BE24_SOLLC,SubName: Full=Uncharacterized protein {ECO:0000313|EnsemblPlants:Solyc03g006010.2.1};
gene:Solyc03g006120.3	SL3.0ch03	778158	781372	-	3215	protein_coding	GO:0043565,sequence-specific DNA binding; GO:0006351,transcription, DNA-templated	--	At4g18690_1	ref|XP_004234088.1|	DOGL3_ARATH,RecName: Full=Protein DOG1-like 3 {ECO:0000303|PubMed:17065317};	K4BE35_SOLLC,SubName: Full=Uncharacterized protein {ECO:0000313|EnsemblPlants:Solyc03g006120.2.1};
gene:Solyc03g006130.3	SL3.0ch03	782757	790306	-	7550	protein_coding	GO:0012505,endomembrane system; GO:0016021,integral component of membrane; GO:0005886,plasma membrane; GO:0090406,pollen tube; GO:0005524,ATP binding; GO:0004675,transmembrane receptor protein serine/threonine kinase activity; GO:0007166,cell surface receptor signaling pathway; GO:0006468,protein phosphorylation; GO:0048765,root hair cell differentiation	--	At4g18640	ref|XP_004234089.1|	MDIS2_ARATH,RecName: Full=Protein MALE DISCOVERER 2; Short=AtMDIS2; AltName: Full=Probable LRR receptor-like serine/threonine-protein kinase MRH1 {ECO:0000303|PubMed:16367956}; EC=2.7.11.1 {ECO:0000305}; AltName: Full=Protein MORPHOGENESIS OF ROOT HAIR 1 {ECO:0000303|PubMed:16367956}; Flags: Precursor;	K4BE36_SOLLC,SubName: Full=Uncharacterized protein {ECO:0000313|EnsemblPlants:Solyc03g006130.2.1};
gene:Solyc03g006500.3	SL3.0ch03	1079182	1089711	+	10530	protein_coding	GO:0005886,plasma membrane; GO:0005524,ATP binding; GO:0004674,protein serine/threonine kinase activity; GO:0033160,positive regulation of protein import into nucleus, translocation; GO:0046777,protein autophosphorylation; GO:0009409,response to cold; GO:0050826,response to freezing; GO:0009625,response to insect; GO:0002237,response to molecule of bacterial origin	--	At3g09010	ref|XP_004234122.2|	CRPK1_ARATH,RecName: Full=Cold-responsive protein kinase 1 {ECO:0000303|PubMed:28344081}; EC=2.7.11.1 {ECO:0000255|PROSITE-ProRule:PRU00159, ECO:0000269|PubMed:28344081};	K4BE73_SOLLC,SubName: Full=Uncharacterized protein {ECO:0000313|EnsemblPlants:Solyc03g006500.2.1};
gene:Solyc03g006560.3	SL3.0ch03	1128728	1130774	+	2047	protein_coding	GO:0005783,endoplasmic reticulum; GO:0005794,Golgi apparatus; GO:0005886,plasma membrane; GO:0009506,plasmodesma; GO:0003846,2-acylglycerol O-acyltransferase activity; GO:0090430,caffeoyl-CoA: alcohol caffeoyl transferase activity; GO:0016787,hydrolase activity; GO:0004622,lysophospholipase activity; GO:0009809,lignin biosynthetic process; GO:0006629,lipid metabolic process; GO:0046686,response t…	K01054: MGLL; acylglycerol lipase [EC:3.1.1.23]	At1g11090	ref|XP_004234129.1|	CSE_ARATH,RecName: Full=Caffeoylshikimate esterase; EC=3.1.1.-; AltName: Full=Lysophospholipase 2; Short=LysoPL2;	K4BE79_SOLLC,SubName: Full=Uncharacterized protein {ECO:0000313|EnsemblPlants:Solyc03g006560.2.1};
gene:Solyc03g007970.2	SL3.0ch03	2457358	2464610	+	7253	protein_coding	--	--	--	ref|XP_010317507.1|	--	K4BEL8_SOLLC,SubName: Full=Uncharacterized protein {ECO:0000313|EnsemblPlants:Solyc03g007970.1.1};
gene:Solyc03g019760.3	SL3.0ch03	62864461	62868804	+	4344	protein_coding	GO:0009897,external side of plasma membrane; GO:0016021,integral component of membrane; GO:0005886,plasma membrane; GO:0005524,ATP binding; GO:0042626,ATPase activity, coupled to transmembrane movement of substances; GO:0015245,fatty acid transmembrane transporter activity; GO:0042803,protein homodimerization activity; GO:0010588,cotyledon vascular tissue pattern formation; GO:0080051,cutin trans…	--	At1g17840	ref|XP_004234313.1|	AB11G_ARATH,RecName: Full=ABC transporter G family member 11; Short=ABC transporter ABCG.11; Short=AtABCG11; AltName: Full=Protein CUTICULAR DEFECT AND ORGAN FUSION 1; AltName: Full=Protein DESPERADO; AltName: Full=Protein PERMEABLE LEAVES 1; AltName: Full=White-brown complex homolog protein 11; Short=AtWBC11;	K4BEU8_SOLLC,SubName: Full=Uncharacterized protein {ECO:0000313|EnsemblPlants:Solyc03g019760.2.1};
gene:Solyc03g019770.3	SL3.0ch03	62846972	62856822	-	9851	protein_coding	--	--	At1g17820	ref|XP_010317540.1|	--	K4BEU9_SOLLC,SubName: Full=Uncharacterized protein {ECO:0000313|EnsemblPlants:Solyc03g019770.2.1};
gene:Solyc03g025800.3	SL3.0ch03	3226623	3227245	+	623	protein_coding	GO:0005737,cytoplasm; GO:0046914,transition metal ion binding; GO:0046916,cellular transition metal ion homeostasis; GO:0030001,metal ion transport	--	At1g01490	gb|PHT85960.1|	HIP39_ARATH,RecName: Full=Heavy metal-associated isoprenylated plant protein 39 {ECO:0000303|PubMed:21072340, ECO:0000303|PubMed:23368984}; Short=AtHIP39 {ECO:0000303|PubMed:21072340, ECO:0000303|PubMed:23368984}; Flags: Precursor;	A0A0V0GZM3_SOLCH,SubName: Full=Putative ovule protein {ECO:0000313|EMBL:JAP13338.1};
gene:Solyc03g025910.3	SL3.0ch03	3347634	3352748	-	5115	protein_coding	--	--	--	ref|XP_004234385.1|	--	M1B4S0_SOLTU,SubName: Full=Uncharacterized protein {ECO:0000313|EnsemblPlants:PGSC0003DMT400037074};
gene:Solyc03g025923.1	SL3.0ch03	3363445	3363810	+	366	protein_coding	--	K17278: PGRMC1_2; membrane-associated progesterone receptor component	--	ref|XP_016445269.1|	--	A0A1S3XZK3_TOBAC,SubName: Full=membrane steroid-binding protein 2-like {ECO:0000313|RefSeq:XP_016445269.1};
gene:Solyc03g026260.3	SL3.0ch03	3727311	3730373	-	3063	protein_coding	--	--	At5g52030	ref|XP_004234352.2|	--	K4BF99_SOLLC,SubName: Full=Uncharacterized protein {ECO:0000313|EnsemblPlants:Solyc03g026260.2.1};
gene:Solyc03g031650.3	SL3.0ch03	4129760	4132697	-	2938	protein_coding	GO:0000421,autophagosome membrane; GO:0031410,cytoplasmic vesicle; GO:0005874,microtubule; GO:0006914,autophagy; GO:0006995,cellular response to nitrogen starvation; GO:0015031,protein transport	--	At1g62040	gb|PHT49668.1|	ATG8C_ORYSJ,RecName: Full=Autophagy-related protein 8C; AltName: Full=Autophagy-related ubiquitin-like modifier ATG8C; Flags: Precursor;	A0A2G2WWP8_CAPBA,RecName: Full=Autophagy-related protein {ECO:0000256|RuleBase:RU004384};
gene:Solyc03g032090.1	SL3.0ch03	4635614	4636897	+	1284	protein_coding	GO:0016021,integral component of membrane; GO:0005774,vacuolar membrane; GO:0015171,amino acid transmembrane transporter activity; GO:0015175,neutral amino acid transmembrane transporter activity; GO:0003333,amino acid transmembrane transport; GO:0015804,neutral amino acid transport	K14209: SLC36A, PAT; solute carrier family 36 (proton-coupled amino acid transporter)	At4g38250	ref|XP_010317678.1|	AVT3B_ARATH,RecName: Full=Amino acid transporter AVT3B {ECO:0000305}; Short=AtAvt3B {ECO:0000303|PubMed:27925655}; AltName: Full=Aromatic and neutral amino acid transporter-like protein 1 {ECO:0000305};	K4BFI0_SOLLC,SubName: Full=Uncharacterized protein {ECO:0000313|EnsemblPlants:Solyc03g032090.1.1};
gene:Solyc03g033410.3	SL3.0ch03	5002375	5004272	-	1898	protein_coding	GO:0005524,ATP binding; GO:0016740,transferase activity; GO:0016567,protein ubiquitination	K06689: UBE2D, UBC4, UBC5; ubiquitin-conjugating enzyme E2 D [EC:2.3.2.23]	At5g53300	ref|XP_004234528.1|	UBC4_SOLLC,RecName: Full=Ubiquitin-conjugating enzyme E2-17 kDa; EC=2.3.2.23; AltName: Full=E2 ubiquitin-conjugating enzyme; AltName: Full=Ubiquitin carrier protein; AltName: Full=Ubiquitin-protein ligase;	K4BFL3_SOLLC,SubName: Full=UBC11 {ECO:0000313|EMBL:AQT19649.1, ECO:0000313|EnsemblPlants:Solyc03g033410.2.1};
gene:Solyc03g034140.3	SL3.0ch03	5865987	5869167	+	3181	protein_coding	GO:0005737,cytoplasm; GO:0005886,plasma membrane; GO:0010181,FMN binding; GO:0003955,NAD(P)H dehydrogenase (quinone) activity	K03809: wrbA; NAD(P)H dehydrogenase (quinone) [EC:1.6.5.2]	At4g36750	ref|XP_004234563.1|	FQRL2_ARATH,RecName: Full=Probable NAD(P)H dehydrogenase (quinone) FQR1-like 2 {ECO:0000305}; EC=1.6.5.2 {ECO:0000250|UniProtKB:Q9LSQ5};	K4BFT6_SOLLC,SubName: Full=Uncharacterized protein {ECO:0000313|EnsemblPlants:Solyc03g034140.2.1};
gene:Solyc03g034250.3	SL3.0ch03	5969173	5976870	-	7698	protein_coding	--	--	At1g67060	ref|XP_004234571.1|	--	A0A0V0I0I7_SOLCH,SubName: Full=Putative ovule protein {ECO:0000313|EMBL:JAP26129.1};
gene:Solyc03g034370.1	SL3.0ch03	6228723	6228914	+	192	protein_coding	GO:0008289,lipid binding; GO:0006869,lipid transport	--	At1g48750	ref|XP_004234577.1|	NLTP2_PRUAR,RecName: Full=Non-specific lipid-transfer protein 2; Short=LTP 2;	K4BFV7_SOLLC,SubName: Full=Uncharacterized protein {ECO:0000313|EnsemblPlants:Solyc03g034370.1.1};
gene:Solyc03g034375.1	SL3.0ch03	6228759	6229037	-	279	protein_coding	GO:0008289,lipid binding; GO:0006869,lipid transport	--	At3g18280	ref|XP_004234577.1|	NLTP2_APIGA,RecName: Full=Non-specific lipid-transfer protein 2 {ECO:0000303|PubMed:23913675}; AltName: Full=Allergen Api g 6.0101 {ECO:0000303|PubMed:23913675}; AltName: Allergen=Api g 6 {ECO:0000303|PubMed:23913675};	M1BYV1_SOLTU,SubName: Full=Uncharacterized protein {ECO:0000313|EnsemblPlants:PGSC0003DMT400056028};
gene:Solyc03g044600.2	SL3.0ch03	10197582	10199853	+	2272	protein_coding	--	--	--	--	--	K4BG79_SOLLC,SubName: Full=Uncharacterized protein {ECO:0000313|EnsemblPlants:Solyc03g044600.1.1};
gene:Solyc03g071555.1	SL3.0ch03	20320971	20322866	+	1896	protein_coding	GO:0016607,nuclear speck; GO:0005634,nucleus; GO:0003677,DNA binding; GO:0003676,nucleic acid binding; GO:0003723,RNA binding; GO:0008270,zinc ion binding; GO:0045892,negative regulation of transcription, DNA-templated; GO:0048026,positive regulation of mRNA splicing, via spliceosome; GO:0009409,response to cold; GO:0009414,response to water deprivation	--	Hs14110414	ref|XP_010317974.1|	RZ1B_ARATH,RecName: Full=Glycine-rich RNA-binding protein RZ1B {ECO:0000305}; Short=AtRZ-1a {ECO:0000303|PubMed:20850334};	K4BHI6_SOLLC,SubName: Full=Uncharacterized protein {ECO:0000313|EnsemblPlants:Solyc03g071560.2.1};
gene:Solyc03g078160.3	SL3.0ch03	51572023	51574517	+	2495	protein_coding	--	--	At3g07470	ref|XP_004235082.1|	--	K4BHP6_SOLLC,SubName: Full=Uncharacterized protein {ECO:0000313|EnsemblPlants:Solyc03g078160.2.1};
gene:Solyc03g080060.1	SL3.0ch03	53371057	53372982	-	1926	protein_coding	GO:0016021,integral component of membrane; GO:0005886,plasma membrane; GO:0005524,ATP binding; GO:0030246,carbohydrate binding; GO:0004674,protein serine/threonine kinase activity; GO:0002229,defense response to oomycetes	--	At5g55830	ref|XP_004235037.1|	LRKS7_ARATH,RecName: Full=Probable L-type lectin-domain containing receptor kinase S.7 {ECO:0000303|PubMed:19773388}; Short=LecRK-S.7 {ECO:0000303|PubMed:19773388}; EC=2.7.11.1 {ECO:0000255|PROSITE-ProRule:PRU00159}; Flags: Precursor;	K4BHY2_SOLLC,SubName: Full=Uncharacterized protein {ECO:0000313|EnsemblPlants:Solyc03g080060.1.1};
gene:Solyc03g082500.3	SL3.0ch03	53851863	53860735	+	8873	protein_coding	GO:0005737,cytoplasm; GO:0005634,nucleus; GO:0005886,plasma membrane; GO:0009506,plasmodesma; GO:0005524,ATP binding; GO:0009931,calcium-dependent protein serine/threonine kinase activity; GO:0005516,calmodulin binding; GO:0004683,calmodulin-dependent protein kinase activity; GO:0046872,metal ion binding; GO:0004674,protein serine/threonine kinase activity; GO:0009738,abscisic acid-activated sign…	K13412: CPK; calcium-dependent protein kinase [EC:2.7.11.1]	At5g24430	ref|NP_001234146.1|	CAMK4_ARATH,RecName: Full=CDPK-related kinase 4; Short=AtCRK4; EC=2.7.11.1; AltName: Full=Calcium/calmodulin-dependent protein kinase CRK4;	Q8RY07_SOLLC,SubName: Full=Serine/threonine protein kinase pk23 {ECO:0000313|EMBL:AAL87457.1, ECO:0000313|EnsemblPlants:Solyc03g082500.2.1};
gene:Solyc03g082885.1	SL3.0ch03	54211155	54211505	-	351	protein_coding	--	--	At4g10810	gb|OIT26146.1|	--	M1BLA9_SOLTU,SubName: Full=Uncharacterized protein {ECO:0000313|EnsemblPlants:PGSC0003DMT400047709};
gene:Solyc03g093760.1	SL3.0ch03	56861895	56864288	-	2394	protein_coding	GO:0000775,chromosome, centromeric region; GO:0005634,nucleus; GO:0018024,histone-lysine N-methyltransferase activity; GO:0008327,methyl-CpG binding; GO:0010428,methyl-CpNpG binding; GO:0010429,methyl-CpNpN binding; GO:0008168,methyltransferase activity; GO:0008270,zinc ion binding; GO:0016571,histone methylation	K11420: EHMT; euchromatic histone-lysine N-methyltransferase [EC:2.1.1.43]	At2g22740_2	ref|XP_019068497.1|	SUVH6_ARATH,RecName: Full=Histone-lysine N-methyltransferase, H3 lysine-9 specific SUVH6; EC=2.1.1.43; AltName: Full=Histone H3-K9 methyltransferase 6; Short=H3-K9-HMTase 6; AltName: Full=Protein SET DOMAIN GROUP 23; AltName: Full=Suppressor of variegation 3-9 homolog protein 6; Short=Su(var)3-9 homolog protein 6;	K4BIQ2_SOLLC,SubName: Full=Uncharacterized protein {ECO:0000313|EnsemblPlants:Solyc03g093760.1.1};
gene:Solyc03g093890.3	SL3.0ch03	56976238	56977668	-	1431	protein_coding	GO:0005634,nucleus; GO:0003700,DNA binding transcription factor activity; GO:0000981,RNA polymerase II transcription factor activity, sequence-specific DNA binding; GO:0043565,sequence-specific DNA binding; GO:0001135,transcription factor activity, RNA polymerase II transcription factor recruiting; GO:0044212,transcription regulatory region DNA binding; GO:0030154,cell differentiation; GO:0045893…	K09422: MYBP; transcription factor MYB, plant	At2g31180	ref|NP_001333764.1|	MYB14_ARATH,RecName: Full=Transcription factor MYB14 {ECO:0000303|PubMed:9839469}; AltName: Full=Myb-related protein 14 {ECO:0000303|PubMed:9839469}; Short=AtMYB14 {ECO:0000303|PubMed:9839469}; Short=MYB14At {ECO:0000303|PubMed:9839469};	K4BIR5_SOLLC,SubName: Full=Uncharacterized protein {ECO:0000313|EnsemblPlants:Solyc03g093890.2.1};
gene:Solyc03g094090.3	SL3.0ch03	57232006	57232624	-	619	protein_coding	GO:0005737,cytoplasm; GO:0016607,nuclear speck; GO:0003723,RNA binding	--	At5g65260	ref|XP_015070634.1|	PABN2_ARATH,RecName: Full=Polyadenylate-binding protein 2 {ECO:0000303|PubMed:18479511}; Short=AtPabN2 {ECO:0000303|PubMed:18479511}; Short=AtPabN3 {ECO:0000303|PubMed:23334891}; Short=Poly(A)-binding protein 2 {ECO:0000303|PubMed:18479511}; AltName: Full=Nuclear poly(A)-binding protein 2 {ECO:0000305}; AltName: Full=Poly(A)-binding protein II {ECO:0000305}; Short=PABII {ECO:0000305};	K4BIT4_SOLLC,SubName: Full=Uncharacterized protein {ECO:0000313|EnsemblPlants:Solyc03g094090.2.1};
gene:Solyc03g094160.3	SL3.0ch03	57489368	57493463	+	4096	protein_coding	GO:0004197,cysteine-type endopeptidase activity; GO:0006952,defense response; GO:0043068,positive regulation of programmed cell death	--	At1g02170	ref|XP_004235205.1|	MCA1_ARATH,RecName: Full=Metacaspase-1; Short=AtMC1; EC=3.4.22.-; AltName: Full=Metacaspase 1b; Short=AtMCP1b; AltName: Full=Protein LSD ONE LIKE 3;	K4BIU1_SOLLC,SubName: Full=Uncharacterized protein {ECO:0000313|EnsemblPlants:Solyc03g094160.2.1};
gene:Solyc03g095520.1	SL3.0ch03	58083867	58085015	+	1149	protein_coding	--	--	--	--	--	K4BIX6_SOLLC,SubName: Full=Uncharacterized protein {ECO:0000313|EnsemblPlants:Solyc03g095520.1.1};
gene:Solyc03g095760.3	SL3.0ch03	58381470	58387524	-	6055	protein_coding	--	--	At2g40760	ref|XP_004235230.1|	STR7_ARATH,RecName: Full=Rhodanese-like domain-containing protein 7; AltName: Full=Sulfurtransferase 7; Short=AtStr7;	K4BIZ8_SOLLC,SubName: Full=Uncharacterized protein {ECO:0000313|EnsemblPlants:Solyc03g095760.2.1};
gene:Solyc03g095860.3	SL3.0ch03	58966397	58968701	-	2305	protein_coding	--	K15502: ANKRD28; serine/threonine-protein phosphatase 6 regulatory ankyrin repeat subunit A	Hs10947056	ref|XP_004235236.1|	--	K4BJ08_SOLLC,SubName: Full=Uncharacterized protein {ECO:0000313|EnsemblPlants:Solyc03g095860.2.1};
gene:Solyc03g095870.2	SL3.0ch03	58968811	58971676	+	2866	protein_coding	--	--	--	--	--	K4BJ09_SOLLC,SubName: Full=Uncharacterized protein {ECO:0000313|EnsemblPlants:Solyc03g095870.1.1};
gene:Solyc03g096097.1	SL3.0ch03	59392929	59395579	+	2651	protein_coding	GO:0046872,metal ion binding	--	At2g40110	ref|XP_010318245.1|	YIPL_SOLTU,RecName: Full=Protein yippee-like;	K4BJ32_SOLLC,RecName: Full=Protein yippee-like {ECO:0000256|RuleBase:RU110713};
gene:Solyc03g096140.2	SL3.0ch03	59446776	59449843	+	3068	protein_coding	GO:0046872,metal ion binding	--	At2g40110	ref|XP_019068219.1|	YIPL_SOLTU,RecName: Full=Protein yippee-like;	K4BJ36_SOLLC,RecName: Full=Protein yippee-like {ECO:0000256|RuleBase:RU110713};
gene:Solyc03g096950.3	SL3.0ch03	60761156	60770036	+	8881	protein_coding	GO:0016021,integral component of membrane; GO:0005774,vacuolar membrane; GO:0005355,glucose transmembrane transporter activity; GO:0005351,carbohydrate:proton symporter activity; GO:0046323,glucose import; GO:0035428,NA	--	At3g03090	ref|NP_001288106.1|	XYLL2_ARATH,RecName: Full=D-xylose-proton symporter-like 2;	K4BJB3_SOLLC,SubName: Full=Vacuolar glucose transporter 2 {ECO:0000313|EMBL:BAO96239.1, ECO:0000313|EnsemblPlants:Solyc03g096950.2.1};
gene:Solyc03g111650.3	SL3.0ch03	63778638	63781695	+	3058	protein_coding	GO:0009507,chloroplast; GO:0043231,intracellular membrane-bounded organelle; GO:0004519,endonuclease activity; GO:0003723,RNA binding; GO:0009451,RNA modification	--	At5g50280	ref|XP_004236307.1|	PP426_ARATH,RecName: Full=Pentatricopeptide repeat-containing protein At5g50280, chloroplastic; AltName: Full=Protein EMBRYO DEFECTIVE 1006; Flags: Precursor;	M1B877_SOLTU,SubName: Full=Uncharacterized protein {ECO:0000313|EnsemblPlants:PGSC0003DMT400039389};
gene:Solyc03g111990.3	SL3.0ch03	64032850	64038146	-	5297	protein_coding	GO:0016021,integral component of membrane; GO:0020037,heme binding; GO:0005506,iron ion binding; GO:0004497,monooxygenase activity; GO:0016705,oxidoreductase activity, acting on paired donors, with incorporation or reduction of molecular oxygen	--	At4g13310	ref|XP_004236546.1|	C71A4_SOLME,RecName: Full=Cytochrome P450 71A4; EC=1.14.-.-; AltName: Full=CYPLXXIA4; AltName: Full=Cytochrome P-450EG2;	K4BK55_SOLLC,SubName: Full=Uncharacterized protein {ECO:0000313|EnsemblPlants:Solyc03g111990.2.1};
gene:Solyc03g112050.3	SL3.0ch03	64070728	64074837	+	4110	protein_coding	GO:0005524,ATP binding; GO:0004672,protein kinase activity; GO:0004674,protein serine/threonine kinase activity; GO:0004712,protein serine/threonine/tyrosine kinase activity; GO:0006397,mRNA processing; GO:0046777,protein autophosphorylation	K08287: E2.7.12.1; dual-specificity kinase [EC:2.7.12.1]	At4g24740	ref|XP_004236278.1|	AFC2_ARATH,RecName: Full=Serine/threonine-protein kinase AFC2; EC=2.7.12.1;	M1BJS1_SOLTU,SubName: Full=Uncharacterized protein {ECO:0000313|EnsemblPlants:PGSC0003DMT400046853};
gene:Solyc03g112190.3	SL3.0ch03	64163113	64165041	+	1929	protein_coding	GO:0009507,chloroplast; GO:0005739,mitochondrion; GO:0004519,endonuclease activity; GO:0003723,RNA binding; GO:0009451,RNA modification; GO:0008380,RNA splicing	--	At3g48250	ref|XP_004236267.1|	PP269_ARATH,RecName: Full=Pentatricopeptide repeat-containing protein At3g48250, chloroplastic; Flags: Precursor;	M1BJQ5_SOLTU,SubName: Full=Uncharacterized protein {ECO:0000313|EnsemblPlants:PGSC0003DMT400046832};
gene:Solyc03g113060.3	SL3.0ch03	64835289	64844286	-	8998	protein_coding	GO:0016021,integral component of membrane; GO:0043231,intracellular membrane-bounded organelle; GO:0005886,plasma membrane; GO:0009506,plasmodesma; GO:0005524,ATP binding; GO:0042626,ATPase activity, coupled to transmembrane movement of substances; GO:0005215,transporter activity; GO:0006869,lipid transport	--	At3g47780	ref|XP_004236199.1|	AB7A_ARATH,RecName: Full=ABC transporter A family member 7; Short=ABC transporter ABCA.7; Short=AtABCA7; AltName: Full=Probable ABC2 homolog 6;	K4BKF9_SOLLC,SubName: Full=Uncharacterized protein {ECO:0000313|EnsemblPlants:Solyc03g113060.2.1};
gene:Solyc03g113340.3	SL3.0ch03	64970167	64974184	-	4018	protein_coding	--	K14794: RRP12; ribosomal RNA-processing protein 12	At1g74780	ref|XP_004236183.1|	--	K4BKI7_SOLLC,SubName: Full=Uncharacterized protein {ECO:0000313|EnsemblPlants:Solyc03g113340.2.1};
gene:Solyc03g113405.1	SL3.0ch03	65041737	65046753	+	5017	protein_coding	GO:0016021,integral component of membrane; GO:0005886,plasma membrane; GO:0005524,ATP binding; GO:0008553,proton-exporting ATPase activity, phosphorylative mechanism; GO:0046872,metal ion binding; GO:0006754,ATP biosynthetic process	K01535: PMA1, PMA2; H+-transporting ATPase [EC:3.6.3.6]	At5g62670	ref|NP_001234775.1|	PMA1_SOLLC,RecName: Full=Plasma membrane ATPase 1; EC=3.6.3.6; AltName: Full=Proton pump 1;	M1CDH4_SOLTU,RecName: Full=Plasma membrane ATPase {ECO:0000256|RuleBase:RU362083}; EC=3.6.3.6 {ECO:0000256|RuleBase:RU362083};
gene:Solyc03g113950.3	SL3.0ch03	65487000	65490150	+	3151	protein_coding	GO:0005634,nucleus; GO:0005516,calmodulin binding; GO:0003677,DNA binding; GO:0006355,regulation of transcription, DNA-templated; GO:0006950,response to stress; GO:0006351,transcription, DNA-templated	--	At5g57580	ref|XP_004236139.1|	CB60B_ARATH,RecName: Full=Calmodulin-binding protein 60 B {ECO:0000303|PubMed:11782485};	K4BKP7_SOLLC,SubName: Full=Uncharacterized protein {ECO:0000313|EnsemblPlants:Solyc03g113950.2.1};
gene:Solyc03g114070.3	SL3.0ch03	65594598	65602594	-	7997	protein_coding	GO:0005737,cytoplasm; GO:0016020,membrane; GO:0005525,GTP binding; GO:0003924,GTPase activity; GO:0007264,small GTPase mediated signal transduction	K04392: RAC1; Ras-related C3 botulinum toxin substrate 1	At5g62880	ref|NP_001312792.1|	RAC3_ORYSJ,RecName: Full=Rac-like GTP-binding protein 3; AltName: Full=OsRac3;	A0A1U8FWH7_CAPAN,SubName: Full=Rac-like GTP-binding protein 4 {ECO:0000313|EMBL:PHT88153.1};
gene:Solyc03g114320.3	SL3.0ch03	65814609	65818554	+	3946	protein_coding	--	--	At1g27500	ref|XP_015070212.1|	KLCR3_ARATH,RecName: Full=Protein KINESIN LIGHT CHAIN-RELATED 3 {ECO:0000303|PubMed:23204523};	K4BKT4_SOLLC,SubName: Full=Uncharacterized protein {ECO:0000313|EnsemblPlants:Solyc03g114320.2.1};
gene:Solyc03g114720.3	SL3.0ch03	66108773	66115562	+	6790	protein_coding	GO:0005634,nucleus; GO:0003677,DNA binding; GO:0046983,protein dimerization activity; GO:0006355,regulation of transcription, DNA-templated; GO:0006351,transcription, DNA-templated	--	At5g08130	ref|XP_010318888.1|	BIM1_ARATH,RecName: Full=Transcription factor BIM1; AltName: Full=BES1-interacting Myc-like protein 1; AltName: Full=Basic helix-loop-helix protein 46; Short=AtbHLH46; Short=bHLH 46; AltName: Full=Transcription factor EN 126; AltName: Full=bHLH transcription factor bHLH046;	K4BKX4_SOLLC,SubName: Full=Uncharacterized protein {ECO:0000313|EnsemblPlants:Solyc03g114720.2.1};
gene:Solyc03g114850.3	SL3.0ch03	66227640	66232910	+	5271	protein_coding	--	--	--	ref|NP_001334260.1|	--	M1C9Z6_SOLTU,SubName: Full=Uncharacterized protein {ECO:0000313|EnsemblPlants:PGSC0003DMT400063045};
gene:Solyc03g115770.3	SL3.0ch03	66861942	66868697	-	6756	protein_coding	GO:0005634,nucleus; GO:0003677,DNA binding; GO:0003700,DNA binding transcription factor activity; GO:0007623,circadian rhythm; GO:0010031,circumnutation; GO:0009908,flower development; GO:0010629,negative regulation of gene expression; GO:0000160,phosphorelay signal transduction system; GO:0010468,regulation of gene expression; GO:0006355,regulation of transcription, DNA-templated; GO:0006351,tra…	K12127: TOC1, APRR1; pseudo-response regulator 1	At5g61380	ref|XP_004235983.1|	APRR1_ARATH,RecName: Full=Two-component response regulator-like APRR1; AltName: Full=ABI3-interacting protein 1; AltName: Full=Pseudo-response regulator 1; AltName: Full=Timing of CAB expression 1;	K4BL79_SOLLC,SubName: Full=Uncharacterized protein {ECO:0000313|EnsemblPlants:Solyc03g115770.2.1};
gene:Solyc03g115940.3	SL3.0ch03	66996434	67000627	-	4194	protein_coding	GO:0005634,nucleus; GO:0003677,DNA binding; GO:0003700,DNA binding transcription factor activity; GO:0046872,metal ion binding; GO:0009908,flower development; GO:0006355,regulation of transcription, DNA-templated; GO:0006351,transcription, DNA-templated	--	At3g47500	ref|XP_004235992.1|	CDF3_ARATH,RecName: Full=Cyclic dof factor 3; AltName: Full=Dof zinc finger protein DOF3.3; Short=AtDOF3.3; AltName: Full=H-protein promoter-binding factor 2a;	K4BL96_SOLLC,SubName: Full=Uncharacterized protein {ECO:0000313|EnsemblPlants:Solyc03g115940.2.1};
gene:Solyc03g116030.3	SL3.0ch03	67039480	67045759	+	6280	protein_coding	--	--	At3g47550	ref|XP_004235988.1|	--	K4BLA5_SOLLC,SubName: Full=Uncharacterized protein {ECO:0000313|EnsemblPlants:Solyc03g116030.2.1};
gene:Solyc03g116590.3	SL3.0ch03	67423020	67424207	-	1188	protein_coding	GO:0031225,anchored component of membrane; GO:0005576,extracellular region; GO:0005774,vacuolar membrane	--	At5g62200	ref|XP_004236028.1|	ATS3B_ARATH,RecName: Full=Embryo-specific protein ATS3B {ECO:0000305}; AltName: Full=Protein ARABIDOPSIS THALIANA SEED 3B {ECO:0000305}; Flags: Precursor;	K4BLG1_SOLLC,SubName: Full=Uncharacterized protein {ECO:0000313|EnsemblPlants:Solyc03g116590.2.1};
gene:Solyc03g116670.3	SL3.0ch03	67467724	67469808	+	2085	protein_coding	--	--	At5g20190	ref|XP_004235959.1|	--	K4BLG9_SOLLC,SubName: Full=Uncharacterized protein {ECO:0000313|EnsemblPlants:Solyc03g116670.2.1};
gene:Solyc03g116790.3	SL3.0ch03	67542206	67557909	+	15704	protein_coding	GO:0009507,chloroplast; GO:0005524,ATP binding; GO:0031072,heat shock protein binding; GO:0046872,metal ion binding; GO:0051082,unfolded protein binding; GO:0006457,protein folding; GO:0009408,response to heat	--	At1g80030	ref|XP_004235949.1|	DJA8_ORYSJ,RecName: Full=Chaperone protein dnaJ A8, chloroplastic {ECO:0000305}; Short=OsDjA8 {ECO:0000303|PubMed:23160806}; Flags: Precursor;	K4BLI1_SOLLC,SubName: Full=Uncharacterized protein {ECO:0000313|EnsemblPlants:Solyc03g116790.2.1};
gene:Solyc03g117490.3	SL3.0ch03	68122060	68125071	+	3012	protein_coding	GO:0005829,cytosol; GO:0005739,mitochondrion; GO:0005524,ATP binding; GO:0004370,glycerol kinase activity; GO:0042742,defense response to bacterium; GO:0019563,glycerol catabolic process; GO:0046167,glycerol-3-phosphate biosynthetic process; GO:0009617,response to bacterium; GO:0080167,response to karrikin; GO:0010188,response to microbial phytotoxin; GO:0002237,response to molecule of bacterial …	K00864: glpK, GK; glycerol kinase [EC:2.7.1.30]	At1g80460	ref|XP_004235901.1|	GLPK_ARATH,RecName: Full=Glycerol kinase; Short=Glycerokinase; EC=2.7.1.30; AltName: Full=ATP:glycerol 3-phosphotransferase; AltName: Full=Protein GLYCEROL INSENSITIVE 1; AltName: Full=Protein NONHOST RESISTANCE TO P. S. PHASEOLICOLA 1;	K4BLQ1_SOLLC,SubName: Full=Uncharacterized protein {ECO:0000313|EnsemblPlants:Solyc03g117490.2.1};
gene:Solyc03g117810.3	SL3.0ch03	68317822	68321266	-	3445	protein_coding	GO:0005886,plasma membrane; GO:0005774,vacuolar membrane; GO:0005524,ATP binding; GO:0016887,ATPase activity; GO:0005315,inorganic phosphate transmembrane transporter activity; GO:0005215,transporter activity; GO:0035435,phosphate ion transmembrane transport	--	At1g67940	ref|XP_004235874.1|	AB17I_ARATH,RecName: Full=ABC transporter I family member 17; Short=ABC transporter ABCI.17; Short=AtABCI17; AltName: Full=MRP-related protein 1; AltName: Full=Non-intrinsic ABC protein 3;	K4BLT2_SOLLC,SubName: Full=Uncharacterized protein {ECO:0000313|EnsemblPlants:Solyc03g117810.2.1};
gene:Solyc03g118200.3	SL3.0ch03	68619340	68629711	-	10372	protein_coding	GO:0005886,plasma membrane; GO:0009506,plasmodesma; GO:0005544,calcium-dependent phospholipid binding; GO:0006952,defense response; GO:0060548,negative regulation of cell death; GO:0045793,positive regulation of cell size; GO:0009270,response to humidity; GO:0009266,response to temperature stimulus	--	At5g07300	ref|XP_004235846.1|	BON1_ARATH,RecName: Full=Protein BONZAI 1; AltName: Full=COPINE 1;	K4BLX1_SOLLC,SubName: Full=Uncharacterized protein {ECO:0000313|EnsemblPlants:Solyc03g118200.2.1};
gene:Solyc03g118620.3	SL3.0ch03	68950730	68958680	-	7951	protein_coding	--	--	At1g48540	ref|XP_004235754.1|	--	K4BM11_SOLLC,SubName: Full=Uncharacterized protein {ECO:0000313|EnsemblPlants:Solyc03g118620.2.1};
gene:Solyc03g118710.3	SL3.0ch03	69040790	69043406	+	2617	protein_coding	GO:0005829,cytosol; GO:0005634,nucleus; GO:0005886,plasma membrane; GO:0005096,GTPase activator activity; GO:0046872,metal ion binding; GO:0005543,phospholipid binding; GO:0009738,abscisic acid-activated signaling pathway; GO:0006952,defense response; GO:0009789,positive regulation of abscisic acid-activated signaling pathway; GO:1902479,positive regulation of defense response to bacterium, incom…	K01537: E3.6.3.8; Ca2+-transporting ATPase [EC:3.6.3.8]	At3g17980	ref|NP_001316022.1|	CAR4_ARATH,RecName: Full=Protein C2-DOMAIN ABA-RELATED 4 {ECO:0000303|PubMed:25465408}; AltName: Full=C2 domain-containing protein; Short=AtC2; AltName: Full=GTPase activating protein 1 {ECO:0000303|PubMed:23550829}; Short=AtGAP1 {ECO:0000303|PubMed:23550829};	K4BM20_SOLLC,SubName: Full=Uncharacterized protein {ECO:0000313|EnsemblPlants:Solyc03g118710.2.1};
gene:Solyc03g118910.1	SL3.0ch03	69168215	69169834	-	1620	protein_coding	GO:0005832,chaperonin-containing T-complex; GO:0005829,cytosol; GO:0005524,ATP binding; GO:0044183,protein binding involved in protein folding; GO:0051082,unfolded protein binding; GO:0006458,'de novo' protein folding; GO:0061077,chaperone-mediated protein folding; GO:0046686,response to cadmium ion	K09496: CCT4; T-complex protein 1 subunit delta	At3g18190	ref|XP_004235777.1|	TCPD_ARATH,RecName: Full=T-complex protein 1 subunit delta {ECO:0000303|PubMed:11599560}; Short=TCP-1-delta {ECO:0000303|PubMed:11599560}; AltName: Full=CCT-delta {ECO:0000303|PubMed:11599560}; AltName: Full=Chaperonin CCT4 {ECO:0000305};	K4BM40_SOLLC,RecName: Full=T-complex protein 1 subunit delta {ECO:0000256|RuleBase:RU004192};
gene:Solyc03g119340.3	SL3.0ch03	69466727	69471740	+	5014	protein_coding	GO:0016021,integral component of membrane; GO:0005886,plasma membrane; GO:0005524,ATP binding; GO:0004672,protein kinase activity; GO:0004674,protein serine/threonine kinase activity; GO:0042742,defense response to bacterium; GO:0000302,response to reactive oxygen species	--	At1g70740	ref|XP_004235787.1|	CRK6_ARATH,RecName: Full=Cysteine-rich receptor-like protein kinase 6; Short=Cysteine-rich RLK6; EC=2.7.11.-; AltName: Full=Receptor-like protein kinase 5; Flags: Precursor;	K4BM83_SOLLC,SubName: Full=Uncharacterized protein {ECO:0000313|EnsemblPlants:Solyc03g119340.2.1};
gene:Solyc03g120090.1	SL3.0ch03	70072260	70073177	+	918	protein_coding	GO:0005829,cytosol; GO:0003824,catalytic activity; GO:0046982,protein heterodimerization activity; GO:0042823,pyridoxal phosphate biosynthetic process	K06215: pdxS, pdx1; pyridoxal 5'-phosphate synthase pdxS subunit [EC:4.3.3.6]	At3g16050	ref|XP_004235714.1|	PDX12_ARATH,RecName: Full=Pyridoxal 5'-phosphate synthase-like subunit PDX1.2; Short=AtPDX1.2; Short=AtPDX1;3;	K4BMF8_SOLLC,SubName: Full=Uncharacterized protein {ECO:0000313|EnsemblPlants:Solyc03g120090.1.1};
gene:Solyc03g120570.3	SL3.0ch03	70428713	70433242	+	4530	protein_coding	GO:0016021,integral component of membrane; GO:0005886,plasma membrane; GO:0080054,low-affinity nitrate transmembrane transporter activity; GO:0015706,nitrate transport	K14638: SLC15A3_4, PHT; solute carrier family 15 (peptide/histidine transporter), member 3/4	At1g52190	ref|XP_019068720.1|	PTR6_ARATH,RecName: Full=Protein NRT1/ PTR FAMILY 1.2; Short=AtNPF1.2; AltName: Full=Nitrate transporter 1.11;	M0ZRJ9_SOLTU,SubName: Full=Uncharacterized protein {ECO:0000313|EnsemblPlants:PGSC0003DMT400006545};
gene:Solyc03g120760.3	SL3.0ch03	70516486	70523666	-	7181	protein_coding	GO:0016021,integral component of membrane; GO:0005886,plasma membrane; GO:0005524,ATP binding; GO:0004675,transmembrane receptor protein serine/threonine kinase activity; GO:0007166,cell surface receptor signaling pathway; GO:0006468,protein phosphorylation	--	At1g52290	ref|XP_004235662.1|	PEK15_ARATH,RecName: Full=Proline-rich receptor-like protein kinase PERK15; EC=2.7.11.1; AltName: Full=Proline-rich extensin-like receptor kinase 15; Short=AtPERK15;	K4BMM5_SOLLC,SubName: Full=Uncharacterized protein {ECO:0000313|EnsemblPlants:Solyc03g120760.2.1};
gene:Solyc03g121030.2	SL3.0ch03	70737923	70753997	-	16075	protein_coding	GO:0005737,cytoplasm; GO:0005634,nucleus	K15075: MET18, MMS19; DNA repair/transcription protein MET18/MMS19	At5g48120	ref|XP_010318526.1|	MMS19_ARATH,RecName: Full=MMS19 nucleotide excision repair protein homolog {ECO:0000305}; AltName: Full=MET18 homolog {ECO:0000303|PubMed:23104832}; AltName: Full=MMS19-like protein {ECO:0000305};	K4BMQ2_SOLLC,SubName: Full=Uncharacterized protein {ECO:0000313|EnsemblPlants:Solyc03g121030.1.1};
gene:Solyc03g121370.3	SL3.0ch03	70959062	70965333	-	6272	protein_coding	GO:0022627,cytosolic small ribosomal subunit; GO:0003735,structural constituent of ribosome; GO:0006412,translation	K02957: RP-S15Ae, RPS15A; small subunit ribosomal protein S15Ae	At2g19720	ref|XP_004235616.1|	R15A2_ARATH,RecName: Full=40S ribosomal protein S15a-2;	A0A0V0H8D5_SOLCH,SubName: Full=Putative 40S ribosomal protein S15a-5-like {ECO:0000313|EMBL:JAP16096.1};
gene:Solyc03g121450.3	SL3.0ch03	71040988	71046772	-	5785	protein_coding	GO:0003723,RNA binding	--	At3g13700	ref|NP_001316084.1|	RBP2_MEDTR,RecName: Full=RNA-binding protein 2 {ECO:0000305};	K4BMU4_SOLLC,SubName: Full=Uncharacterized protein {ECO:0000313|EnsemblPlants:Solyc03g121450.2.1};
gene:Solyc03g123790.3	SL3.0ch03	72019879	72025582	-	5704	protein_coding	GO:0016021,integral component of membrane; GO:0009705,plant-type vacuole membrane; GO:0015369,calcium:proton antiporter activity	--	At1g55730	ref|XP_019068743.1|	CAX2_ORYSJ,RecName: Full=Vacuolar cation/proton exchanger 2; AltName: Full=Ca(2+)/H(+) exchanger 2; AltName: Full=OsCAX2;	M1AIW6_SOLTU,SubName: Full=Uncharacterized protein {ECO:0000313|EnsemblPlants:PGSC0003DMT400023737};
gene:Solyc04g005490.3	SL3.0ch04	324730	332743	+	8014	protein_coding	--	--	At1g69340	ref|XP_010319462.1|	--	K4BNF5_SOLLC,SubName: Full=Uncharacterized protein {ECO:0000313|EnsemblPlants:Solyc04g005490.2.1};
gene:Solyc04g007900.3	SL3.0ch04	1572329	1574347	+	2019	protein_coding	GO:0016021,integral component of membrane; GO:0005886,plasma membrane; GO:0006979,response to oxidative stress	--	At1g14870	ref|XP_004236941.1|	PCR2_ARATH,RecName: Full=Protein PLANT CADMIUM RESISTANCE 2; Short=AtPCR2;	K4BNU7_SOLLC,SubName: Full=Uncharacterized protein {ECO:0000313|EnsemblPlants:Solyc04g007900.2.1};
gene:Solyc04g008310.2	SL3.0ch04	1986333	1987685	-	1353	protein_coding	GO:0050403,trans-zeatin O-beta-D-glucosyltransferase activity; GO:0050404,zeatin O-beta-D-xylosyltransferase activity; GO:0009690,cytokinin metabolic process; GO:0048439,flower morphogenesis; GO:0009965,leaf morphogenesis; GO:0045926,negative regulation of growth; GO:0006486,protein glycosylation; GO:0010380,regulation of chlorophyll biosynthetic process; GO:0010083,regulation of vegetative meris…	K13495: CISZOG; cis-zeatin O-glucosyltransferase [EC:2.4.1.215]	At2g15490	ref|XP_004236911.1|	ZOG_PHALU,RecName: Full=Zeatin O-glucosyltransferase; EC=2.4.1.203; AltName: Full=Trans-zeatin O-beta-D-glucosyltransferase;	K4BNY7_SOLLC,RecName: Full=Glycosyltransferase {ECO:0000256|RuleBase:RU362057}; EC=2.4.1.- {ECO:0000256|RuleBase:RU362057};
gene:Solyc04g008500.3	SL3.0ch04	2123344	2130891	+	7548	protein_coding	GO:0009507,chloroplast; GO:0005634,nucleus; GO:0003677,DNA binding; GO:0003700,DNA binding transcription factor activity; GO:0046872,metal ion binding; GO:0008356,asymmetric cell division; GO:0048364,root development; GO:0006351,transcription, DNA-templated	--	At2g02080	ref|XP_004236896.1|	IDD4_ARATH,RecName: Full=Protein indeterminate-domain 4, chloroplastic {ECO:0000303|PubMed:16784536}; Flags: Precursor;	K4BP06_SOLLC,SubName: Full=Uncharacterized protein {ECO:0000313|EnsemblPlants:Solyc04g008500.2.1};
gene:Solyc04g009510.3	SL3.0ch04	2930696	2942579	+	11884	protein_coding	--	--	--	ref|XP_010319297.1|	--	K4BPA7_SOLLC,SubName: Full=Uncharacterized protein {ECO:0000313|EnsemblPlants:Solyc04g009510.2.1};
gene:Solyc04g009560.3	SL3.0ch04	2959824	2970753	-	10930	protein_coding	--	K19951: TBC1D8_9; TBC1 domain family member 8/9	At3g55020	ref|XP_004236815.1|	--	K4BPB2_SOLLC,SubName: Full=Uncharacterized protein {ECO:0000313|EnsemblPlants:Solyc04g009560.2.1};
gene:Solyc04g010030.1	SL3.0ch04	3339869	3344248	-	4380	protein_coding	--	--	--	ref|XP_004237160.2|	--	K4BPF8_SOLLC,SubName: Full=Uncharacterized protein {ECO:0000313|EnsemblPlants:Solyc04g010030.1.1};
gene:Solyc04g015150.3	SL3.0ch04	5323180	5329002	-	5823	protein_coding	GO:0009507,chloroplast; GO:0005829,cytosol; GO:0016791,phosphatase activity; GO:0008967,phosphoglycolate phosphatase activity; GO:0004674,protein serine/threonine kinase activity; GO:0016311,dephosphorylation	--	At5g47760	ref|XP_010319217.1|	PGP2_ARATH,RecName: Full=Phosphoglycolate phosphatase 2; EC=3.1.3.18;	K4BQ18_SOLLC,SubName: Full=Uncharacterized protein {ECO:0000313|EnsemblPlants:Solyc04g015150.2.1};
gene:Solyc04g018063.1	SL3.0ch04	9361329	9363863	-	2535	protein_coding	GO:0005789,endoplasmic reticulum membrane; GO:0016021,integral component of membrane; GO:0020037,heme binding; GO:0005506,iron ion binding; GO:0004497,monooxygenase activity; GO:0016705,oxidoreductase activity, acting on paired donors, with incorporation or reduction of molecular oxygen	--	At1g34540	ref|XP_010319129.1|	C94A2_VICSA,RecName: Full=Cytochrome P450 94A2; EC=1.14.-.-; AltName: Full=P450-dependent fatty acid omega-hydroxylase;	M1BM52_SOLTU,SubName: Full=Uncharacterized protein {ECO:0000313|EnsemblPlants:PGSC0003DMT400048249};
gene:Solyc04g025210.3	SL3.0ch04	25200872	25215638	-	14767	protein_coding	--	--	At1g34320	ref|XP_004237290.1|	--	A0A0V0IP14_SOLCH,SubName: Full=Putative ovule protein {ECO:0000313|EMBL:JAP33664.1};
gene:Solyc04g040170.3	SL3.0ch04	11963141	11971898	-	8758	protein_coding	GO:0000419,DNA-directed RNA polymerase V complex; GO:0003677,DNA binding; GO:0003899,DNA-directed 5'-3' RNA polymerase activity; GO:0006351,transcription, DNA-templated	K03013: RPB5, POLR2E; DNA-directed RNA polymerases I, II, and III subunit RPABC1	At3g57080	ref|XP_004237333.1|	RPE5A_ARATH,RecName: Full=DNA-directed RNA polymerase V subunit 5A;	K4BRF5_SOLLC,SubName: Full=Uncharacterized protein {ECO:0000313|EnsemblPlants:Solyc04g040170.2.1};
gene:Solyc04g045650.3	SL3.0ch04	35237823	35246525	+	8703	protein_coding	GO:0005768,endosome; GO:0005794,Golgi apparatus; GO:0000139,Golgi membrane; GO:0016021,integral component of membrane; GO:0005802,trans-Golgi network; GO:0016757,transferase activity, transferring glycosyl groups; GO:0071555,cell wall organization; GO:0045489,pectin biosynthetic process; GO:0006486,protein glycosylation	--	At1g67410	ref|XP_004237560.1|	ARAD1_ARATH,RecName: Full=Probable arabinosyltransferase ARAD1; EC=2.4.2.-; AltName: Full=Arabinan alpha-1,5-arabinosyltransferase; AltName: Full=L-Arabinosyltransferase; AltName: Full=Protein ARABINAN DEFICIENT 1;	K4BRJ3_SOLLC,SubName: Full=Uncharacterized protein {ECO:0000313|EnsemblPlants:Solyc04g045650.2.1};
gene:Solyc04g049350.3	SL3.0ch04	41468644	41475522	-	6879	protein_coding	GO:0009507,chloroplast; GO:0005829,cytosol; GO:0004107,chorismate synthase activity; GO:0010181,FMN binding; GO:0009073,aromatic amino acid family biosynthetic process; GO:0009423,chorismate biosynthetic process	K01736: aroC; chorismate synthase [EC:4.2.3.5]	At1g48850	ref|XP_015073688.1|	AROC1_SOLLC,RecName: Full=Chorismate synthase 1, chloroplastic; EC=4.2.3.5; AltName: Full=5-enolpyruvylshikimate-3-phosphate phospholyase 1; Flags: Precursor;	M1C9E1_SOLTU,RecName: Full=Chorismate synthase {ECO:0000256|RuleBase:RU000605}; EC=4.2.3.5 {ECO:0000256|RuleBase:RU000605};
gene:Solyc04g051860.3	SL3.0ch04	51102177	51109638	+	7462	protein_coding	GO:0009507,chloroplast; GO:0005524,ATP binding; GO:0000287,magnesium ion binding; GO:0004765,shikimate kinase activity; GO:0009073,aromatic amino acid family biosynthetic process; GO:0009423,chorismate biosynthetic process; GO:0019632,shikimate metabolic process	K00891: E2.7.1.71, aroK, aroL; shikimate kinase [EC:2.7.1.71]	At2g21940	ref|NP_001234112.1|	SK_SOLLC,RecName: Full=Shikimate kinase, chloroplastic; EC=2.7.1.71; Flags: Precursor;	M1BDG7_SOLTU,SubName: Full=Uncharacterized protein {ECO:0000313|EnsemblPlants:PGSC0003DMT400042674};
gene:Solyc04g053130.3	SL3.0ch04	51662144	51664415	-	2272	protein_coding	GO:0009535,chloroplast thylakoid membrane; GO:0016021,integral component of membrane; GO:0009523,photosystem II; GO:0016168,chlorophyll binding; GO:0071486,cellular response to high light intensity; GO:0071492,cellular response to UV-A; GO:0009765,photosynthesis, light harvesting; GO:0009611,response to wounding	--	At2g21970	ref|XP_004237444.1|	STEP2_ARATH,RecName: Full=Stress enhanced protein 2, chloroplastic {ECO:0000305}; Flags: Precursor;	K4BSH0_SOLLC,SubName: Full=Uncharacterized protein {ECO:0000313|EnsemblPlants:Solyc04g053130.2.1};
gene:Solyc04g054710.3	SL3.0ch04	53026038	53032574	+	6537	protein_coding	GO:0009507,chloroplast; GO:0033853,aspartate-prephenate aminotransferase activity; GO:0033854,glutamate-prephenate aminotransferase activity; GO:0042802,identical protein binding; GO:0004069,L-aspartate:2-oxoglutarate aminotransferase activity; GO:0080130,L-phenylalanine:2-oxoglutarate aminotransferase activity; GO:0030170,pyridoxal phosphate binding; GO:0009095,aromatic amino acid family biosynt…	K15849: PAT, AAT; bifunctional aspartate aminotransferase and glutamate/aspartate-prephenate aminotransferase [EC:2.6.1.1 2.6.1.78 2.6.1.79]	At2g22250	ref|NP_001234609.1|	PAT_PETHY,RecName: Full=Bifunctional aspartate aminotransferase and glutamate/aspartate-prephenate aminotransferase; Short=PhPPA-AT; EC=2.6.1.1; EC=2.6.1.78; EC=2.6.1.79; Flags: Precursor;	E5LBC4_SOLLC,SubName: Full=Prephenate aminotransferase {ECO:0000313|EMBL:ADQ00383.1, ECO:0000313|EnsemblPlants:Solyc04g054710.2.1};
gene:Solyc04g055080.3	SL3.0ch04	53592863	53597031	+	4169	protein_coding	--	--	At5g10190	ref|XP_004237593.1|	--	K4BSQ5_SOLLC,SubName: Full=Uncharacterized protein {ECO:0000313|EnsemblPlants:Solyc04g055080.2.1};
gene:Solyc04g055207.1	SL3.0ch04	53817183	53818388	-	1206	protein_coding	--	--	--	--	--	--
gene:Solyc04g055250.3	SL3.0ch04	53821173	53823834	-	2662	protein_coding	--	--	--	ref|XP_004237390.1|	--	K4BSS2_SOLLC,SubName: Full=Uncharacterized protein {ECO:0000313|EnsemblPlants:Solyc04g055250.2.1};
gene:Solyc04g056270.3	SL3.0ch04	53863355	53874119	-	10765	protein_coding	GO:0005634,nucleus; GO:0005516,calmodulin binding; GO:0003700,DNA binding transcription factor activity; GO:0043565,sequence-specific DNA binding; GO:0001077,transcriptional activator activity, RNA polymerase II proximal promoter sequence-specific DNA binding; GO:0070417,cellular response to cold; GO:0042742,defense response to bacterium; GO:0050832,defense response to fungus; GO:0010150,leaf sen…	K21596: CAMTA; calmodulin-binding transcription activator	At2g22300	ref|NP_001266168.2|	CMTA3_ARATH,RecName: Full=Calmodulin-binding transcription activator 3 {ECO:0000303|PubMed:11925432}; Short=AtCAMTA3 {ECO:0000303|PubMed:11925432}; AltName: Full=Ethylene-induced calmodulin-binding protein 1 {ECO:0000303|PubMed:11162426}; Short=EICBP1 {ECO:0000303|PubMed:11162426}; AltName: Full=Ethylene-induced calmodulin-binding protein a {ECO:0000303|PubMed:11782485}; Short=EICBP.a {ECO:000030…	E5D5L1_SOLLC,SubName: Full=Calmodulin-binding protein {ECO:0000313|EMBL:ADK47999.1};
gene:Solyc04g071160.3	SL3.0ch04	58164741	58170945	-	6205	protein_coding	GO:0005829,cytosol; GO:0005634,nucleus; GO:0003682,chromatin binding; GO:0003700,DNA binding transcription factor activity; GO:0051019,mitogen-activated protein kinase binding; GO:0003676,nucleic acid binding; GO:0043621,protein self-association; GO:0043565,sequence-specific DNA binding; GO:0009970,cellular response to sulfate starvation; GO:0006952,defense response; GO:0009294,DNA mediated trans…	K20557: VIP1; transcription factor VIP1	At1g43700	ref|XP_004237777.1|	VIP1_ARATH,RecName: Full=Transcription factor VIP1; AltName: Full=Protein SULPHATE UTILIZATION EFFICIENCY 3; AltName: Full=VirE2-interacting protein 1; Short=AtVIP1; AltName: Full=bZIP transcription factor 51 {ECO:0000303|PubMed:11906833}; Short=AtbZIP51 {ECO:0000303|PubMed:11906833}; Short=bZIP protein 51;	K4BTA8_SOLLC,SubName: Full=Uncharacterized protein {ECO:0000313|EnsemblPlants:Solyc04g071160.2.1};
gene:Solyc04g071260.3	SL3.0ch04	58281394	58285179	-	3786	protein_coding	GO:0005737,cytoplasm; GO:0005856,cytoskeleton; GO:0005524,ATP binding	K10355: ACTF; actin, other eukaryote	At3g12110	ref|XP_010320070.1|	ACT_GOSHI,RecName: Full=Actin;	K4BTB8_SOLLC,SubName: Full=Uncharacterized protein {ECO:0000313|EnsemblPlants:Solyc04g071260.2.1};
gene:Solyc04g071523.1	SL3.0ch04	58595665	58597319	+	1655	protein_coding	--	--	--	ref|XP_004237798.1|	--	A0A2G2WZA4_CAPBA,SubName: Full=Uncharacterized protein {ECO:0000313|EMBL:PHT50530.1};
gene:Solyc04g071780.3	SL3.0ch04	58862146	58863940	+	1795	protein_coding	GO:0005789,endoplasmic reticulum membrane; GO:0016021,integral component of membrane; GO:0016020,membrane; GO:0016711,flavonoid 3'-monooxygenase activity; GO:0020037,heme binding; GO:0005506,iron ion binding; GO:0009813,flavonoid biosynthetic process; GO:0009733,response to auxin; GO:0044550,secondary metabolite biosynthetic process	K20623: CYP92A6; typhasterol/6-deoxotyphasterol 2alpha-hydroxylase	At5g07990	ref|XP_004237819.1|	F3PH_ARATH,RecName: Full=Flavonoid 3'-monooxygenase; EC=1.14.13.21; AltName: Full=Cytochrome P450 75B1; AltName: Full=Flavonoid 3'-hydroxylase; Short=AtF3'H; AltName: Full=Protein TRANSPARENT TESTA 7;	K4BTG8_SOLLC,SubName: Full=Uncharacterized protein {ECO:0000313|EnsemblPlants:Solyc04g071780.2.1};
gene:Solyc04g074180.4	SL3.0ch04	60263843	60269972	+	6130	protein_coding	GO:0005737,cytoplasm; GO:0016604,nuclear body; GO:0005634,nucleus; GO:0016605,PML body; GO:0005524,ATP binding; GO:0009882,blue light photoreceptor activity; GO:0071949,FAD binding; GO:0042802,identical protein binding; GO:0016301,kinase activity; GO:0046872,metal ion binding; GO:0004672,protein kinase activity; GO:0046283,anthocyanin-containing compound metabolic process; GO:0060918,auxin transp…	K12118: CRY1; cryptochrome 1	At4g08920	ref|NP_001234667.1|	CRY1_ARATH,RecName: Full=Cryptochrome-1 {ECO:0000303|PubMed:8953250}; Short=AtCry {ECO:0000303|PubMed:22421133}; Short=Atcry1 {ECO:0000303|PubMed:8953250}; AltName: Full=Blue light photoreceptor {ECO:0000303|PubMed:7756321}; AltName: Full=Protein BLUE LIGHT UNINHIBITED 1 {ECO:0000303|PubMed:12324610}; AltName: Full=Protein ELONGATED HYPOCOTYL 4 {ECO:0000303|PubMed:8232555}; AltName: Full=Protein …	Q9XHD8_SOLLC,SubName: Full=Cryptochrome 1 {ECO:0000313|EMBL:AAD44161.1, ECO:0000313|EnsemblPlants:Solyc04g074180.2.1};
gene:Solyc04g074280.1	SL3.0ch04	60360524	60361753	-	1230	protein_coding	GO:0009507,chloroplast; GO:0016787,hydrolase activity; GO:0003723,RNA binding; GO:0000373,Group II intron splicing; GO:0015979,photosynthesis	--	At4g08940	ref|XP_004237920.1|	WTF1_ARATH,RecName: Full=Protein WHAT'S THIS FACTOR 1 homolog {ECO:0000305}; Flags: Precursor;	K4BTW6_SOLLC,SubName: Full=Uncharacterized protein {ECO:0000313|EnsemblPlants:Solyc04g074280.1.1};
gene:Solyc04g074490.3	SL3.0ch04	60567529	60578930	+	11402	protein_coding	GO:0005829,cytosol	--	At1g78280	ref|XP_004237935.1|	FB92_ARATH,RecName: Full=F-box protein At1g78280;	K4BTY7_SOLLC,SubName: Full=Uncharacterized protein {ECO:0000313|EnsemblPlants:Solyc04g074490.2.1};
gene:Solyc04g076340.3	SL3.0ch04	61341252	61345445	+	4194	protein_coding	--	--	At5g65480	ref|XP_004237997.1|	--	K4BU72_SOLLC,SubName: Full=Uncharacterized protein {ECO:0000313|EnsemblPlants:Solyc04g076340.2.1};
gene:Solyc04g076920.3	SL3.0ch04	61944619	61954710	-	10092	protein_coding	GO:0005794,Golgi apparatus; GO:0000139,Golgi membrane; GO:0016021,integral component of membrane; GO:0015018,galactosylgalactosylxylosylprotein 3-beta-glucuronosyltransferase activity; GO:0042285,xylosyltransferase activity; GO:0071555,cell wall organization; GO:0010417,glucuronoxylan biosynthetic process; GO:0009834,plant-type secondary cell wall biogenesis; GO:0010584,pollen exine formation; GO…	K20869: IRX9; putative beta-1,4-xylosyltransferase IRX9 [EC:2.4.2.-]	At1g27600	ref|XP_004238039.1|	IRX9H_ARATH,RecName: Full=Probable beta-1,4-xylosyltransferase IRX9H; EC=2.4.2.-; AltName: Full=Protein IRREGULAR XYLEM 9 homolog; AltName: Full=Xylan xylosyltransferase IRX9H;	A0A0V0IKA7_SOLCH,RecName: Full=Glycosyltransferases {ECO:0000256|RuleBase:RU363127}; EC=2.4.-.- {ECO:0000256|RuleBase:RU363127};
gene:Solyc04g077460.3	SL3.0ch04	62455077	62459935	+	4859	protein_coding	GO:0016021,integral component of membrane; GO:0005774,vacuolar membrane; GO:0005773,vacuole; GO:0015171,amino acid transmembrane transporter activity; GO:0003333,amino acid transmembrane transport	K14207: SLC38A2, SNAT2; solute carrier family 38 (sodium-coupled neutral amino acid transporter), member 2	At3g30390	ref|XP_004238063.1|	AVT6A_ARATH,RecName: Full=Amino acid transporter AVT6A {ECO:0000305}; Short=AtAvt6A {ECO:0000303|PubMed:27925655};	K4BUI3_SOLLC,SubName: Full=Uncharacterized protein {ECO:0000313|EnsemblPlants:Solyc04g077460.2.1};
gene:Solyc04g078150.3	SL3.0ch04	63053131	63057257	-	4127	protein_coding	--	--	--	ref|XP_004238110.1|	--	K4BUQ2_SOLLC,SubName: Full=Uncharacterized protein {ECO:0000313|EnsemblPlants:Solyc04g078150.2.1};
gene:Solyc04g078950.1	SL3.0ch04	63680024	63680941	-	918	protein_coding	GO:0005829,cytosol; GO:0005886,plasma membrane; GO:0009904,chloroplast accumulation movement; GO:0009903,chloroplast avoidance movement	--	At2g26570	ref|XP_004238158.1|	WEB1_ARATH,RecName: Full=Protein WEAK CHLOROPLAST MOVEMENT UNDER BLUE LIGHT 1; Short=Protein WEB1;	K4BUX9_SOLLC,SubName: Full=Uncharacterized protein {ECO:0000313|EnsemblPlants:Solyc04g078950.1.1};
gene:Solyc04g080300.3	SL3.0ch04	64620288	64623217	-	2930	protein_coding	GO:0016021,integral component of membrane	--	At1g19400	ref|XP_004238253.1|	Y1015_ARATH,RecName: Full=Uncharacterized protein At1g01500;	K4BVA9_SOLLC,SubName: Full=Uncharacterized protein {ECO:0000313|EnsemblPlants:Solyc04g080300.2.1};
gene:Solyc04g081210.3	SL3.0ch04	65296914	65305448	+	8535	protein_coding	GO:0009941,chloroplast envelope; GO:0005829,cytosol; GO:0005875,microtubule associated complex; GO:0005634,nucleus; GO:0005886,plasma membrane; GO:0009737,response to abscisic acid	--	At1g19870	ref|XP_004238337.1|	IQD32_ARATH,RecName: Full=Protein IQ-DOMAIN 32;	K4BVK0_SOLLC,SubName: Full=Uncharacterized protein {ECO:0000313|EnsemblPlants:Solyc04g081210.2.1};
gene:Solyc04g081330.3	SL3.0ch04	65437242	65440821	-	3580	protein_coding	--	--	--	ref|XP_004238349.1|	--	K4BVL2_SOLLC,SubName: Full=Uncharacterized protein {ECO:0000313|EnsemblPlants:Solyc04g081330.2.1};
gene:Solyc04g081370.2	SL3.0ch04	65465618	65469014	+	3397	protein_coding	--	--	At1g75710	ref|XP_004238353.1|	--	K4BVL6_SOLLC,SubName: Full=Uncharacterized protein {ECO:0000313|EnsemblPlants:Solyc04g081370.2.1};
gene:Solyc04g081510.3	SL3.0ch04	65548412	65555244	+	6833	protein_coding	--	--	At1g34320	ref|XP_004238364.1|	--	K4BVN0_SOLLC,SubName: Full=Uncharacterized protein {ECO:0000313|EnsemblPlants:Solyc04g081510.2.1};
gene:Solyc04g081600.2	SL3.0ch04	65632209	65634688	+	2480	protein_coding	--	--	--	--	--	K4BVN9_SOLLC,SubName: Full=Uncharacterized protein {ECO:0000313|EnsemblPlants:Solyc04g081600.1.1};
gene:Solyc04g081610.1	SL3.0ch04	65638333	65638601	-	269	protein_coding	--	--	--	ref|XP_015072832.1|	--	K4BVP0_SOLLC,SubName: Full=Uncharacterized protein {ECO:0000313|EnsemblPlants:Solyc04g081610.1.1};
gene:Solyc04g081650.3	SL3.0ch04	65693089	65694441	-	1353	protein_coding	GO:0005634,nucleus; GO:0007049,cell cycle; GO:0051301,cell division	K21777: CCNB; G2/mitotic-specific cyclin-B, other	At1g76310	ref|XP_004238428.1|	CCNB2_MEDSA,RecName: Full=G2/mitotic-specific cyclin-2; AltName: Full=B-like cyclin; AltName: Full=CycMs2; Flags: Fragment;	K4BVP4_SOLLC,SubName: Full=Uncharacterized protein {ECO:0000313|EnsemblPlants:Solyc04g081650.2.1};
gene:Solyc04g081655.1	SL3.0ch04	65694931	65695417	-	487	protein_coding	GO:0005634,nucleus; GO:0007049,cell cycle; GO:0051301,cell division	K21777: CCNB; G2/mitotic-specific cyclin-B, other	At1g20610	ref|XP_015071833.1|	CCB24_ARATH,RecName: Full=Cyclin-B2-4; AltName: Full=G2/mitotic-specific cyclin-B2-4; Short=CycB2;4;	A0A0V0I7U9_SOLCH,SubName: Full=Putative cyclin-B2-4-like {ECO:0000313|EMBL:JAP28717.1};
gene:Solyc04g081660.2	SL3.0ch04	65695463	65696027	-	565	protein_coding	GO:0005634,nucleus; GO:0007049,cell cycle; GO:0051301,cell division	K21777: CCNB; G2/mitotic-specific cyclin-B, other	At1g76310	ref|XP_006342132.1|	CCB24_ARATH,RecName: Full=Cyclin-B2-4; AltName: Full=G2/mitotic-specific cyclin-B2-4; Short=CycB2;4;	K4BVP5_SOLLC,SubName: Full=Uncharacterized protein {ECO:0000313|EnsemblPlants:Solyc04g081660.1.1};
gene:Solyc04g081670.3	SL3.0ch04	65697602	65699071	-	1470	protein_coding	GO:0000326,protein storage vacuole; GO:0004197,cysteine-type endopeptidase activity; GO:0051603,proteolysis involved in cellular protein catabolic process; GO:0006624,vacuolar protein processing	--	At2g25940	gb|PHT66621.1|	VPEA_ARATH,RecName: Full=Vacuolar-processing enzyme alpha-isozyme; EC=3.4.22.34 {ECO:0000250|UniProtKB:Q84LM2}; AltName: Full=Alpha-VPE; AltName: Full=Asparaginyl endopeptidase alpha-VPE {ECO:0000305}; Flags: Precursor;	K4BVP6_SOLLC,SubName: Full=Uncharacterized protein {ECO:0000313|EnsemblPlants:Solyc04g081670.2.1};
gene:Solyc04g081690.2	SL3.0ch04	65706621	65714941	-	8321	protein_coding	--	K08596: SENP7; sentrin-specific protease 7 [EC:3.4.22.68]	--	ref|XP_015170525.1|	--	K4BVP8_SOLLC,SubName: Full=Uncharacterized protein {ECO:0000313|EnsemblPlants:Solyc04g081690.1.1};
gene:Solyc04g081720.1	SL3.0ch04	65737977	65738245	-	269	protein_coding	--	--	--	ref|XP_010320434.1|	--	K4BVQ1_SOLLC,SubName: Full=Uncharacterized protein {ECO:0000313|EnsemblPlants:Solyc04g081720.1.1};
gene:Solyc04g081820.3	SL3.0ch04	65796047	65801529	-	5483	protein_coding	GO:0005737,cytoplasm; GO:0005844,polysome; GO:0003729,mRNA binding; GO:0009738,abscisic acid-activated signaling pathway; GO:0010150,leaf senescence; GO:0009737,response to abscisic acid; GO:0009753,response to jasmonic acid; GO:0009751,response to salicylic acid	K18757: LARP1; la-related protein 1	--	ref|NP_001306057.1|	LRP1C_ARATH,RecName: Full=La-related protein 1C; Short=AtLARP1c;	K4BVR1_SOLLC,SubName: Full=Uncharacterized protein {ECO:0000313|EnsemblPlants:Solyc04g081820.2.1};
gene:Solyc04g081900.3	SL3.0ch04	65850448	65852911	+	2464	protein_coding	GO:0005737,cytoplasm; GO:0047134,protein-disulfide reductase activity; GO:0004791,thioredoxin-disulfide reductase activity; GO:0045454,cell redox homeostasis	K17609: NXN; nucleoredoxin [EC:1.8.1.8]	At1g60420	ref|XP_004238384.1|	NRX2_ORYSJ,RecName: Full=Probable nucleoredoxin 2; Short=OsNrx2; EC=1.8.1.8;	K4BVR9_SOLLC,SubName: Full=Uncharacterized protein {ECO:0000313|EnsemblPlants:Solyc04g081900.2.1};
gene:Solyc04g082360.2	SL3.0ch04	66138319	66144352	+	6034	protein_coding	--	--	--	ref|XP_004238423.1|	--	K4BVW3_SOLLC,SubName: Full=Uncharacterized protein {ECO:0000313|EnsemblPlants:Solyc04g082360.1.1};
gene:Solyc04g082600.3	SL3.0ch04	66314607	66320833	-	6227	protein_coding	GO:0005737,cytoplasm; GO:0005634,nucleus; GO:0046872,metal ion binding; GO:0004722,protein serine/threonine phosphatase activity; GO:0061416,regulation of transcription from RNA polymerase II promoter in response to salt stress; GO:0009737,response to abscisic acid; GO:0009651,response to salt stress; GO:0009414,response to water deprivation	K14803: PTC2_3; protein phosphatase PTC2/3 [EC:3.1.3.16]	At2g33700	ref|XP_004238444.1|	P2C27_ARATH,RecName: Full=Probable protein phosphatase 2C 27 {ECO:0000303|PubMed:19021904}; Short=AtPP2C27 {ECO:0000303|PubMed:19021904}; EC=3.1.3.16 {ECO:0000255|PROSITE-ProRule:PRU01082}; AltName: Full=Probable protein phosphatase 2C G group 1 {ECO:0000303|PubMed:22627139}; Short=AtPP2CG1 {ECO:0000303|PubMed:22627139};	K4BVY7_SOLLC,SubName: Full=Uncharacterized protein {ECO:0000313|EnsemblPlants:Solyc04g082600.2.1};
gene:Solyc04g082650.3	SL3.0ch04	66345371	66353647	+	8277	protein_coding	GO:0016021,integral component of membrane; GO:0005886,plasma membrane; GO:0019706,protein-cysteine S-palmitoyltransferase activity	K20027: ZDHHC1_11; palmitoyltransferase ZDHHC1/11 [EC:2.3.1.225]	At4g15080	ref|XP_004238448.1|	ZDHC3_ARATH,RecName: Full=Protein S-acyltransferase 21; EC=2.3.1.225; AltName: Full=Probable palmitoyltransferase At2g33640; AltName: Full=Zinc finger DHHC domain-containing protein At2g33640;	K4BVZ2_SOLLC,RecName: Full=S-acyltransferase {ECO:0000256|RuleBase:RU079119}; EC=2.3.1.225 {ECO:0000256|RuleBase:RU079119}; AltName: Full=Palmitoyltransferase {ECO:0000256|RuleBase:RU079119};
gene:Solyc04g082880.3	SL3.0ch04	66470983	66476704	-	5722	protein_coding	GO:0005737,cytoplasm; GO:0003872,6-phosphofructokinase activity; GO:0005524,ATP binding; GO:0047334,diphosphate-fructose-6-phosphate 1-phosphotransferase activity; GO:0046872,metal ion binding	K00895: pfp, PFP; diphosphate-dependent phosphofructokinase [EC:2.7.1.90]	At1g76550	ref|XP_004238468.1|	PFPA_SOLTU,RecName: Full=Pyrophosphate--fructose 6-phosphate 1-phosphotransferase subunit alpha {ECO:0000255|HAMAP-Rule:MF_03185}; Short=PFP {ECO:0000255|HAMAP-Rule:MF_03185}; AltName: Full=6-phosphofructokinase, pyrophosphate dependent {ECO:0000255|HAMAP-Rule:MF_03185}; AltName: Full=PPi-PFK {ECO:0000255|HAMAP-Rule:MF_03185}; AltName: Full=Pyrophosphate-dependent 6-phosphofructose-1-kinase {ECO:…	K4BW14_SOLLC,RecName: Full=Pyrophosphate--fructose 6-phosphate 1-phosphotransferase subunit alpha {ECO:0000256|HAMAP-Rule:MF_03185}; Short=PFP {ECO:0000256|HAMAP-Rule:MF_03185}; AltName: Full=6-phosphofructokinase, pyrophosphate dependent {ECO:0000256|HAMAP-Rule:MF_03185}; AltName: Full=PPi-PFK {ECO:0000256|HAMAP-Rule:MF_03185}; AltName: Full=Pyrophosphate-dependent 6-phosphofructose-1-kinase {EC…
gene:Solyc04g082920.3	SL3.0ch04	66488639	66494801	+	6163	protein_coding	--	--	--	ref|XP_004238472.1|	--	K4BW18_SOLLC,RecName: Full=Chlorophyll a-b binding protein, chloroplastic {ECO:0000256|RuleBase:RU363080};
gene:Solyc05g005320.1	SL3.0ch05	250445	250924	-	480	protein_coding	--	--	--	ref|XP_004238660.1|	--	K4BW63_SOLLC,SubName: Full=Uncharacterized protein {ECO:0000313|EnsemblPlants:Solyc05g005320.1.1};
gene:Solyc05g005330.3	SL3.0ch05	262370	271073	+	8704	protein_coding	GO:0005737,cytoplasm; GO:0016020,membrane; GO:0043531,ADP binding; GO:0005524,ATP binding; GO:0009626,plant-type hypersensitive response	K14497: PP2C; protein phosphatase 2C [EC:3.1.3.16]	--	ref|XP_010320570.2|	R1B16_SOLDE,RecName: Full=Putative late blight resistance protein homolog R1B-16;	K4BW64_SOLLC,SubName: Full=Uncharacterized protein {ECO:0000313|EnsemblPlants:Solyc05g005330.2.1};
gene:Solyc05g006540.3	SL3.0ch05	1151308	1165565	-	14258	protein_coding	GO:0000785,chromatin; GO:0000118,histone deacetylase complex; GO:0001106,RNA polymerase II transcription corepressor activity; GO:0016575,histone deacetylation; GO:0000122,negative regulation of transcription by RNA polymerase II; GO:0045892,negative regulation of transcription, DNA-templated; GO:0009737,response to abscisic acid; GO:0006351,transcription, DNA-templated	K11644: SIN3A; paired amphipathic helix protein Sin3a	At1g70060	ref|XP_010320638.1|	SNL3_ARATH,RecName: Full=Paired amphipathic helix protein Sin3-like 3; AltName: Full=Histone deacetylase complex subunit Sin3; Short=AtSin3; AltName: Full=Transcriptional corepressor Sin3;	K4BWI0_SOLLC,SubName: Full=Uncharacterized protein {ECO:0000313|EnsemblPlants:Solyc05g006540.2.1};
gene:Solyc05g007260.3	SL3.0ch05	1925273	1929027	-	3755	protein_coding	GO:0005829,cytosol; GO:0046872,metal ion binding; GO:0004750,ribulose-phosphate 3-epimerase activity; GO:0044262,cellular carbohydrate metabolic process; GO:0019323,pentose catabolic process; GO:0009052,pentose-phosphate shunt, non-oxidative branch	K01783: rpe, RPE; ribulose-phosphate 3-epimerase [EC:5.1.3.1]	At3g01850	ref|XP_004238785.1|	RPE1_ORYSJ,RecName: Full=Ribulose-phosphate 3-epimerase, cytoplasmic isoform; EC=5.1.3.1; AltName: Full=Cyt-RPEase; AltName: Full=Pentose-5-phosphate 3-epimerase; Short=PPE; AltName: Full=RPEcyt; AltName: Full=Ribulose-5-phosphate-epimerase;	A0A1U7WJ35_NICSY,RecName: Full=Ribulose-phosphate 3-epimerase {ECO:0000256|PIRNR:PIRNR001461}; EC=5.1.3.1 {ECO:0000256|PIRNR:PIRNR001461};
gene:Solyc05g007270.3	SL3.0ch05	1929768	1938330	-	8563	protein_coding	--	--	At2g46420	ref|XP_010320679.1|	--	K4BWQ3_SOLLC,SubName: Full=Uncharacterized protein {ECO:0000313|EnsemblPlants:Solyc05g007270.2.1};
gene:Solyc05g007740.2	SL3.0ch05	2208486	2212549	+	4064	protein_coding	GO:0043231,intracellular membrane-bounded organelle; GO:0004519,endonuclease activity; GO:0003723,RNA binding; GO:0008270,zinc ion binding; GO:0009451,RNA modification	--	At2g25580	ref|XP_004238807.1|	PP170_ARATH,RecName: Full=Pentatricopeptide repeat-containing protein At2g25580;	K4BWU9_SOLLC,SubName: Full=Uncharacterized protein {ECO:0000313|EnsemblPlants:Solyc05g007740.1.1};
gene:Solyc05g007770.3	SL3.0ch05	2229594	2232225	+	2632	protein_coding	GO:0005634,nucleus; GO:0003677,DNA binding; GO:0003700,DNA binding transcription factor activity; GO:0009793,embryo development ending in seed dormancy; GO:0009908,flower development; GO:0009835,fruit ripening; GO:0010150,leaf senescence; GO:0009825,multidimensional cell growth; GO:0006351,transcription, DNA-templated	--	At1g69490	ref|NP_001316452.1|	NAC29_ARATH,RecName: Full=NAC transcription factor 29; Short=AtNAC029; AltName: Full=Protein NAC-LIKE, ACTIVATED BY AP3/PI; Short=AtNAP;	K4BWV2_SOLLC,SubName: Full=Uncharacterized protein {ECO:0000313|EnsemblPlants:Solyc05g007770.2.1};
gene:Solyc05g007820.3	SL3.0ch05	2256547	2262983	+	6437	protein_coding	--	--	--	ref|XP_010320694.2|	--	A0A0V0IFR0_SOLCH,SubName: Full=Putative methyltransferase-like protein 7B-like {ECO:0000313|EMBL:JAP30953.1};
gene:Solyc05g007880.3	SL3.0ch05	2319834	2322464	-	2631	protein_coding	GO:0005634,nucleus; GO:0003700,DNA binding transcription factor activity; GO:0046872,metal ion binding; GO:0043565,sequence-specific DNA binding; GO:0009908,flower development; GO:0006355,regulation of transcription, DNA-templated; GO:0006351,transcription, DNA-templated	--	At5g39660	ref|XP_004238821.1|	CDF2_ARATH,RecName: Full=Cyclic dof factor 2; AltName: Full=Dof zinc finger protein DOF5.2; Short=AtDOF5.2;	K4BWW3_SOLLC,SubName: Full=Uncharacterized protein {ECO:0000313|EnsemblPlants:Solyc05g007880.2.1};
gene:Solyc05g008060.3	SL3.0ch05	2482105	2486023	+	3919	protein_coding	GO:0009986,cell surface; GO:0005783,endoplasmic reticulum; GO:0016021,integral component of membrane; GO:0016328,lateral plasma membrane; GO:0005886,plasma membrane; GO:0012506,vesicle membrane; GO:0010329,auxin efflux transmembrane transporter activity; GO:0010315,auxin efflux; GO:0010252,auxin homeostasis; GO:0009926,auxin polar transport; GO:0009734,auxin-activated signaling pathway; GO:000963…	K13947: PIN; auxin efflux carrier family	At1g70940	ref|NP_001234184.1|	PIN3_ARATH,RecName: Full=Auxin efflux carrier component 3 {ECO:0000303|PubMed:11845211}; Short=AtPIN3 {ECO:0000303|PubMed:11845211};	E5KGD4_SOLLC,RecName: Full=Auxin efflux carrier component {ECO:0000256|RuleBase:RU362108};
gene:Solyc05g008120.3	SL3.0ch05	2531609	2535997	-	4389	protein_coding	GO:0005783,endoplasmic reticulum; GO:0005788,endoplasmic reticulum lumen; GO:0005886,plasma membrane; GO:0051082,unfolded protein binding; GO:0052033,pathogen-associated molecular pattern dependent induction by symbiont of host innate immune response; GO:0006457,protein folding	--	At1g71000	ref|XP_004238841.1|	DNJ19_ARATH,RecName: Full=DnaJ protein ERDJ3B; AltName: Full=Chaperone protein dnaJ 19; Short=AtDjB19; Short=AtJ19; AltName: Full=Endoplasmic reticulum dnaJ domain-containing protein 3B; Short=AtERdj3B; AltName: Full=Protein SCJ1 homolog ERDJ3B; Flags: Precursor;	K4BWY6_SOLLC,SubName: Full=Uncharacterized protein {ECO:0000313|EnsemblPlants:Solyc05g008120.2.1};
gene:Solyc05g008260.3	SL3.0ch05	2640847	2648906	-	8060	protein_coding	GO:0005789,endoplasmic reticulum membrane; GO:0016021,integral component of membrane; GO:0016757,transferase activity, transferring glycosyl groups	K20781: SGT1; peptidyl serine alpha-galactosyltransferase [EC:2.4.1.-]	At3g01720	ref|XP_004238851.1|	SRGT1_ARATH,RecName: Full=Peptidyl serine alpha-galactosyltransferase {ECO:0000303|PubMed:24914209}; Short=AtSGT1 {ECO:0000303|PubMed:24914209}; EC=2.4.1.- {ECO:0000305}; Flags: Precursor;	K4BX00_SOLLC,SubName: Full=Uncharacterized protein {ECO:0000313|EnsemblPlants:Solyc05g008260.2.1};
gene:Solyc05g008580.3	SL3.0ch05	2892000	2899926	-	7927	protein_coding	GO:0005789,endoplasmic reticulum membrane; GO:0016021,integral component of membrane; GO:0031965,nuclear membrane; GO:0003882,CDP-diacylglycerol-serine O-phosphatidyltransferase activity; GO:0009556,microsporogenesis; GO:0006646,phosphatidylethanolamine biosynthetic process; GO:0006659,phosphatidylserine biosynthetic process	K08730: PTDSS2; phosphatidylserine synthase 2 [EC:2.7.8.29]	At1g15110	ref|XP_004238876.1|	PSS1_ARATH,RecName: Full=CDP-diacylglycerol--serine O-phosphatidyltransferase 1; EC=2.7.8.8; AltName: Full=Phosphatidylserine synthase 1;	K4BX32_SOLLC,SubName: Full=Uncharacterized protein {ECO:0000313|EnsemblPlants:Solyc05g008580.2.1};
gene:Solyc05g008815.1	SL3.0ch05	3043296	3049357	-	6062	protein_coding	GO:0031969,chloroplast membrane; GO:0005887,integral component of plasma membrane; GO:0005886,plasma membrane; GO:0008195,phosphatidate phosphatase activity; GO:0006644,phospholipid metabolic process	K18693: DPP1, DPPL, PLPP4_5; diacylglycerol diphosphate phosphatase / phosphatidate phosphatase [EC:3.1.3.81 3.1.3.4]	At3g02600	ref|XP_004238889.1|	LPP3_ARATH,RecName: Full=Putative lipid phosphate phosphatase 3, chloroplastic; Short=AtLPP3; EC=3.1.3.-; AltName: Full=Phosphatidate phosphohydrolase 3; AltName: Full=Phosphatidic acid phosphatase 3; Flags: Precursor;	K4BX55_SOLLC,SubName: Full=Uncharacterized protein {ECO:0000313|EnsemblPlants:Solyc05g008810.2.1};
gene:Solyc05g008820.3	SL3.0ch05	3053304	3055784	+	2481	protein_coding	GO:0031969,chloroplast membrane; GO:0005887,integral component of plasma membrane; GO:0005886,plasma membrane; GO:0008195,phosphatidate phosphatase activity; GO:0006644,phospholipid metabolic process	K18693: DPP1, DPPL, PLPP4_5; diacylglycerol diphosphate phosphatase / phosphatidate phosphatase [EC:3.1.3.81 3.1.3.4]	At3g02600	ref|XP_010320737.1|	LPP3_ARATH,RecName: Full=Putative lipid phosphate phosphatase 3, chloroplastic; Short=AtLPP3; EC=3.1.3.-; AltName: Full=Phosphatidate phosphohydrolase 3; AltName: Full=Phosphatidic acid phosphatase 3; Flags: Precursor;	K4BX56_SOLLC,SubName: Full=Uncharacterized protein {ECO:0000313|EnsemblPlants:Solyc05g008820.2.1};
gene:Solyc05g008920.3	SL3.0ch05	3124015	3131132	-	7118	protein_coding	--	--	At1g15030	ref|XP_004238898.1|	--	K4BX66_SOLLC,SubName: Full=Uncharacterized protein {ECO:0000313|EnsemblPlants:Solyc05g008920.2.1};
gene:Solyc05g009070.3	SL3.0ch05	3216917	3220562	+	3646	protein_coding	GO:0046872,metal ion binding; GO:0004722,protein serine/threonine phosphatase activity	K17500: ILKAP; integrin-linked kinase-associated serine/threonine phosphatase 2C [EC:3.1.3.16]	At1g68410	ref|XP_010320754.1|	P2C15_ARATH,RecName: Full=Probable protein phosphatase 2C 15; Short=AtPP2C15; EC=3.1.3.16;	K4BX81_SOLLC,SubName: Full=Uncharacterized protein {ECO:0000313|EnsemblPlants:Solyc05g009070.2.1};
gene:Solyc05g009980.3	SL3.0ch05	4169383	4183351	-	13969	protein_coding	GO:0005829,cytosol; GO:0000932,P-body; GO:0003729,mRNA binding; GO:0042803,protein homodimerization activity; GO:0033962,cytoplasmic mRNA processing body assembly; GO:0031087,deadenylation-independent decapping of nuclear-transcribed mRNA; GO:0006397,mRNA processing; GO:0017148,negative regulation of translation; GO:0010606,positive regulation of cytoplasmic mRNA processing body assembly	K18749: LSM14, RAP55, SCD6; protein LSM14	At1g26110	ref|XP_004238975.1|	DCP5_ARATH,RecName: Full=Protein decapping 5;	K4BXH2_SOLLC,SubName: Full=Uncharacterized protein {ECO:0000313|EnsemblPlants:Solyc05g009980.2.1};
gene:Solyc05g010367.1	SL3.0ch05	4521611	4523184	-	1574	protein_coding	--	--	At1g13570	ref|XP_004238997.1|	FDL1_ARATH,RecName: Full=F-box/FBD/LRR-repeat protein At1g13570;	M1CCK9_SOLTU,SubName: Full=Uncharacterized protein {ECO:0000313|EnsemblPlants:PGSC0003DMT400064577};
gene:Solyc05g010380.1	SL3.0ch05	4523947	4524123	-	177	protein_coding	--	--	--	--	--	K4BXL1_SOLLC,SubName: Full=Uncharacterized protein {ECO:0000313|EnsemblPlants:Solyc05g010380.1.1};
gene:Solyc05g012240.2	SL3.0ch05	5517407	5521271	-	3865	protein_coding	--	--	At3g25150	ref|XP_004239459.1|	--	K4BXU7_SOLLC,SubName: Full=Uncharacterized protein {ECO:0000313|EnsemblPlants:Solyc05g012240.1.1};
gene:Solyc05g012500.3	SL3.0ch05	5738781	5745789	-	7009	protein_coding	GO:0005634,nucleus; GO:0003700,DNA binding transcription factor activity; GO:0043565,sequence-specific DNA binding; GO:0044212,transcription regulatory region DNA binding; GO:0006970,response to osmotic stress; GO:0009651,response to salt stress; GO:0009414,response to water deprivation; GO:0006351,transcription, DNA-templated	--	At1g69310	ref|XP_004239067.1|	WRK57_ARATH,RecName: Full=Probable WRKY transcription factor 57; AltName: Full=WRKY DNA-binding protein 57;	K4BXX2_SOLLC,SubName: Full=Uncharacterized protein {ECO:0000313|EnsemblPlants:Solyc05g012500.2.1};
gene:Solyc05g013040.3	SL3.0ch05	6150743	6155827	+	5085	protein_coding	GO:0005829,cytosol; GO:0005768,endosome; GO:0010008,endosome membrane; GO:0005886,plasma membrane; GO:0005802,trans-Golgi network; GO:0005086,ARF guanyl-nucleotide exchange factor activity; GO:0042802,identical protein binding; GO:0042803,protein homodimerization activity; GO:0010540,basipetal auxin transport; GO:0007155,cell adhesion; GO:0071555,cell wall organization; GO:0000911,cytokinesis by …	K18443: GBF1; golgi-specific brefeldin A-resistance guanine nucleotide exchange factor 1	At1g13980	ref|XP_010320912.1|	GNOM_ARATH,RecName: Full=ARF guanine-nucleotide exchange factor GNOM; AltName: Full=Pattern formation protein EMB30; AltName: Full=Protein EMBRYO DEFECTIVE 30; AltName: Full=Protein MIZU-KUSSEI2; AltName: Full=Protein VASCULAR NETWORK 7;	K4BY25_SOLLC,SubName: Full=Uncharacterized protein {ECO:0000313|EnsemblPlants:Solyc05g013040.2.1};
gene:Solyc05g013530.3	SL3.0ch05	6766777	6767981	+	1205	protein_coding	--	--	At3g26510	ref|XP_010320935.1|	--	A0A0V0H9P9_SOLCH,SubName: Full=Putative ovule protein {ECO:0000313|EMBL:JAP17170.1};
gene:Solyc05g014300.1	SL3.0ch05	8101967	8102161	+	195	protein_coding	--	--	--	--	--	K4BYF0_SOLLC,SubName: Full=Uncharacterized protein {ECO:0000313|EnsemblPlants:Solyc05g014300.1.1};
gene:Solyc05g015550.2	SL3.0ch05	11410775	11412001	+	1227	protein_coding	GO:0005634,nucleus; GO:0033613,activating transcription factor binding; GO:0003700,DNA binding transcription factor activity; GO:0046982,protein heterodimerization activity; GO:0043565,sequence-specific DNA binding; GO:0009738,abscisic acid-activated signaling pathway; GO:0045893,positive regulation of transcription, DNA-templated; GO:0006355,regulation of transcription, DNA-templated; GO:0006351…	K08065: NFYB; nuclear transcription Y subunit beta	At5g47670	ref|XP_010321196.1|	NFYB6_ARATH,RecName: Full=Nuclear transcription factor Y subunit B-6; Short=AtNF-YB-6; AltName: Full=Protein LEAFY COTYLEDON 1-LIKE;	K4BYS1_SOLLC,SubName: Full=Uncharacterized protein {ECO:0000313|EnsemblPlants:Solyc05g015550.1.1};
gene:Solyc05g017760.3	SL3.0ch05	18317705	18323864	+	6160	protein_coding	GO:0005829,cytosol; GO:0005777,peroxisome; GO:0005886,plasma membrane; GO:0003985,acetyl-CoA C-acetyltransferase activity; GO:0046872,metal ion binding; GO:0006635,fatty acid beta-oxidation; GO:0008299,isoprenoid biosynthetic process; GO:0009846,pollen germination; GO:0009860,pollen tube growth; GO:0016125,sterol metabolic process	K00626: E2.3.1.9, atoB; acetyl-CoA C-acetyltransferase [EC:2.3.1.9]	At5g48230	ref|XP_004239258.1|	THIC1_ARATH,RecName: Full=Acetyl-CoA acetyltransferase, cytosolic 1; EC=2.3.1.9; AltName: Full=Cytosolic acetoacetyl-CoA thiolase 1; Short=Thiolase 1; AltName: Full=Protein EMBRYO DEFECTIVE 1276;	K4BZ35_SOLLC,SubName: Full=Uncharacterized protein {ECO:0000313|EnsemblPlants:Solyc05g017760.2.1};
gene:Solyc05g018870.2	SL3.0ch05	24438275	24440788	-	2514	protein_coding	GO:0005737,cytoplasm; GO:0005768,endosome; GO:0010008,endosome membrane; GO:0005794,Golgi apparatus; GO:0000139,Golgi membrane; GO:0016021,integral component of membrane; GO:0005634,nucleus; GO:0005802,trans-Golgi network; GO:0005774,vacuolar membrane; GO:0006878,cellular copper ion homeostasis; GO:0006882,cellular zinc ion homeostasis; GO:0006811,ion transport	K17086: TM9SF2_4; transmembrane 9 superfamily member 2/4	At3g13772	ref|XP_004239558.1|	TMN7_ARATH,RecName: Full=Transmembrane 9 superfamily member 7 {ECO:0000305}; AltName: Full=Endomembrane protein 5 {ECO:0000303|PubMed:22570441}; AltName: Full=Transmembrane nine protein 7 {ECO:0000303|PubMed:20681974}; Short=AtTMN7 {ECO:0000303|PubMed:20681974}; Flags: Precursor;	K4BZE1_SOLLC,RecName: Full=Transmembrane 9 superfamily member {ECO:0000256|RuleBase:RU363079};
gene:Solyc05g032750.3	SL3.0ch05	45134327	45138930	-	4604	protein_coding	GO:0005737,cytoplasm; GO:0030048,actin filament-based movement; GO:0009903,chloroplast avoidance movement; GO:0009902,chloroplast relocation; GO:0031022,nuclear migration along microfilament; GO:0009637,response to blue light	K15176: CTR9; RNA polymerase-associated protein CTR9	At5g20610	ref|XP_004239608.1|	PMIR1_ARATH,RecName: Full=Protein PLASTID MOVEMENT IMPAIRED 1-RELATED 1 {ECO:0000303|PubMed:26324877};	K4C056_SOLLC,SubName: Full=Uncharacterized protein {ECO:0000313|EnsemblPlants:Solyc05g032750.2.1};
gene:Solyc05g041780.1	SL3.0ch05	54560097	54561658	+	1562	protein_coding	--	--	--	ref|XP_019068621.1|	--	K4C0F9_SOLLC,SubName: Full=Uncharacterized protein {ECO:0000313|EnsemblPlants:Solyc05g041780.1.1};
gene:Solyc05g044620.2	SL3.0ch05	58077047	58078620	+	1574	protein_coding	--	--	--	ref|XP_019069336.1|	--	M1A2Z0_SOLTU,SubName: Full=Uncharacterized protein {ECO:0000313|EnsemblPlants:PGSC0003DMT400013516};
gene:Solyc05g050015.1	SL3.0ch05	60742051	60769846	-	27796	protein_coding	--	--	--	--	--	--
gene:Solyc05g051620.3	SL3.0ch05	62842579	62847551	+	4973	protein_coding	--	K03026: RPC4, POLR3D; DNA-directed RNA polymerase III subunit RPC4	At5g09380	ref|XP_010321476.1|	--	K4C1J3_SOLLC,SubName: Full=Uncharacterized protein {ECO:0000313|EnsemblPlants:Solyc05g051620.2.1};
gene:Solyc05g052350.3	SL3.0ch05	63455860	63459062	+	3203	protein_coding	GO:0005618,cell wall; GO:0016021,integral component of membrane; GO:0009505,plant-type cell wall; GO:0005886,plasma membrane; GO:0009506,plasmodesma; GO:0005524,ATP binding; GO:0004672,protein kinase activity	--	At3g51740	ref|XP_004239960.1|	IMK2_ARATH,RecName: Full=Probably inactive leucine-rich repeat receptor-like protein kinase IMK2; AltName: Full=Protein INFLORESCENCE MERISTEM RECEPTOR-LIKE KINASE 2; Flags: Precursor;	M1CL06_SOLTU,SubName: Full=Uncharacterized protein {ECO:0000313|EnsemblPlants:PGSC0003DMT400069725};
gene:Solyc05g054170.3	SL3.0ch05	64957432	64969254	-	11823	protein_coding	GO:0005737,cytoplasm; GO:0005634,nucleus; GO:0003700,DNA binding transcription factor activity; GO:0043565,sequence-specific DNA binding; GO:0006351,transcription, DNA-templated	--	At5g48150	ref|XP_004239819.1|	SCL13_ARATH,RecName: Full=Scarecrow-like protein 13; Short=AtSCL13; AltName: Full=GRAS family protein 24; Short=AtGRAS-24;	M1AFN3_SOLTU,SubName: Full=Uncharacterized protein {ECO:0000313|EnsemblPlants:PGSC0003DMT400021748};
gene:Solyc05g054220.3	SL3.0ch05	65026873	65033102	-	6230	protein_coding	GO:0005524,ATP binding; GO:0005975,carbohydrate metabolic process; GO:0006633,fatty acid biosynthetic process; GO:0042128,nitrate assimilation	K07199: PRKAB; 5'-AMP-activated protein kinase, regulatory beta subunit	At4g16360	ref|NP_001234538.2|	KINB2_ARATH,RecName: Full=SNF1-related protein kinase regulatory subunit beta-2; Short=AKIN subunit beta-2; Short=AKINB2; Short=AKINbeta2;	K4C2A1_SOLLC,SubName: Full=Uncharacterized protein {ECO:0000313|EnsemblPlants:Solyc05g054220.2.1};
gene:Solyc05g055440.1	SL3.0ch05	65939246	65939689	-	444	protein_coding	GO:0000786,nucleosome; GO:0005634,nucleus; GO:0003677,DNA binding; GO:0046982,protein heterodimerization activity	--	At1g07790	gb|AFK49087.1|	H2B1_MEDTR,RecName: Full=Probable histone H2B.1;	I3T995_LOTJA,RecName: Full=Histone H2B {ECO:0000256|RuleBase:RU000451};
gene:Solyc06g005100.3	SL3.0ch06	118535	125032	+	6498	protein_coding	--	--	7300495	ref|XP_019070064.1|	--	K4C2Z4_SOLLC,SubName: Full=Uncharacterized protein {ECO:0000313|EnsemblPlants:Solyc06g005100.2.1};
gene:Solyc06g005430.1	SL3.0ch06	428838	429149	-	312	protein_coding	GO:0000788,nuclear nucleosome; GO:0003677,DNA binding; GO:0042393,histone binding; GO:0046982,protein heterodimerization activity; GO:0006334,nucleosome assembly	--	At5g59970	ref|NP_001234118.1|	H4_SOLLC,RecName: Full=Histone H4;	A0A0P1A4S6_9STRA,RecName: Full=Histone H4 {ECO:0000256|RuleBase:RU000528};
gene:Solyc06g005480.3	SL3.0ch06	488550	493008	-	4459	protein_coding	--	--	At2g39650	ref|XP_004240360.1|	--	K4C330_SOLLC,SubName: Full=Uncharacterized protein {ECO:0000313|EnsemblPlants:Solyc06g005480.2.1};
gene:Solyc06g005630.2	SL3.0ch06	691857	694520	-	2664	protein_coding	GO:0005789,endoplasmic reticulum membrane; GO:0016021,integral component of membrane; GO:0043231,intracellular membrane-bounded organelle; GO:0031090,organelle membrane; GO:0046872,metal ion binding; GO:0061630,ubiquitin protein ligase activity; GO:0004842,ubiquitin-protein transferase activity; GO:0009789,positive regulation of abscisic acid-activated signaling pathway; GO:0043161,proteasome-med…	K16283: SDIR1; E3 ubiquitin-protein ligase SDIR1 [EC:2.3.2.27]	At3g55530	ref|XP_004240369.2|	SDIR1_ARATH,RecName: Full=E3 ubiquitin-protein ligase SDIR1 {ECO:0000305}; EC=2.3.2.27 {ECO:0000269|PubMed:17573536}; AltName: Full=Protein SALT- AND DROUGHT-INDUCED RING FINGER 1 {ECO:0000303|PubMed:17573536}; AltName: Full=RING-type E3 ubiquitin transferase SDIR1 {ECO:0000305};	K4C345_SOLLC,SubName: Full=Uncharacterized protein {ECO:0000313|EnsemblPlants:Solyc06g005630.1.1};
gene:Solyc06g005840.3	SL3.0ch06	864305	869725	-	5421	protein_coding	GO:0005743,mitochondrial inner membrane; GO:0042721,mitochondrial inner membrane protein insertion complex; GO:0005758,mitochondrial intermembrane space; GO:0046872,metal ion binding; GO:0008565,protein transporter activity; GO:0045039,protein import into mitochondrial inner membrane	K17778: TIM10; mitochondrial import inner membrane translocase subunit TIM10	At2g29530	ref|XP_004240388.1|	TIM10_ARATH,RecName: Full=Mitochondrial import inner membrane translocase subunit TIM10;	M1BVC7_SOLTU,SubName: Full=Uncharacterized protein {ECO:0000313|EnsemblPlants:PGSC0003DMT400053691};
gene:Solyc06g006000.3	SL3.0ch06	1007090	1010286	-	3197	protein_coding	--	--	At4g37300	ref|XP_004240397.1|	--	K4C382_SOLLC,SubName: Full=Uncharacterized protein {ECO:0000313|EnsemblPlants:Solyc06g006000.2.1};
gene:Solyc06g007210.3	SL3.0ch06	1269152	1282256	-	13105	protein_coding	--	--	--	--	--	--
gene:Solyc06g011470.3	SL3.0ch06	7558392	7558759	-	368	protein_coding	--	--	--	--	--	--
gene:Solyc06g024380.1	SL3.0ch06	11249034	11249552	+	519	protein_coding	--	--	--	gb|PHT96782.1|	--	K4C4G4_SOLLC,SubName: Full=Uncharacterized protein {ECO:0000313|EnsemblPlants:Solyc06g024380.1.1};
gene:Solyc06g034200.1	SL3.0ch06	23921108	23922712	+	1605	protein_coding	GO:0005887,integral component of plasma membrane; GO:0005886,plasma membrane; GO:1901683,arsenate ion transmembrane transporter activity; GO:0005315,inorganic phosphate transmembrane transporter activity; GO:0015293,symporter activity; GO:1901684,arsenate ion transmembrane transport; GO:0006817,phosphate ion transport	K08176: PHO84; MFS transporter, PHS family, inorganic phosphate transporter	At3g54700	ref|XP_004240760.1|	PHT17_ARATH,RecName: Full=Probable inorganic phosphate transporter 1-7; Short=AtPht1;7; AltName: Full=H(+)/Pi cotransporter;	K4C4P4_SOLLC,SubName: Full=Phosphate transporter {ECO:0000313|EMBL:AJF19141.1, ECO:0000313|EnsemblPlants:Solyc06g034200.1.1};
gene:Solyc06g036780.3	SL3.0ch06	27910472	27927556	+	17085	protein_coding	GO:0005769,early endosome; GO:0016021,integral component of membrane; GO:0016020,membrane; GO:0005886,plasma membrane; GO:0015095,magnesium ion transmembrane transporter activity; GO:0015693,magnesium ion transport	--	At5g11960	ref|XP_004240702.1|	NIPA9_ARATH,RecName: Full=Probable magnesium transporter NIPA9;	K4C540_SOLLC,RecName: Full=Probable magnesium transporter {ECO:0000256|RuleBase:RU363078};
gene:Solyc06g048410.3	SL3.0ch06	31090987	31093743	+	2757	protein_coding	GO:0009507,chloroplast; GO:0046872,metal ion binding; GO:0004784,superoxide dismutase activity	--	At5g51100	ref|NP_001233789.2|	SODF_NICPL,RecName: Full=Superoxide dismutase [Fe], chloroplastic; EC=1.15.1.1; Flags: Fragment;	Q7YK44_SOLLC,RecName: Full=Superoxide dismutase {ECO:0000256|RuleBase:RU000414}; EC=1.15.1.1 {ECO:0000256|RuleBase:RU000414};
gene:Solyc06g049060.3	SL3.0ch06	32419868	32426189	-	6322	protein_coding	GO:0005789,endoplasmic reticulum membrane; GO:0016021,integral component of membrane	--	At5g41600	ref|XP_004240866.1|	RTNLP_ARATH,RecName: Full=Reticulon-like protein B16; Short=AtRTNLB16;	A0A0V0HSV9_SOLCH,RecName: Full=Reticulon-like protein {ECO:0000256|RuleBase:RU363132};
gene:Solyc06g051720.3	SL3.0ch06	35354990	35359260	-	4271	protein_coding	GO:0048046,apoplast; GO:0016787,hydrolase activity; GO:0016042,lipid catabolic process	--	At3g11210	ref|XP_004240943.1|	CPR49_ARATH,RecName: Full=GDSL esterase/lipase CPRD49; EC=3.1.1.-; AltName: Full=Extracellular lipase CPRD49; Flags: Precursor;	K4C5W1_SOLLC,SubName: Full=Uncharacterized protein {ECO:0000313|EnsemblPlants:Solyc06g051720.2.1};
gene:Solyc06g051820.3	SL3.0ch06	35590763	35596440	-	5678	protein_coding	--	--	At5g53310	ref|XP_004240950.1|	--	K4C5X1_SOLLC,SubName: Full=Uncharacterized protein {ECO:0000313|EnsemblPlants:Solyc06g051820.2.1};
gene:Solyc06g051940.3	SL3.0ch06	35694125	35696252	-	2128	protein_coding	GO:0046872,metal ion binding; GO:0004722,protein serine/threonine phosphatase activity	K14497: PP2C; protein phosphatase 2C [EC:3.1.3.16]	At3g11410	ref|NP_001333898.1|	P2C08_ORYSJ,RecName: Full=Probable protein phosphatase 2C 8; Short=OsPP2C08; EC=3.1.3.16;	K4C5Y0_SOLLC,SubName: Full=Uncharacterized protein {ECO:0000313|EnsemblPlants:Solyc06g051940.2.1};
gene:Solyc06g053800.2	SL3.0ch06	36748881	36750847	-	1967	protein_coding	--	K07562: NMD3; nonsense-mediated mRNA decay protein 3	At2g03820	ref|XP_004241026.1|	--	K4C667_SOLLC,RecName: Full=60S ribosomal export protein NMD3 {ECO:0000256|RuleBase:RU364108};
gene:Solyc06g054240.3	SL3.0ch06	37176223	37180992	+	4770	protein_coding	--	K03787: surE; 5'-nucleotidase [EC:3.1.3.5]	At4g14930	ref|XP_004241052.1|	--	K4C6B1_SOLLC,SubName: Full=Uncharacterized protein {ECO:0000313|EnsemblPlants:Solyc06g054240.2.1};
gene:Solyc06g054250.3	SL3.0ch06	37185002	37190693	+	5692	protein_coding	--	K03787: surE; 5'-nucleotidase [EC:3.1.3.5]	At4g14930	ref|XP_004241053.1|	--	K4C6B2_SOLLC,SubName: Full=Uncharacterized protein {ECO:0000313|EnsemblPlants:Solyc06g054250.2.1};
gene:Solyc06g059900.3	SL3.0ch06	37950788	37952222	-	1435	protein_coding	--	--	--	--	--	--
gene:Solyc06g060090.3	SL3.0ch06	38112644	38121772	+	9129	protein_coding	GO:0031410,cytoplasmic vesicle; GO:0005829,cytosol; GO:0005783,endoplasmic reticulum; GO:0005794,Golgi apparatus; GO:0005886,plasma membrane; GO:0031982,vesicle; GO:0006898,receptor-mediated endocytosis	--	At1g21660	ref|NP_001313286.1|	AUXI1_ARATH,RecName: Full=Auxilin-related protein 1 {ECO:0000305}; AltName: Full=Auxilin-like protein 1 {ECO:0000303|PubMed:11701884};	K4C6J0_SOLLC,SubName: Full=Uncharacterized protein {ECO:0000313|EnsemblPlants:Solyc06g060090.2.1};
gene:Solyc06g060260.3	SL3.0ch06	38342030	38352926	+	10897	protein_coding	GO:0009507,chloroplast; GO:0009570,chloroplast stroma; GO:0016020,membrane; GO:0005739,mitochondrion; GO:0004130,cytochrome-c peroxidase activity; GO:0020037,heme binding; GO:0016688,L-ascorbate peroxidase activity; GO:0046872,metal ion binding; GO:0034599,cellular response to oxidative stress; GO:0042744,hydrogen peroxide catabolic process; GO:0009735,response to cytokinin; GO:0000302,response t…	K00434: E1.11.1.11; L-ascorbate peroxidase [EC:1.11.1.11]	At4g08390	ref|NP_001293099.1|	APXS_ARATH,RecName: Full=L-ascorbate peroxidase S, chloroplastic/mitochondrial; EC=1.11.1.11; AltName: Full=Stromal ascorbate peroxidase; Short=AtAPx05; Short=sAPX; Flags: Precursor;	K4C6K7_SOLLC,SubName: Full=Uncharacterized protein {ECO:0000313|EnsemblPlants:Solyc06g060260.2.1};
gene:Solyc06g060270.3	SL3.0ch06	38363081	38375398	+	12318	protein_coding	--	--	At1g21740	ref|XP_010322927.1|	--	K4C6K8_SOLLC,SubName: Full=Uncharacterized protein {ECO:0000313|EnsemblPlants:Solyc06g060270.2.1};
gene:Solyc06g060760.3	SL3.0ch06	38907903	38909201	+	1299	protein_coding	GO:0016021,integral component of membrane; GO:0005774,vacuolar membrane; GO:0015267,channel activity	K09873: TIP; aquaporin TIP	At5g47450	ref|NP_001274703.1|	TIP1_TOBAC,RecName: Full=Probable aquaporin TIP-type RB7-5A; AltName: Full=RT-TIP; AltName: Full=TobRB7; AltName: Full=Tonoplast intrinsic protein, root-specific RB7-5A;	K4C6Q6_SOLLC,SubName: Full=Tonoplast intrinsic protein 23 {ECO:0000313|EMBL:BAO18636.1, ECO:0000313|EnsemblPlants:Solyc06g060760.2.1};
gene:Solyc06g062300.2	SL3.0ch06	39419473	39421376	-	1904	protein_coding	GO:0051213,dioxygenase activity; GO:0046872,metal ion binding	--	At1g52820	ref|XP_006365982.1|	AOP1V_ARATH,RecName: Full=Probable 2-oxoglutarate-dependent dioxygenase AOP1; EC=1.14.11.-; Flags: Fragment;	K4C6W1_SOLLC,SubName: Full=Uncharacterized protein {ECO:0000313|EnsemblPlants:Solyc06g062300.1.1};
gene:Solyc06g063015.1	SL3.0ch06	39893882	39901431	+	7550	protein_coding	--	--	At1g72390	ref|XP_006357415.1|	--	A0A0V0IZP4_SOLCH,SubName: Full=Putative mediator of RNA polymerase II transcription subunit 15-like {ECO:0000313|EMBL:JAP38008.1};
gene:Solyc06g064460.3	SL3.0ch06	40259389	40261635	-	2247	protein_coding	GO:0005829,cytosol; GO:0022625,cytosolic large ribosomal subunit; GO:0022626,cytosolic ribosome; GO:0016020,membrane; GO:0042788,polysomal ribosome; GO:0005774,vacuolar membrane; GO:0003723,RNA binding; GO:0003735,structural constituent of ribosome; GO:0000470,maturation of LSU-rRNA; GO:0006412,translation	K02936: RP-L7Ae, RPL7A; large subunit ribosomal protein L7Ae	At3g62870	ref|XP_004241894.1|	RL7A2_ARATH,RecName: Full=60S ribosomal protein L7a-2;	K4C778_SOLLC,SubName: Full=Uncharacterized protein {ECO:0000313|EnsemblPlants:Solyc06g064460.2.1};
gene:Solyc06g064480.3	SL3.0ch06	40271368	40275557	-	4190	protein_coding	GO:0000139,Golgi membrane; GO:0016021,integral component of membrane; GO:0016757,transferase activity, transferring glycosyl groups; GO:0071555,cell wall organization; GO:0006486,protein glycosylation	--	At5g37000	ref|XP_004241893.1|	GLYT3_ARATH,RecName: Full=Probable glycosyltransferase At5g03795; EC=2.4.-.-;	K4C781_SOLLC,SubName: Full=Uncharacterized protein {ECO:0000313|EnsemblPlants:Solyc06g064490.2.1};
gene:Solyc06g065320.3	SL3.0ch06	40848599	40856347	+	7749	protein_coding	GO:0005783,endoplasmic reticulum; GO:0016021,integral component of membrane; GO:0003756,protein disulfide isomerase activity; GO:0045454,cell redox homeostasis; GO:0006457,protein folding; GO:0034976,response to endoplasmic reticulum stress	K09580: PDIA1, P4HB; protein disulfide-isomerase A1 [EC:5.3.4.1]	At1g35620	ref|XP_004241830.1|	PDI52_ORYSJ,RecName: Full=Protein disulfide isomerase-like 5-2; Short=OsPDIL5-2; AltName: Full=Protein disulfide isomerase-like 7-1; Short=OsPDIL7-1; Flags: Precursor;	K4C7G1_SOLLC,SubName: Full=Uncharacterized protein {ECO:0000313|EnsemblPlants:Solyc06g065320.2.1};
gene:Solyc06g065570.3	SL3.0ch06	41078069	41083096	-	5028	protein_coding	--	K20793: NAA50, NAT5; N-alpha-acetyltransferase 50 [EC:2.3.1.258]	At5g11340	ref|NP_001333065.1|	--	K4C7I6_SOLLC,SubName: Full=Uncharacterized protein {ECO:0000313|EnsemblPlants:Solyc06g065570.2.1};
gene:Solyc06g066340.3	SL3.0ch06	41745006	41750732	+	5727	protein_coding	GO:0005634,nucleus; GO:0003700,DNA binding transcription factor activity; GO:0044212,transcription regulatory region DNA binding; GO:0048440,carpel development; GO:0030154,cell differentiation; GO:0048481,plant ovule development; GO:0009944,polarity specification of adaxial/abaxial axis; GO:0006355,regulation of transcription, DNA-templated; GO:0006351,transcription, DNA-templated	--	At1g32240	ref|XP_004241756.1|	KAN2_ARATH,RecName: Full=Probable transcription factor KAN2; AltName: Full=Protein KANADI 2;	M1BE88_SOLTU,SubName: Full=Uncharacterized protein {ECO:0000313|EnsemblPlants:PGSC0003DMT400043200};
gene:Solyc06g066420.3	SL3.0ch06	41810142	41811204	+	1063	protein_coding	--	--	At5g56550	ref|XP_004241752.2|	--	K4C7R8_SOLLC,SubName: Full=Uncharacterized protein {ECO:0000313|EnsemblPlants:Solyc06g066420.2.1};
gene:Solyc06g066440.3	SL3.0ch06	41823820	41828475	-	4656	protein_coding	GO:0009707,chloroplast outer membrane; GO:0016021,integral component of membrane; GO:0005524,ATP binding; GO:0005536,glucose binding; GO:0004396,hexokinase activity; GO:0001678,cellular glucose homeostasis; GO:0006096,glycolytic process	K00844: HK; hexokinase [EC:2.7.1.1]	At2g19860	ref|NP_001234406.2|	HXK2_SOLTU,RecName: Full=Hexokinase-2; EC=2.7.1.1; AltName: Full=StHK2;	K4C7S0_SOLLC,RecName: Full=Phosphotransferase {ECO:0000256|RuleBase:RU362007}; EC=2.7.1.- {ECO:0000256|RuleBase:RU362007};
gene:Solyc06g066600.3	SL3.0ch06	41958871	41965288	-	6418	protein_coding	GO:0031969,chloroplast membrane; GO:0005768,endosome; GO:0005794,Golgi apparatus; GO:0016021,integral component of membrane; GO:0005802,trans-Golgi network; GO:0022857,transmembrane transporter activity; GO:0008643,carbohydrate transport	--	At1g67300	ref|XP_004241738.1|	PLST3_ARATH,RecName: Full=Probable plastidic glucose transporter 3;	K4C7T5_SOLLC,SubName: Full=Uncharacterized protein {ECO:0000313|EnsemblPlants:Solyc06g066600.2.1};
gene:Solyc06g068800.3	SL3.0ch06	42750415	42755606	+	5192	protein_coding	--	--	At1g01630	ref|XP_004241658.1|	--	K4C854_SOLLC,SubName: Full=Uncharacterized protein {ECO:0000313|EnsemblPlants:Solyc06g068800.2.1};
gene:Solyc06g068920.3	SL3.0ch06	42841087	42861945	-	20859	protein_coding	GO:0005829,cytosol; GO:0005622,intracellular; GO:0005886,plasma membrane; GO:0005524,ATP binding; GO:0016301,kinase activity; GO:0046872,metal ion binding; GO:0004674,protein serine/threonine kinase activity; GO:0035556,intracellular signal transduction; GO:0018105,peptidyl-serine phosphorylation; GO:0046777,protein autophosphorylation; GO:0040008,regulation of growth	--	At3g17850	ref|XP_004241640.1|	IREH1_ARATH,RecName: Full=Probable serine/threonine protein kinase IREH1 {ECO:0000305}; EC=2.7.11.1 {ECO:0000305}; AltName: Full=Protein IRE homolog 1 {ECO:0000303|PubMed:12000677}; Short=AtIREH1 {ECO:0000303|PubMed:17237187};	K4C865_SOLLC,SubName: Full=Uncharacterized protein {ECO:0000313|EnsemblPlants:Solyc06g068920.2.1};
gene:Solyc06g068990.4	SL3.0ch06	42924319	42930656	+	6338	protein_coding	GO:0005829,cytosol; GO:0005739,mitochondrion; GO:0005634,nucleus; GO:0005524,ATP binding; GO:0004707,MAP kinase activity; GO:0009738,abscisic acid-activated signaling pathway; GO:0010468,regulation of gene expression	K20538: MPK8; mitogen-activated protein kinase 8 [EC:2.7.11.24]	At3g18040	ref|XP_010322620.1|	MPK9_ARATH,RecName: Full=Mitogen-activated protein kinase 9; Short=AtMPK9; Short=MAP kinase 9; EC=2.7.11.24;	K4C872_SOLLC,RecName: Full=Mitogen-activated protein kinase {ECO:0000256|SAAS:SAAS00652812}; EC=2.7.11.24 {ECO:0000256|SAAS:SAAS00652812};
gene:Solyc06g069045.1	SL3.0ch06	42956880	42958002	-	1123	protein_coding	GO:0005737,cytoplasm; GO:0004364,glutathione transferase activity; GO:0006749,glutathione metabolic process; GO:0009737,response to abscisic acid; GO:0009733,response to auxin; GO:0009735,response to cytokinin; GO:0009739,response to gibberellin; GO:0009408,response to heat; GO:0010038,response to metal ion; GO:0009407,toxin catabolic process	K00799: GST, gst; glutathione S-transferase [EC:2.5.1.18]	At2g29420	ref|NP_001234091.1|	GSTX6_SOYBN,RecName: Full=Probable glutathione S-transferase; EC=2.5.1.18; AltName: Full=G2-4; AltName: Full=Heat shock protein 26A;	Q9FT20_SOLLC,SubName: Full=Putative glutathione S-transferase T4 {ECO:0000313|EMBL:AAG16759.1, ECO:0000313|EnsemblPlants:Solyc06g069040.2.1};
gene:Solyc06g069740.1	SL3.0ch06	43551107	43551664	-	558	protein_coding	GO:0005509,calcium ion binding	K02183: CALM; calmodulin	At3g29000	ref|XP_004242172.1|	CML30_ARATH,RecName: Full=Probable calcium-binding protein CML30; AltName: Full=Calmodulin-like protein 30;	K4C8E7_SOLLC,SubName: Full=Uncharacterized protein {ECO:0000313|EnsemblPlants:Solyc06g069740.1.1};
gene:Solyc06g072520.2	SL3.0ch06	44870728	44875219	+	4492	protein_coding	GO:0005634,nucleus; GO:0003677,DNA binding; GO:0003700,DNA binding transcription factor activity; GO:0046983,protein dimerization activity; GO:0009739,response to gibberellin; GO:0006351,transcription, DNA-templated	--	At1g68920	ref|XP_010322508.1|	BH137_ARATH,RecName: Full=Transcription factor bHLH137; AltName: Full=Basic helix-loop-helix protein 137; Short=AtbHLH137; Short=bHLH 137; AltName: Full=Transcription factor EN 89; AltName: Full=bHLH transcription factor bHLH137;	K4C8X2_SOLLC,SubName: Full=Uncharacterized protein {ECO:0000313|EnsemblPlants:Solyc06g072520.1.1};
gene:Solyc06g072530.3	SL3.0ch06	44883846	44884966	-	1121	protein_coding	GO:0016021,integral component of membrane; GO:0005886,plasma membrane; GO:0051536,iron-sulfur cluster binding	--	At4g25040	ref|XP_004241459.1|	CSPL4_VITVI,RecName: Full=CASP-like protein 1F1; Short=VvCASPL1F1;	K4C8X3_SOLLC,RecName: Full=CASP-like protein {ECO:0000256|RuleBase:RU361233};
gene:Solyc06g073110.3	SL3.0ch06	45175159	45183848	-	8690	protein_coding	--	--	At1g08760	ref|XP_004241426.1|	--	K4C931_SOLLC,SubName: Full=Uncharacterized protein {ECO:0000313|EnsemblPlants:Solyc06g073110.2.1};
gene:Solyc06g074720.3	SL3.0ch06	46390590	46394767	+	4178	protein_coding	GO:0005737,cytoplasm; GO:0030529,NA; GO:0003729,mRNA binding; GO:0009908,flower development; GO:0006402,mRNA catabolic process; GO:0048573,photoperiodism, flowering; GO:2000028,regulation of photoperiodism, flowering	--	At5g04600	ref|XP_004241297.1|	BRN2L_ARATH,RecName: Full=RNA-binding protein BRN2 {ECO:0000305}; AltName: Full=Protein BRUNO-LIKE 2 {ECO:0000303|PubMed:23437850}; Short=AtBRN2 {ECO:0000303|PubMed:23437850};	A0A0V0HUS9_SOLCH,SubName: Full=Putative RNA binding protein-like {ECO:0000313|EMBL:JAP24077.1};
gene:Solyc06g075360.3	SL3.0ch06	46917663	46920952	-	3290	protein_coding	GO:0016021,integral component of membrane; GO:0005886,plasma membrane; GO:0009506,plasmodesma	--	At3g45600	ref|XP_015077463.1|	TET3_ARATH,RecName: Full=Tetraspanin-3;	K4C9Q1_SOLLC,SubName: Full=Uncharacterized protein {ECO:0000313|EnsemblPlants:Solyc06g075360.2.1};
gene:Solyc06g075810.3	SL3.0ch06	47248557	47250211	-	1655	protein_coding	GO:0005747,mitochondrial respiratory chain complex I; GO:0005739,mitochondrion; GO:0008137,NADH dehydrogenase (ubiquinone) activity	K03946: NDUFA2; NADH dehydrogenase (ubiquinone) 1 alpha subcomplex subunit 2	At5g47890	ref|XP_004241241.1|	NDUA2_ARATH,RecName: Full=NADH dehydrogenase [ubiquinone] 1 alpha subcomplex subunit 2;	A0A0V0HIR5_SOLCH,SubName: Full=Putative NADH dehydrogenase [ubiquinone] 1 alpha subcomplex subunit 2-like {ECO:0000313|EMBL:JAP19339.1};
gene:Solyc06g076040.3	SL3.0ch06	47351873	47356685	-	4813	protein_coding	GO:0005737,cytoplasm; GO:0005829,cytosol; GO:0005634,nucleus; GO:0070696,transmembrane receptor protein serine/threonine kinase binding; GO:0004842,ubiquitin-protein transferase activity; GO:0042742,defense response to bacterium; GO:0043066,negative regulation of apoptotic process; GO:0050777,negative regulation of immune response; GO:0016567,protein ubiquitination; GO:2000028,regulation of photo…	--	At3g46510	ref|XP_004241233.1|	PUB13_ARATH,RecName: Full=U-box domain-containing protein 13; EC=2.3.2.27; AltName: Full=Plant U-box protein 13; AltName: Full=RING-type E3 ubiquitin transferase PUB13 {ECO:0000305};	K4C9W5_SOLLC,RecName: Full=RING-type E3 ubiquitin transferase {ECO:0000256|SAAS:SAAS00702733}; EC=2.3.2.27 {ECO:0000256|SAAS:SAAS00702733};
gene:Solyc06g076050.3	SL3.0ch06	47365010	47367963	+	2954	protein_coding	GO:0046872,metal ion binding; GO:0016740,transferase activity; GO:0016567,protein ubiquitination	K19044: XBAT32_33; E3 ubiquitin-protein ligase XBAT32/33 [EC:2.3.2.27]	At2g28840	ref|NP_001265951.1|	XB31_ARATH,RecName: Full=Putative E3 ubiquitin-protein ligase XBAT31; EC=2.3.2.27; AltName: Full=Ankyrin repeat domain and RING finger-containing protein XBAT31; AltName: Full=Protein XB3 homolog 1; AltName: Full=RING-type E3 ubiquitin transferase XB31;	G8Z262_SOLLC,SubName: Full=Hop-interacting protein THI033 {ECO:0000313|EMBL:AEW69796.1, ECO:0000313|EnsemblPlants:Solyc06g076050.2.1};
gene:Solyc06g076490.3	SL3.0ch06	47663782	47669007	+	5226	protein_coding	--	--	--	ref|XP_004241202.1|	--	K4CA09_SOLLC,SubName: Full=Uncharacterized protein {ECO:0000313|EnsemblPlants:Solyc06g076490.2.1};
gene:Solyc06g076750.3	SL3.0ch06	47800433	47804042	-	3610	protein_coding	GO:0016021,integral component of membrane; GO:0005886,plasma membrane; GO:0009506,plasmodesma; GO:0042936,NA; GO:0022857,transmembrane transporter activity; GO:0042937,tripeptide transmembrane transporter activity; GO:0042938,dipeptide transport; GO:0006807,nitrogen compound metabolic process; GO:0015031,protein transport; GO:0042939,tripeptide transport	K14638: SLC15A3_4, PHT; solute carrier family 15 (peptide/histidine transporter), member 3/4	At3g54140	ref|XP_004241180.2|	PTR1_ARATH,RecName: Full=Protein NRT1/ PTR FAMILY 8.1; Short=AtNPF8.1; AltName: Full=Peptide transporter PTR1;	K4CA33_SOLLC,SubName: Full=Uncharacterized protein {ECO:0000313|EnsemblPlants:Solyc06g076750.2.1};
gene:Solyc06g076850.3	SL3.0ch06	47883520	47887018	-	3499	protein_coding	--	--	At2g29670	ref|XP_004241173.1|	--	K4CA43_SOLLC,SubName: Full=Uncharacterized protein {ECO:0000313|EnsemblPlants:Solyc06g076850.2.1};
gene:Solyc06g082410.1	SL3.0ch06	48279198	48279575	+	378	protein_coding	GO:0016021,integral component of membrane; GO:0000741,karyogamy; GO:0010197,polar nucleus fusion; GO:0009651,response to salt stress	--	At2g30300	ref|XP_004242491.1|	NFD4_ARATH,RecName: Full=Protein NUCLEAR FUSION DEFECTIVE 4 {ECO:0000303|PubMed:16698901};	K4CAA0_SOLLC,SubName: Full=Uncharacterized protein {ECO:0000313|EnsemblPlants:Solyc06g082410.1.1};
gene:Solyc06g082420.3	SL3.0ch06	48275775	48289250	+	13476	protein_coding	GO:0005576,extracellular region; GO:0020037,heme binding; GO:0046872,metal ion binding; GO:0004601,peroxidase activity; GO:0042744,hydrogen peroxide catabolic process; GO:0006979,response to oxidative stress	--	At5g05340	ref|XP_004242491.1|	PER1_ARAHY,RecName: Full=Cationic peroxidase 1; EC=1.11.1.7; AltName: Full=PNPC1; Flags: Precursor;	K4CAA1_SOLLC,RecName: Full=Peroxidase {ECO:0000256|RuleBase:RU362060, ECO:0000256|SAAS:SAAS00709852}; EC=1.11.1.7 {ECO:0000256|RuleBase:RU362060, ECO:0000256|SAAS:SAAS00709852};
gene:Solyc06g082620.1	SL3.0ch06	48425520	48426158	-	639	protein_coding	--	K11884: PNO1, DIM2; RNA-binding protein PNO1	At3g13230	ref|XP_004242475.1|	--	K4CAB7_SOLLC,SubName: Full=Uncharacterized protein {ECO:0000313|EnsemblPlants:Solyc06g082620.1.1};
gene:Solyc06g082680.3	SL3.0ch06	48468535	48476548	-	8014	protein_coding	GO:0005743,mitochondrial inner membrane; GO:0070469,respiratory chain; GO:0008121,ubiquinol-cytochrome-c reductase activity	--	At3g10860	ref|XP_004242473.1|	QCR8_SOLTU,RecName: Full=Cytochrome b-c1 complex subunit 8; AltName: Full=Complex III subunit 8; AltName: Full=Complex III subunit VII; AltName: Full=Ubiquinol-cytochrome c reductase complex 8.2 kDa protein; AltName: Full=Ubiquinol-cytochrome c reductase complex ubiquinone-binding protein QP-C;	A0A0V0GWI6_SOLCH,SubName: Full=Putative cytochrome b-c1 complex subunit 8-like {ECO:0000313|EMBL:JAP12462.1};
gene:Solyc06g083150.3	SL3.0ch06	48732281	48737127	+	4847	protein_coding	GO:0051087,chaperone binding; GO:0004842,ubiquitin-protein transferase activity; GO:0016567,protein ubiquitination; GO:0009737,response to abscisic acid; GO:0009651,response to salt stress; GO:0009266,response to temperature stimulus	K09561: STUB1, CHIP; STIP1 homology and U-box containing protein 1 [EC:2.3.2.27]	At3g07370	ref|XP_004242428.1|	CHIP_ARATH,RecName: Full=E3 ubiquitin-protein ligase CHIP {ECO:0000305}; EC=2.3.2.27 {ECO:0000269|PubMed:16640601, ECO:0000269|PubMed:17241447}; AltName: Full=Carboxyl terminus of HSC70-interacting protein {ECO:0000303|PubMed:12805616}; Short=AtCHIP {ECO:0000303|PubMed:12805616}; AltName: Full=Plant U-box protein 61; AltName: Full=RING-type E3 ubiquitin transferase CHIP {ECO:0000305}; AltName: Fu…	K4CAH0_SOLLC,SubName: Full=Uncharacterized protein {ECO:0000313|EnsemblPlants:Solyc06g083150.2.1};
gene:Solyc06g083390.3	SL3.0ch06	48847143	48848916	-	1774	protein_coding	GO:0012505,endomembrane system; GO:0019897,extrinsic component of plasma membrane; GO:0016020,membrane; GO:0005886,plasma membrane; GO:0010204,defense response signaling pathway, resistance gene-independent; GO:0009816,defense response to bacterium, incompatible interaction; GO:0034051,negative regulation of plant-type hypersensitive response; GO:0009626,plant-type hypersensitive response; GO:000…	K13456: RIN4; RPM1-interacting protein 4	At3g25070	ref|XP_004242410.1|	RIN4_ARATH,RecName: Full=RPM1-interacting protein 4;	K4CAJ4_SOLLC,SubName: Full=Uncharacterized protein {ECO:0000313|EnsemblPlants:Solyc06g083390.2.1};
gene:Solyc06g084350.3	SL3.0ch06	49538370	49542078	-	3709	protein_coding	GO:0071013,catalytic step 2 spliceosome; GO:0005829,cytosol; GO:1990726,Lsm1-7-Pat1 complex; GO:0000932,P-body; GO:0071011,precatalytic spliceosome; GO:0046540,U4/U6 x U5 tri-snRNP complex; GO:0005688,U6 snRNP; GO:0003723,RNA binding; GO:0000398,mRNA splicing, via spliceosome	K12621: LSM2; U6 snRNA-associated Sm-like protein LSm2	At1g03330	ref|XP_004242327.1|	LSM2_ARATH,RecName: Full=Sm-like protein LSM2 {ECO:0000305}; Short=AtLSM2 {ECO:0000303|PubMed:23620288}; AltName: Full=U6 snRNA-associated Sm-like protein LSM2 {ECO:0000305};	K4CAU0_SOLLC,RecName: Full=Sm-like protein LSM2 {ECO:0000256|PIRNR:PIRNR016394};
gene:Solyc07g005650.3	SL3.0ch07	518603	532304	-	13702	protein_coding	GO:0005634,nucleus; GO:0003700,DNA binding transcription factor activity; GO:0043565,sequence-specific DNA binding; GO:0006351,transcription, DNA-templated	--	At4g30930_1	ref|XP_004242596.1|	WRK32_ARATH,RecName: Full=Probable WRKY transcription factor 32; AltName: Full=WRKY DNA-binding protein 32;	K4CB36_SOLLC,SubName: Full=Uncharacterized protein {ECO:0000313|EnsemblPlants:Solyc07g005650.2.1};
gene:Solyc07g006880.1	SL3.0ch07	1742104	1742595	+	492	protein_coding	GO:0005634,nucleus; GO:0003700,DNA binding transcription factor activity; GO:0046872,metal ion binding; GO:0003676,nucleic acid binding; GO:0060862,negative regulation of floral organ abscission; GO:0006355,regulation of transcription, DNA-templated	--	At5g57520	ref|NP_001315357.1|	ZFP2_ARATH,RecName: Full=Zinc finger protein 2 {ECO:0000305}; Short=AtZFP2 {ECO:0000303|PubMed:18192438};	K4CBF9_SOLLC,SubName: Full=Uncharacterized protein {ECO:0000313|EnsemblPlants:Solyc07g006880.1.1};
gene:Solyc07g007170.3	SL3.0ch07	1927233	1928934	-	1702	protein_coding	--	--	At2g15580	ref|XP_004242707.1|	--	K4CBI8_SOLLC,SubName: Full=Uncharacterized protein {ECO:0000313|EnsemblPlants:Solyc07g007170.2.1};
gene:Solyc07g007220.3	SL3.0ch07	1956787	1961034	-	4248	protein_coding	GO:0046872,metal ion binding; GO:0004722,protein serine/threonine phosphatase activity	K14803: PTC2_3; protein phosphatase PTC2/3 [EC:3.1.3.16]	At2g25620	ref|XP_004242712.1|	P2C27_ORYSJ,RecName: Full=Probable protein phosphatase 2C 27; Short=OsPP2C27; EC=3.1.3.16;	K4CBJ3_SOLLC,SubName: Full=Uncharacterized protein {ECO:0000313|EnsemblPlants:Solyc07g007220.2.1};
gene:Solyc07g007370.3	SL3.0ch07	2106508	2113472	+	6965	protein_coding	--	--	At2g12550	ref|XP_004242723.1|	--	K4CBK7_SOLLC,SubName: Full=Uncharacterized protein {ECO:0000313|EnsemblPlants:Solyc07g007370.2.1};
gene:Solyc07g007430.3	SL3.0ch07	2145453	2153632	-	8180	protein_coding	GO:0030659,cytoplasmic vesicle membrane; GO:0005768,endosome; GO:0005794,Golgi apparatus; GO:0000139,Golgi membrane; GO:0016021,integral component of membrane; GO:0005802,trans-Golgi network; GO:0000035,acyl binding; GO:0019706,protein-cysteine S-palmitoyltransferase activity; GO:0009932,cell tip growth	K20032: ZDHHC13_17, HIP14; palmitoyltransferase ZDHHC13/17 [EC:2.3.1.225]	At5g20350	ref|XP_015082864.1|	ZDH22_ARATH,RecName: Full=Protein S-acyltransferase 24; EC=2.3.1.225; AltName: Full=Ankyrin repeat-containing S-palmitoyltransferase; AltName: Full=Palmitoyltransferase TIP1; AltName: Full=Protein TIP GROWTH DEFECTIVE 1; Short=AtTIP1; AltName: Full=Zinc finger DHHC domain-containing protein TIP1;	K4CBL3_SOLLC,RecName: Full=S-acyltransferase {ECO:0000256|RuleBase:RU079119}; EC=2.3.1.225 {ECO:0000256|RuleBase:RU079119}; AltName: Full=Palmitoyltransferase {ECO:0000256|RuleBase:RU079119};
gene:Solyc07g007690.3	SL3.0ch07	2347226	2354947	+	7722	protein_coding	GO:0034707,chloride channel complex; GO:0005247,voltage-gated chloride channel activity; GO:1902476,chloride transmembrane transport; GO:0034765,regulation of ion transmembrane transport	K05016: CLCN7; chloride channel 7	At5g33280	ref|XP_004242745.2|	CLCG_ARATH,RecName: Full=Putative chloride channel-like protein CLC-g; AltName: Full=CBS domain-containing protein CBSCLC6;	K4CBN9_SOLLC,SubName: Full=Uncharacterized protein {ECO:0000313|EnsemblPlants:Solyc07g007690.2.1};
gene:Solyc07g008000.3	SL3.0ch07	2697425	2709878	+	12454	protein_coding	--	K20168: TBC1D15; TBC1 domain family member 15	At5g52590	ref|XP_010323291.1|	--	K4CBR9_SOLLC,SubName: Full=Uncharacterized protein {ECO:0000313|EnsemblPlants:Solyc07g008000.2.1};
gene:Solyc07g008360.2	SL3.0ch07	3141390	3145668	+	4279	protein_coding	GO:0016207,4-coumarate-CoA ligase activity; GO:0005524,ATP binding; GO:0009698,phenylpropanoid metabolic process	K01904: 4CL; 4-coumarate--CoA ligase [EC:6.2.1.12]	At1g51680	ref|XP_004242790.1|	4CL1_TOBAC,RecName: Full=4-coumarate--CoA ligase 1; Short=4CL 1; EC=6.2.1.12; AltName: Full=4-coumaroyl-CoA synthase 1;	K4CBV5_SOLLC,SubName: Full=Uncharacterized protein {ECO:0000313|EnsemblPlants:Solyc07g008360.1.1};
gene:Solyc07g008520.3	SL3.0ch07	3440422	3447492	+	7071	protein_coding	GO:0016021,integral component of membrane; GO:0005886,plasma membrane; GO:0009506,plasmodesma; GO:0042936,NA; GO:0022857,transmembrane transporter activity; GO:0042937,tripeptide transmembrane transporter activity; GO:0042938,dipeptide transport; GO:0006807,nitrogen compound metabolic process; GO:0015031,protein transport; GO:0042939,tripeptide transport	K14638: SLC15A3_4, PHT; solute carrier family 15 (peptide/histidine transporter), member 3/4	At3g54140	ref|XP_010323334.1|	PTR1_ARATH,RecName: Full=Protein NRT1/ PTR FAMILY 8.1; Short=AtNPF8.1; AltName: Full=Peptide transporter PTR1;	K4CBX1_SOLLC,SubName: Full=Uncharacterized protein {ECO:0000313|EnsemblPlants:Solyc07g008520.2.1};
gene:Solyc07g008620.1	SL3.0ch07	3569764	3572859	-	3096	protein_coding	GO:0016021,integral component of membrane; GO:0005886,plasma membrane; GO:0050832,defense response to fungus	K13466: EIX1_2; EIX receptor 1/2	At2g34930	sp|Q6JN47.2|	EIX1_SOLLC,RecName: Full=Receptor-like protein EIX1 {ECO:0000305}; AltName: Full=EIX receptor 1 {ECO:0000312|EMBL:AAR28377.1}; Flags: Precursor;	A0A1U7VVQ3_NICSY,SubName: Full=LRR receptor-like serine/threonine-protein kinase GSO1 {ECO:0000313|RefSeq:XP_009766484.1};
gene:Solyc07g008750.3	SL3.0ch07	3718431	3719920	+	1490	protein_coding	--	K12592: C1D, LRP1; exosome complex protein LRP1	At5g25080	ref|XP_004242816.1|	--	K4CBZ4_SOLLC,SubName: Full=Uncharacterized protein {ECO:0000313|EnsemblPlants:Solyc07g008750.2.1};
gene:Solyc07g009130.3	SL3.0ch07	4107656	4119530	+	11875	protein_coding	GO:0016021,integral component of membrane; GO:0005886,plasma membrane; GO:0005524,ATP binding; GO:0008551,cadmium-exporting ATPase activity; GO:0046872,metal ion binding; GO:0016463,zinc-exporting ATPase activity; GO:0055069,zinc ion homeostasis	K01534: zntA; Cd2+/Zn2+-exporting ATPase [EC:3.6.3.3 3.6.3.5]	At4g30110	ref|XP_004242843.1|	HMA2_ARATH,RecName: Full=Cadmium/zinc-transporting ATPase HMA2; EC=3.6.3.3; EC=3.6.3.5; AltName: Full=Cadmium/zinc-transporting ATPase 3; AltName: Full=Protein HEAVY METAL ATPASE 2;	K4CC32_SOLLC,SubName: Full=Uncharacterized protein {ECO:0000313|EnsemblPlants:Solyc07g009130.2.1};
gene:Solyc07g009160.3	SL3.0ch07	4204339	4210482	+	6144	protein_coding	GO:0005783,endoplasmic reticulum; GO:0072546,ER membrane protein complex	--	At5g55940	ref|XP_004242846.1|	EMC89_ARATH,RecName: Full=ER membrane protein complex subunit 8/9 homolog; AltName: Full=Protein EMBRYO DEFECTIVE 2731;	K4CC35_SOLLC,SubName: Full=Uncharacterized protein {ECO:0000313|EnsemblPlants:Solyc07g009160.2.1};
gene:Solyc07g019505.1	SL3.0ch07	11842228	11844832	-	2605	protein_coding	GO:0016021,integral component of membrane; GO:0005743,mitochondrial inner membrane; GO:0005886,plasma membrane; GO:0045277,respiratory chain complex IV; GO:0004129,cytochrome-c oxidase activity; GO:0020037,heme binding; GO:0005506,iron ion binding; GO:0009060,aerobic respiration; GO:0015990,electron transport coupled proton transport; GO:0006119,oxidative phosphorylation	--	AtMi114	gb|OIT38980.1|	COX1_RAPSA,RecName: Full=Cytochrome c oxidase subunit 1; EC=1.9.3.1; AltName: Full=Cytochrome c oxidase polypeptide I;	K4CCR3_SOLLC,RecName: Full=Cytochrome c oxidase subunit 1 {ECO:0000256|RuleBase:RU000369}; EC=1.9.3.1 {ECO:0000256|RuleBase:RU000369};
gene:Solyc07g040720.3	SL3.0ch07	49573122	49580506	+	7385	protein_coding	GO:0005737,cytoplasm; GO:0005634,nucleus; GO:0005886,plasma membrane; GO:0005524,ATP binding; GO:0004674,protein serine/threonine kinase activity; GO:0018105,peptidyl-serine phosphorylation; GO:0008360,regulation of cell shape	K02218: CSNK1, CKI; casein kinase 1 [EC:2.7.11.1]	At1g72710	ref|XP_004243748.1|	CKL2_ARATH,RecName: Full=Casein kinase 1-like protein 2 {ECO:0000305}; EC=2.7.11.1 {ECO:0000305}; AltName: Full=Protein CASEIN KINASE I-LIKE 2 {ECO:0000303|PubMed:16126836};	K4CDU9_SOLLC,SubName: Full=Uncharacterized protein {ECO:0000313|EnsemblPlants:Solyc07g040720.2.1};
gene:Solyc07g041750.3	SL3.0ch07	54201877	54214825	-	12949	protein_coding	GO:0009507,chloroplast; GO:0005737,cytoplasm; GO:0005794,Golgi apparatus; GO:0016021,integral component of membrane; GO:0016757,transferase activity, transferring glycosyl groups; GO:0006004,fucose metabolic process; GO:0006486,protein glycosylation	--	At5g35570	ref|XP_004243713.1|	OFT35_ARATH,RecName: Full=O-fucosyltransferase 35 {ECO:0000305}; Short=O-FucT-35 {ECO:0000305}; EC=2.4.1.- {ECO:0000305}; AltName: Full=O-fucosyltransferase family protein {ECO:0000312|EMBL:ARJ31451.1};	K4CE42_SOLLC,SubName: Full=Uncharacterized protein {ECO:0000313|EnsemblPlants:Solyc07g041750.2.1};
gene:Solyc07g042250.3	SL3.0ch07	55482163	55484987	+	2825	protein_coding	GO:0048046,apoplast; GO:0009507,chloroplast; GO:0009941,chloroplast envelope; GO:0009570,chloroplast stroma; GO:0009535,chloroplast thylakoid membrane; GO:0005759,mitochondrial matrix; GO:0005739,mitochondrion; GO:0009536,plastid; GO:0009579,thylakoid; GO:0005524,ATP binding; GO:0051087,chaperone binding; GO:0005507,copper ion binding; GO:0051082,unfolded protein binding; GO:0051085,chaperone cof…	K04078: groES, HSPE1; chaperonin GroES	At5g20720	ref|NP_001234423.1|	CH20_ARATH,RecName: Full=20 kDa chaperonin, chloroplastic; AltName: Full=Chaperonin 10; Short=Ch-CPN10; Short=Cpn10; AltName: Full=Chaperonin 20; AltName: Full=Protein Cpn21; Flags: Precursor;	Q9M5A8_SOLLC,SubName: Full=Chaperonin 21 {ECO:0000313|EMBL:AAF60293.1, ECO:0000313|EnsemblPlants:Solyc07g042250.2.1};
gene:Solyc07g042550.3	SL3.0ch07	56098858	56104538	-	5681	protein_coding	GO:0016157,sucrose synthase activity; GO:0005985,sucrose metabolic process	K00695: E2.4.1.13; sucrose synthase [EC:2.4.1.13]	At3g43190	ref|NP_001300841.1|	SUS2_SOLTU,RecName: Full=Sucrose synthase; EC=2.4.1.13; AltName: Full=SS65; AltName: Full=Sucrose-UDP glucosyltransferase;	E0Z1D0_SOLLC,RecName: Full=Sucrose synthase {ECO:0000256|RuleBase:RU280817}; EC=2.4.1.13 {ECO:0000256|RuleBase:RU280817};
gene:Solyc07g042700.3	SL3.0ch07	56356021	56360089	-	4069	protein_coding	--	--	At5g58130	ref|XP_004243671.1|	--	K4CED0_SOLLC,SubName: Full=Uncharacterized protein {ECO:0000313|EnsemblPlants:Solyc07g042700.2.1};
gene:Solyc07g043130.3	SL3.0ch07	56844833	56847277	-	2445	protein_coding	GO:0005737,cytoplasm; GO:0005634,nucleus; GO:0004871,signal transducer activity; GO:0009638,phototropism; GO:0016567,protein ubiquitination	--	At2g30510	ref|XP_004243653.1|	RPT2_ARATH,RecName: Full=Root phototropism protein 2; AltName: Full=BTB/POZ domain-containing protein RPT2;	K4CEH3_SOLLC,SubName: Full=Uncharacterized protein {ECO:0000313|EnsemblPlants:Solyc07g043130.2.1};
gene:Solyc07g043580.3	SL3.0ch07	57629899	57634665	+	4767	protein_coding	GO:0005634,nucleus; GO:0003677,DNA binding; GO:0003700,DNA binding transcription factor activity; GO:0046983,protein dimerization activity; GO:0009704,de-etiolation; GO:0010161,red light signaling pathway; GO:0010017,red or far-red light signaling pathway; GO:0009585,red, far-red light phototransduction; GO:0010600,regulation of auxin biosynthetic process; GO:0010928,regulation of auxin mediated …	K16189: PIF4; phytochrome-interacting factor 4	At2g43010	ref|NP_001294937.1|	PIF4_ARATH,RecName: Full=Transcription factor PIF4; AltName: Full=Basic helix-loop-helix protein 9; Short=AtbHLH9; Short=bHLH 9; AltName: Full=Phytochrome-interacting factor 4; AltName: Full=Short under red-light 2; AltName: Full=Transcription factor EN 102; AltName: Full=bHLH transcription factor bHLH009;	K4CEL5_SOLLC,SubName: Full=Uncharacterized protein {ECO:0000313|EnsemblPlants:Solyc07g043580.2.1};
gene:Solyc07g043660.3	SL3.0ch07	57756455	57758524	+	2070	protein_coding	GO:0016874,ligase activity; GO:0006631,fatty acid metabolic process	K00666: K00666; fatty-acyl-CoA synthase [EC:6.2.1.-]	At2g17650	ref|XP_004243626.1|	AAE2_ARATH,RecName: Full=Probable acyl-activating enzyme 2; EC=6.2.1.-; AltName: Full=AMP-binding protein 2; Short=AtAMPBP2;	K4CEM3_SOLLC,SubName: Full=Uncharacterized protein {ECO:0000313|EnsemblPlants:Solyc07g043660.2.1};
gene:Solyc07g047880.3	SL3.0ch07	59224158	59231862	-	7705	protein_coding	--	--	At3g07760	ref|XP_004243549.1|	--	A0A0V0HC15_SOLCH,SubName: Full=Putative F17A17.10 protein-like {ECO:0000313|EMBL:JAP17969.1};
gene:Solyc07g048040.1	SL3.0ch07	59358115	59359332	-	1218	protein_coding	--	--	At5g55530	ref|XP_004243540.1|	--	K4CF08_SOLLC,SubName: Full=Uncharacterized protein {ECO:0000313|EnsemblPlants:Solyc07g048040.1.1};
gene:Solyc07g049310.3	SL3.0ch07	59686834	59695592	+	8759	protein_coding	GO:0031969,chloroplast membrane; GO:0016021,integral component of membrane; GO:0022857,transmembrane transporter activity; GO:0008643,carbohydrate transport	--	At1g05030	ref|NP_001287652.1|	PLST1_ARATH,RecName: Full=Probable plastidic glucose transporter 1;	K4CF34_SOLLC,SubName: Full=Plastidic glucose transporter 4 {ECO:0000313|EMBL:BAO96235.1, ECO:0000313|EnsemblPlants:Solyc07g049310.2.1};
gene:Solyc07g052970.3	SL3.0ch07	61510576	61514213	+	3638	protein_coding	GO:0016567,protein ubiquitination	--	At3g22104	ref|XP_004243433.1|	Y3210_ARATH,RecName: Full=BTB/POZ domain-containing protein At3g22104;	K4CFJ5_SOLLC,SubName: Full=Uncharacterized protein {ECO:0000313|EnsemblPlants:Solyc07g052970.2.1};
gene:Solyc07g053165.1	SL3.0ch07	61742178	61746738	-	4561	protein_coding	GO:0005768,endosome; GO:0005634,nucleus; GO:0005886,plasma membrane; GO:0005524,ATP binding; GO:0003677,DNA binding; GO:0019900,kinase binding; GO:0004709,MAP kinase kinase kinase activity; GO:0004674,protein serine/threonine kinase activity; GO:0009631,cold acclimation; GO:0045087,innate immune response; GO:0000165,MAPK cascade; GO:0046777,protein autophosphorylation; GO:0007346,regulation of mi…	--	At4g12020_6	ref|XP_010323778.1|	M3K1_ARATH,RecName: Full=Mitogen-activated protein kinase kinase kinase 1; Short=ARAKIN; Short=AtMEKK1; Short=MAP kinase kinase kinase 1; EC=2.7.11.25 {ECO:0000269|PubMed:23857079};	M1CGY2_SOLTU,SubName: Full=Uncharacterized protein {ECO:0000313|EnsemblPlants:PGSC0003DMT400067243};
gene:Solyc07g053170.3	SL3.0ch07	61751913	61752933	-	1021	protein_coding	--	--	--	ref|XP_010323778.1|	--	K4CFL5_SOLLC,SubName: Full=Uncharacterized protein {ECO:0000313|EnsemblPlants:Solyc07g053170.2.1};
gene:Solyc07g053310.3	SL3.0ch07	61905988	61911764	+	5777	protein_coding	GO:0016020,membrane; GO:0042626,ATPase activity, coupled to transmembrane movement of substances; GO:0006897,endocytosis	K20069: NECAP1_2; adaptin ear-binding coat-associated protein 1/2	At3g58600	ref|XP_004243408.1|	Y1390_ARATH,RecName: Full=Uncharacterized protein At1g03900;	K4CFM8_SOLLC,SubName: Full=Uncharacterized protein {ECO:0000313|EnsemblPlants:Solyc07g053310.2.1};
gene:Solyc07g053430.3	SL3.0ch07	61994115	61998978	-	4864	protein_coding	GO:0031225,anchored component of membrane; GO:0046658,anchored component of plasma membrane; GO:0009506,plasmodesma; GO:0001872,(1->3)-beta-D-glucan binding; GO:0004553,hydrolase activity, hydrolyzing O-glycosyl compounds; GO:0030247,polysaccharide binding	--	At3g58100	ref|XP_004243401.1|	PDCB5_ARATH,RecName: Full=PLASMODESMATA CALLOSE-BINDING PROTEIN 5; Short=AtPDCB5; AltName: Full=Glucan endo-1,3-beta-glucosidase-like protein 1; Flags: Precursor;	K4CFP0_SOLLC,SubName: Full=Uncharacterized protein {ECO:0000313|EnsemblPlants:Solyc07g053430.2.1};
gene:Solyc07g054830.3	SL3.0ch07	63121775	63138309	-	16535	protein_coding	GO:0005524,ATP binding; GO:0004143,diacylglycerol kinase activity; GO:0003951,NAD+ kinase activity; GO:0006952,defense response; GO:0007205,protein kinase C-activating G-protein coupled receptor signaling pathway	K00901: dgkA, DGK; diacylglycerol kinase (ATP) [EC:2.7.1.107]	At2g20900	ref|NP_001304033.1|	DGK5_ARATH,RecName: Full=Diacylglycerol kinase 5; Short=AtDGK5; Short=DAG kinase 5; EC=2.7.1.107; AltName: Full=Diglyceride kinase 5; Short=DGK 5;	Q9FVD1_SOLLC,RecName: Full=Diacylglycerol kinase {ECO:0000256|RuleBase:RU361128}; Short=DAG kinase {ECO:0000256|RuleBase:RU361128}; EC=2.7.1.107 {ECO:0000256|RuleBase:RU361128};
gene:Solyc07g055050.3	SL3.0ch07	63308996	63313746	+	4751	protein_coding	--	K02116: atpI; ATP synthase protein I	At2g31040	ref|XP_004243289.1|	--	K4CG45_SOLLC,SubName: Full=Uncharacterized protein {ECO:0000313|EnsemblPlants:Solyc07g055050.2.1};
gene:Solyc07g055065.1	SL3.0ch07	63348319	63348532	+	214	protein_coding	GO:0005634,nucleus; GO:0003677,DNA binding; GO:0009299,mRNA transcription; GO:0007275,multicellular organism development; GO:0090698,post-embryonic plant morphogenesis; GO:0006355,regulation of transcription, DNA-templated; GO:0009416,response to light stimulus	--	At2g42610	ref|XP_015081051.1|	LSH10_ARATH,RecName: Full=Protein LIGHT-DEPENDENT SHORT HYPOCOTYLS 10; AltName: Full=Protein ORGAN BOUNDARY 10;	M1BTS7_SOLTU,SubName: Full=Uncharacterized protein {ECO:0000313|EnsemblPlants:PGSC0003DMT400052658};
gene:Solyc07g056240.3	SL3.0ch07	64209008	64213726	-	4719	protein_coding	--	--	--	ref|XP_004243212.1|	--	K4CGF7_SOLLC,SubName: Full=Uncharacterized protein {ECO:0000313|EnsemblPlants:Solyc07g056240.2.1};
gene:Solyc07g056410.3	SL3.0ch07	64399436	64408112	-	8677	protein_coding	GO:0016021,integral component of membrane; GO:0005886,plasma membrane; GO:0005524,ATP binding; GO:0004674,protein serine/threonine kinase activity	K13420: FLS2; LRR receptor-like serine/threonine-protein kinase FLS2 [EC:2.7.11.1]	At1g17230	ref|XP_004243198.1|	Y1723_ARATH,RecName: Full=Leucine-rich repeat receptor-like serine/threonine-protein kinase At1g17230; EC=2.7.11.1; Flags: Precursor;	K4CGH4_SOLLC,SubName: Full=Uncharacterized protein {ECO:0000313|EnsemblPlants:Solyc07g056410.2.1};
gene:Solyc07g061730.3	SL3.0ch07	64824213	64825666	+	1454	protein_coding	GO:0045543,gibberellin 2-beta-dioxygenase activity; GO:0046872,metal ion binding; GO:0009686,gibberellin biosynthetic process	K04125: E1.14.11.13; gibberellin 2-oxidase [EC:1.14.11.13]	At1g30040	ref|NP_001234757.1|	G2OX1_PEA,RecName: Full=Gibberellin 2-beta-dioxygenase 1; EC=1.14.11.13; AltName: Full=GA 2-oxidase 1; AltName: Full=Gibberellin 2-beta-hydroxylase 1; AltName: Full=Gibberellin 2-oxidase 1; AltName: Full=Protein SLENDER;	A4GVL9_SOLLC,SubName: Full=Gibberellin 2-oxidase {ECO:0000313|EMBL:ABO27636.1, ECO:0000313|EnsemblPlants:Solyc07g061730.2.1};
gene:Solyc07g061930.1	SL3.0ch07	64943512	64943706	-	195	protein_coding	--	--	--	--	--	--
gene:Solyc07g062260.3	SL3.0ch07	65168874	65172366	-	3493	protein_coding	GO:0003677,DNA binding; GO:0003700,DNA binding transcription factor activity; GO:0009742,brassinosteroid mediated signaling pathway; GO:0006355,regulation of transcription, DNA-templated; GO:0006351,transcription, DNA-templated	K14503: BZR1_2; brassinosteroid resistant 1/2	At1g78700	ref|XP_004244287.1|	BEH4_ARATH,RecName: Full=BES1/BZR1 homolog protein 4;	K4CGQ9_SOLLC,SubName: Full=Uncharacterized protein {ECO:0000313|EnsemblPlants:Solyc07g062260.2.1};
gene:Solyc07g063020.2	SL3.0ch07	65754867	65758235	+	3369	protein_coding	--	--	--	ref|XP_010324367.1|	--	K4CGY5_SOLLC,SubName: Full=Uncharacterized protein {ECO:0000313|EnsemblPlants:Solyc07g063020.1.1};
gene:Solyc07g063340.3	SL3.0ch07	65961415	65963717	-	2303	protein_coding	--	--	At1g52910	ref|XP_010324357.1|	--	K4CH17_SOLLC,SubName: Full=Uncharacterized protein {ECO:0000313|EnsemblPlants:Solyc07g063340.2.1};
gene:Solyc07g063420.3	SL3.0ch07	66031401	66034062	+	2662	protein_coding	GO:0005634,nucleus; GO:0003700,DNA binding transcription factor activity; GO:0044212,transcription regulatory region DNA binding; GO:0080060,integument development; GO:0045995,regulation of embryonic development; GO:0009753,response to jasmonic acid; GO:0048317,seed morphogenesis; GO:0006351,transcription, DNA-templated	--	At3g15510	ref|NP_001266277.2|	NAC56_ARATH,RecName: Full=NAC transcription factor 56 {ECO:0000303|PubMed:15029955}; Short=AtNAC056 {ECO:0000303|PubMed:15029955}; AltName: Full=NAC domain-containing protein 2 {ECO:0000303|PubMed:11245578}; Short=AtNAC2 {ECO:0000303|PubMed:11245578}; AltName: Full=Protein NAC-REGULATED SEED MORPHOLOGY 1 {ECO:0000303|PubMed:18849494};	K4CH25_SOLLC,SubName: Full=NAC transcription factor {ECO:0000313|EMBL:AQY61764.1}; SubName: Full=Sinor-like protein 1 {ECO:0000313|EMBL:AGT56012.1, ECO:0000313|EnsemblPlants:Solyc07g063420.2.1};
gene:Solyc07g063620.3	SL3.0ch07	66175690	66178222	+	2533	protein_coding	--	--	At4g27350	ref|XP_004244184.1|	--	K4CH45_SOLLC,SubName: Full=Uncharacterized protein {ECO:0000313|EnsemblPlants:Solyc07g063620.2.1};
gene:Solyc07g063850.3	SL3.0ch07	66335499	66337944	+	2446	protein_coding	GO:0009507,chloroplast; GO:0005737,cytoplasm; GO:0010279,indole-3-acetic acid amido synthetase activity; GO:0010252,auxin homeostasis; GO:0009734,auxin-activated signaling pathway; GO:0009733,response to auxin; GO:0009826,unidimensional cell growth	K14487: GH3; auxin responsive GH3 gene family	At5g54510	ref|XP_004244168.1|	GH36_ARATH,RecName: Full=Indole-3-acetic acid-amido synthetase GH3.6; EC=6.3.2.-; AltName: Full=Auxin-responsive GH3-like protein 6; Short=AtGH3-6; AltName: Full=Protein DWARF IN LIGHT 1; Short=DFL-1;	K4CH68_SOLLC,SubName: Full=Uncharacterized protein {ECO:0000313|EnsemblPlants:Solyc07g063850.2.1};
gene:Solyc07g064130.2	SL3.0ch07	66534540	66538155	+	3616	protein_coding	GO:0005737,cytoplasm; GO:0005634,nucleus; GO:0006464,cellular protein modification process; GO:0009751,response to salicylic acid	K08770: UBC; ubiquitin C	CE01921	gb|PLY66372.1|	UBQ10_ARATH,RecName: Full=Polyubiquitin 10; Contains: RecName: Full=Ubiquitin; Flags: Precursor;	K4CH96_SOLLC,SubName: Full=Uncharacterized protein {ECO:0000313|EnsemblPlants:Solyc07g064130.1.1};
gene:Solyc07g064410.1	SL3.0ch07	66714768	66715766	-	999	protein_coding	GO:0009507,chloroplast; GO:0031969,chloroplast membrane; GO:0005783,endoplasmic reticulum; GO:0016021,integral component of membrane; GO:0052637,delta 3-trans-hexadecenoic acid phosphatidylglycerol desaturase activity; GO:0061630,ubiquitin protein ligase activity; GO:0031625,ubiquitin protein ligase binding; GO:0046471,phosphatidylglycerol metabolic process; GO:0000209,protein polyubiquitination;…	K20417: FAD4; palmitoyl-[glycerolipid] 3-(E)-desaturase [EC:1.14.19.43]	At4g27030	ref|XP_004244133.1|	FAD4_ARATH,RecName: Full=Fatty acid desaturase 4, chloroplastic {ECO:0000303|PubMed:19682287}; EC=1.14.19.43 {ECO:0000269|PubMed:19682287}; AltName: Full=Fatty acid desaturase A {ECO:0000303|PubMed:17796728}; Flags: Precursor;	K4CHC2_SOLLC,SubName: Full=Uncharacterized protein {ECO:0000313|EnsemblPlants:Solyc07g064410.1.1};
gene:Solyc07g064420.3	SL3.0ch07	66717699	66722935	+	5237	protein_coding	--	--	At4g27020	ref|XP_004244132.1|	--	K4CHC3_SOLLC,SubName: Full=Uncharacterized protein {ECO:0000313|EnsemblPlants:Solyc07g064420.2.1};
gene:Solyc07g065840.2	SL3.0ch07	67565749	67569469	-	3721	protein_coding	GO:0005737,cytoplasm; GO:0005524,ATP binding; GO:0051082,unfolded protein binding; GO:0006457,protein folding; GO:0006950,response to stress	K04079: HSP90A, htpG; molecular chaperone HtpG	At5g56000	ref|XP_015081882.1|	HSP80_SOLLC,RecName: Full=Heat shock cognate protein 80;	Q53Z32_SOLLC,SubName: Full=Molecular chaperone Hsp90-2 {ECO:0000313|EMBL:AAR12196.1};
gene:Solyc07g065930.3	SL3.0ch07	67648700	67651296	+	2597	protein_coding	GO:0005737,cytoplasm; GO:0019005,SCF ubiquitin ligase complex; GO:0031625,ubiquitin protein ligase binding; GO:0043161,proteasome-mediated ubiquitin-dependent protein catabolic process; GO:0042787,NA; GO:0030162,regulation of proteolysis	K10523: SPOP; speckle-type POZ protein	At1g55760	ref|XP_004244017.1|	Y1576_ARATH,RecName: Full=BTB/POZ domain-containing protein At1g55760;	K4CHR9_SOLLC,SubName: Full=Uncharacterized protein {ECO:0000313|EnsemblPlants:Solyc07g065930.2.1};
gene:Solyc07g065980.3	SL3.0ch07	67674027	67678597	+	4571	protein_coding	GO:0047274,galactinol-sucrose galactosyltransferase activity; GO:0005975,carbohydrate metabolic process	K06617: E2.4.1.82; raffinose synthase [EC:2.4.1.82]	At1g55740	ref|NP_001234763.2|	RFS1_ARATH,RecName: Full=Probable galactinol--sucrose galactosyltransferase 1; EC=2.4.1.82; AltName: Full=Protein SEED IMBIBITION 1; AltName: Full=Raffinose synthase 1;	K4CHS4_SOLLC,SubName: Full=Uncharacterized protein {ECO:0000313|EnsemblPlants:Solyc07g065980.2.1};
gene:Solyc07g066200.3	SL3.0ch07	67801368	67807917	-	6550	protein_coding	--	--	At5g56240	ref|XP_004243999.1|	--	A0A0V0IZP9_SOLCH,SubName: Full=Putative ovule protein {ECO:0000313|EMBL:JAP38055.1};
gene:Solyc08g005170.3	SL3.0ch08	111313	116874	-	5562	protein_coding	GO:0005634,nucleus; GO:0003700,DNA binding transcription factor activity; GO:0043565,sequence-specific DNA binding; GO:0006351,transcription, DNA-templated	K09419: HSFF; heat shock transcription factor, other eukaryote	At1g32330	ref|NP_001296177.1|	HSF8_SOLLC,RecName: Full=Heat shock factor protein HSF8; AltName: Full=Heat shock transcription factor 8; Short=HSTF 8; AltName: Full=Heat stress transcription factor;	M1BII2_SOLTU,SubName: Full=Uncharacterized protein {ECO:0000313|EnsemblPlants:PGSC0003DMT400046000};
gene:Solyc08g005190.3	SL3.0ch08	125102	131467	+	6366	protein_coding	--	--	At1g80930	ref|XP_015160907.1|	--	M1BII0_SOLTU,SubName: Full=Uncharacterized protein {ECO:0000313|EnsemblPlants:PGSC0003DMT400045993};
gene:Solyc08g005580.3	SL3.0ch08	438146	441039	+	2894	protein_coding	GO:0016021,integral component of membrane; GO:0005886,plasma membrane; GO:0005524,ATP binding; GO:0042626,ATPase activity, coupled to transmembrane movement of substances; GO:0010588,cotyledon vascular tissue pattern formation; GO:0010222,stem vascular tissue pattern formation	K05681: ABCG2, CD338; ATP-binding cassette, subfamily G (WHITE), member 2	At1g31770	ref|XP_010324495.1|	AB14G_ARATH,RecName: Full=ABC transporter G family member 14; Short=ABC transporter ABCG.14; Short=AtABCG14; AltName: Full=White-brown complex homolog protein 14; Short=AtWBC14;	K4CI49_SOLLC,SubName: Full=Uncharacterized protein {ECO:0000313|EnsemblPlants:Solyc08g005580.2.1};
gene:Solyc08g005980.3	SL3.0ch08	744212	755176	+	10965	protein_coding	--	--	At2g16800	ref|XP_004244455.1|	--	K4CI87_SOLLC,SubName: Full=Uncharacterized protein {ECO:0000313|EnsemblPlants:Solyc08g005980.2.1};
gene:Solyc08g006460.3	SL3.0ch08	1059620	1064862	+	5243	protein_coding	--	--	At5g10650	ref|XP_004244491.1|	--	K4CID4_SOLLC,SubName: Full=Uncharacterized protein {ECO:0000313|EnsemblPlants:Solyc08g006460.2.1};
gene:Solyc08g006750.3	SL3.0ch08	1323634	1327041	+	3408	protein_coding	GO:0004398,histidine decarboxylase activity; GO:0030170,pyridoxal phosphate binding; GO:0019752,carboxylic acid metabolic process	K22427: AADC; phenylalanine decarboxylase [EC:4.1.1.53]	At1g43710	ref|XP_004244519.1|	DCHS_SOLLC,RecName: Full=Histidine decarboxylase; Short=HDC; EC=4.1.1.22; AltName: Full=TOM92;	K4CIG3_SOLLC,SubName: Full=Uncharacterized protein {ECO:0000313|EnsemblPlants:Solyc08g006750.2.1};
gene:Solyc08g014000.3	SL3.0ch08	3511728	3518409	-	6682	protein_coding	GO:0005737,cytoplasm; GO:0046872,metal ion binding; GO:0016702,oxidoreductase activity, acting on single donors with incorporation of molecular oxygen, incorporation of two atoms of oxygen; GO:0031408,oxylipin biosynthetic process	K15718: LOX1_5; linoleate 9S-lipoxygenase [EC:1.13.11.58]	At1g55020	ref|NP_001234856.1|	LOXA_SOLLC,RecName: Full=Linoleate 9S-lipoxygenase A; EC=1.13.11.58; AltName: Full=Lipoxygenase A;	Q9SC16_SOLTU,RecName: Full=Lipoxygenase {ECO:0000256|RuleBase:RU003975}; EC=1.13.11.- {ECO:0000256|RuleBase:RU003975};
gene:Solyc08g014440.3	SL3.0ch08	4481516	4486961	-	5446	protein_coding	GO:0005737,cytoplasm; GO:0005634,nucleus; GO:0019005,SCF ubiquitin ligase complex; GO:0005516,calmodulin binding; GO:0004402,histone acetyltransferase activity; GO:0003712,transcription cofactor activity; GO:0031625,ubiquitin protein ligase binding; GO:0008270,zinc ion binding; GO:0009553,embryo sac development; GO:0009555,pollen development; GO:0043161,proteasome-mediated ubiquitin-dependent pro…	--	At1g05690	ref|XP_004244768.1|	BT3_ARATH,RecName: Full=BTB/POZ and TAZ domain-containing protein 3; AltName: Full=BTB and TAZ domain protein 3;	M1CD51_SOLTU,SubName: Full=Uncharacterized protein {ECO:0000313|EnsemblPlants:PGSC0003DMT400064939};
gene:Solyc08g015960.3	SL3.0ch08	6417456	6424922	+	7467	protein_coding	GO:0005829,cytosol; GO:0005524,ATP binding; GO:0004825,methionine-tRNA ligase activity; GO:0000049,tRNA binding; GO:0006431,methionyl-tRNA aminoacylation; GO:0006418,tRNA aminoacylation for protein translation	K15437: AIMP1, ARC1; aminoacyl tRNA synthase complex-interacting multifunctional protein 1	At3g59980	ref|XP_004244789.1|	SYM_ORYSJ,RecName: Full=Probable methionine--tRNA ligase; EC=6.1.1.10; AltName: Full=Methionyl-tRNA synthetase; Short=MetRS;	K4CJC4_SOLLC,SubName: Full=Uncharacterized protein {ECO:0000313|EnsemblPlants:Solyc08g015960.2.1};
gene:Solyc08g043170.3	SL3.0ch08	22910383	22923245	+	12863	protein_coding	GO:0005737,cytoplasm; GO:0005524,ATP binding; GO:0004349,glutamate 5-kinase activity; GO:0004350,glutamate-5-semialdehyde dehydrogenase activity; GO:0055129,L-proline biosynthetic process	K12657: ALDH18A1, P5CS; delta-1-pyrroline-5-carboxylate synthetase [EC:2.7.2.11 1.2.1.41]	At3g55610_2	ref|NP_001233907.1|	P5CS_SOLLC,RecName: Full=Delta-1-pyrroline-5-carboxylate synthase; Short=P5CS; Includes: RecName: Full=Glutamate 5-kinase; Short=GK; EC=2.7.2.11; AltName: Full=Gamma-glutamyl kinase; Includes: RecName: Full=Gamma-glutamyl phosphate reductase; Short=GPR; EC=1.2.1.41; AltName: Full=Glutamate-5-semialdehyde dehydrogenase; AltName: Full=Glutamyl-gamma-semialdehyde dehydrogenase;	K4CK76_SOLLC,RecName: Full=Delta-1-pyrroline-5-carboxylate synthase {ECO:0000256|PIRNR:PIRNR036429}; Includes: RecName: Full=Glutamate 5-kinase {ECO:0000256|PIRNR:PIRNR036429}; Short=GK {ECO:0000256|PIRNR:PIRNR036429}; EC=2.7.2.11 {ECO:0000256|PIRNR:PIRNR036429}; AltName: Full=Gamma-glutamyl kinase {ECO:0000256|PIRNR:PIRNR036429}; Includes: RecName: Full=Gamma-glutamyl phosphate reductase {ECO:00…
gene:Solyc08g060810.3	SL3.0ch08	45625720	45631166	-	5447	protein_coding	GO:0005634,nucleus; GO:0009873,ethylene-activated signaling pathway; GO:0010105,negative regulation of ethylene-activated signaling pathway; GO:0016567,protein ubiquitination; GO:0009723,response to ethylene; GO:0006511,ubiquitin-dependent protein catabolic process	K14515: EBF1_2; EIN3-binding F-box protein	At2g25490	ref|NP_001293065.1|	EBF1_ARATH,RecName: Full=EIN3-binding F-box protein 1; AltName: Full=F-box/LRR-repeat protein 6;	K4CKM6_SOLLC,SubName: Full=Uncharacterized protein {ECO:0000313|EnsemblPlants:Solyc08g060810.2.1};
gene:Solyc08g061160.2	SL3.0ch08	47023757	47024083	-	327	protein_coding	--	--	--	ref|YP_009049724.1|	--	K4CKQ7_SOLLC,SubName: Full=Uncharacterized protein {ECO:0000313|EnsemblPlants:Solyc08g061160.1.1};
gene:Solyc08g061210.3	SL3.0ch08	47959004	47959588	+	585	protein_coding	--	--	--	--	--	K4CKR1_SOLLC,SubName: Full=Uncharacterized protein {ECO:0000313|EnsemblPlants:Solyc08g061210.2.1};
gene:Solyc08g062250.2	SL3.0ch08	50852406	50874673	-	22268	protein_coding	--	--	--	ref|XP_010325773.1|	--	M1CXD9_SOLTU,SubName: Full=Uncharacterized protein {ECO:0000313|EnsemblPlants:PGSC0003DMT400076786};
gene:Solyc08g062290.3	SL3.0ch08	50907916	50913840	+	5925	protein_coding	--	--	--	ref|XP_010325016.1|	--	K4CL18_SOLLC,SubName: Full=Uncharacterized protein {ECO:0000313|EnsemblPlants:Solyc08g062290.2.1};
gene:Solyc08g062660.3	SL3.0ch08	51757497	51761671	+	4175	protein_coding	GO:0005737,cytoplasm; GO:0005643,nuclear pore; GO:0005634,nucleus; GO:0008536,Ran GTPase binding; GO:0000082,G1/S transition of mitotic cell cycle; GO:0051028,mRNA transport; GO:0043547,positive regulation of GTPase activity; GO:0000060,protein import into nucleus, translocation; GO:0006405,RNA export from nucleus; GO:0007051,spindle organization; GO:0006511,ubiquitin-dependent protein catabolic …	--	At2g30060	ref|NP_001234587.1|	RBP1C_ARATH,RecName: Full=Ran-binding protein 1 homolog c;	Q94K24_SOLLC,SubName: Full=Ran binding protein-1 {ECO:0000313|EMBL:AAK53813.1, ECO:0000313|EnsemblPlants:Solyc08g062660.2.1};
gene:Solyc08g066440.3	SL3.0ch08	55131271	55136349	-	5079	protein_coding	GO:0005783,endoplasmic reticulum; GO:0005794,Golgi apparatus; GO:0005886,plasma membrane; GO:0009506,plasmodesma; GO:0003846,2-acylglycerol O-acyltransferase activity; GO:0090430,caffeoyl-CoA: alcohol caffeoyl transferase activity; GO:0016787,hydrolase activity; GO:0004622,lysophospholipase activity; GO:0009809,lignin biosynthetic process; GO:0006629,lipid metabolic process; GO:0046686,response t…	K01054: MGLL; acylglycerol lipase [EC:3.1.1.23]	At5g11650	ref|XP_004245152.1|	CSE_ARATH,RecName: Full=Caffeoylshikimate esterase; EC=3.1.1.-; AltName: Full=Lysophospholipase 2; Short=LysoPL2;	K4CLM1_SOLLC,SubName: Full=Uncharacterized protein {ECO:0000313|EnsemblPlants:Solyc08g066440.2.1};
gene:Solyc08g067630.3	SL3.0ch08	56706372	56707385	+	1014	protein_coding	--	--	--	ref|XP_004245226.1|	--	K4CLY9_SOLLC,SubName: Full=Uncharacterized protein {ECO:0000313|EnsemblPlants:Solyc08g067630.2.1};
gene:Solyc08g068290.3	SL3.0ch08	57452114	57458002	+	5889	protein_coding	GO:0016021,integral component of membrane	--	At2g25740_1	ref|XP_004245262.1|	TAUE3_ARATH,RecName: Full=Sulfite exporter TauE/SafE family protein 3 {ECO:0000312|EMBL:AEC07746.1};	K4CM53_SOLLC,SubName: Full=Uncharacterized protein {ECO:0000313|EnsemblPlants:Solyc08g068290.2.1};
gene:Solyc08g068350.3	SL3.0ch08	57507197	57514137	-	6941	protein_coding	--	--	At4g32750	ref|XP_004245268.1|	--	K4CM59_SOLLC,SubName: Full=Uncharacterized protein {ECO:0000313|EnsemblPlants:Solyc08g068350.2.1};
gene:Solyc08g068400.3	SL3.0ch08	57584973	57590444	-	5472	protein_coding	--	--	At5g25770	ref|XP_004245271.1|	--	K4CM64_SOLLC,SubName: Full=Uncharacterized protein {ECO:0000313|EnsemblPlants:Solyc08g068400.2.1};
gene:Solyc08g068640.4	SL3.0ch08	57838358	57840315	-	1958	protein_coding	GO:0004398,histidine decarboxylase activity; GO:0030170,pyridoxal phosphate binding; GO:0019752,carboxylic acid metabolic process	K22427: AADC; phenylalanine decarboxylase [EC:4.1.1.53]	At1g43710	ref|XP_019070571.1|	DCHS_SOLLC,RecName: Full=Histidine decarboxylase; Short=HDC; EC=4.1.1.22; AltName: Full=TOM92;	K4CM87_SOLLC,SubName: Full=Uncharacterized protein {ECO:0000313|EnsemblPlants:Solyc08g068640.2.1};
gene:Solyc08g068660.1	SL3.0ch08	57848561	57848857	-	297	protein_coding	GO:0004398,histidine decarboxylase activity; GO:0030170,pyridoxal phosphate binding; GO:0019752,carboxylic acid metabolic process	--	At1g43710	ref|XP_004245427.1|	DCHS_SOLLC,RecName: Full=Histidine decarboxylase; Short=HDC; EC=4.1.1.22; AltName: Full=TOM92;	K4CM88_SOLLC,SubName: Full=Uncharacterized protein {ECO:0000313|EnsemblPlants:Solyc08g068660.1.1};
gene:Solyc08g068680.3	SL3.0ch08	57876464	57878575	-	2112	protein_coding	GO:0004398,histidine decarboxylase activity; GO:0030170,pyridoxal phosphate binding; GO:0019752,carboxylic acid metabolic process	K22427: AADC; phenylalanine decarboxylase [EC:4.1.1.53]	At1g43710	ref|NP_001233845.1|	DCHS_SOLLC,RecName: Full=Histidine decarboxylase; Short=HDC; EC=4.1.1.22; AltName: Full=TOM92;	Q1KSC6_SOLLC,SubName: Full=Aromatic amino acid decarboxylase 1A {ECO:0000313|EMBL:ABE77149.1, ECO:0000313|EnsemblPlants:Solyc08g068680.2.1};
gene:Solyc08g069000.3	SL3.0ch08	58143046	58150561	-	7516	protein_coding	--	--	At2g04305	ref|XP_004245299.1|	--	K4CMC0_SOLLC,SubName: Full=Uncharacterized protein {ECO:0000313|EnsemblPlants:Solyc08g069000.2.1};
gene:Solyc08g069080.3	SL3.0ch08	58224537	58228038	+	3502	protein_coding	GO:0071011,precatalytic spliceosome; GO:0005689,U12-type spliceosomal complex; GO:0005686,U2 snRNP; GO:0000398,mRNA splicing, via spliceosome	K12832: SF3B5, SF3B10; splicing factor 3B subunit 5	At3g23320_2	ref|XP_004245305.1|	SF3BA_ARATH,RecName: Full=Uncharacterized protein At3g23325;	A0A1U8FEM7_CAPAN,SubName: Full=uncharacterized protein At4g14342-like {ECO:0000313|RefSeq:XP_016554774.1};
gene:Solyc08g069180.3	SL3.0ch08	58293790	58301108	-	7319	protein_coding	GO:0005524,ATP binding; GO:0004674,protein serine/threonine kinase activity; GO:0004842,ubiquitin-protein transferase activity	K17609: NXN; nucleoredoxin [EC:1.8.1.8]	At2g24370	ref|XP_019070585.1|	PUB52_ARATH,RecName: Full=U-box domain-containing protein 52; AltName: Full=Plant U-box protein 52; Includes: RecName: Full=E3 ubiquitin ligase; EC=2.3.2.27; AltName: Full=RING-type E3 ubiquitin transferase {ECO:0000305}; Includes: RecName: Full=Serine/threonine-protein kinase; EC=2.7.11.-;	K4CMD8_SOLLC,SubName: Full=Uncharacterized protein {ECO:0000313|EnsemblPlants:Solyc08g069180.2.1};
gene:Solyc08g074600.3	SL3.0ch08	58814761	58851186	-	36426	protein_coding	GO:0005694,chromosome; GO:0005737,cytoplasm; GO:0016592,mediator complex; GO:0043138,3'-5' DNA helicase activity; GO:0005524,ATP binding; GO:0043140,ATP-dependent 3'-5' DNA helicase activity; GO:0003677,DNA binding; GO:0009378,four-way junction helicase activity; GO:0046872,metal ion binding; GO:0006310,DNA recombination; GO:0006281,DNA repair; GO:0006260,DNA replication; GO:0000724,double-strand…	K10899: RECQL; ATP-dependent DNA helicase Q1 [EC:3.6.4.12]	At1g31360	ref|XP_004246059.1|	MED34_ARATH,RecName: Full=Mediator of RNA polymerase II transcription subunit 34; AltName: Full=ATP-dependent DNA helicase Q-like 2; EC=3.6.4.12; AltName: Full=RecQ-like protein 2; Short=AtRecQ2; Short=AtRecQl2;	A0A0V0IN52_SOLCH,RecName: Full=ATP-dependent DNA helicase {ECO:0000256|RuleBase:RU364117}; EC=3.6.4.12 {ECO:0000256|RuleBase:RU364117};
gene:Solyc08g075210.2	SL3.0ch08	59452369	59453687	-	1319	protein_coding	GO:0016746,transferase activity, transferring acyl groups; GO:0016747,transferase activity, transferring acyl groups other than amino-acyl groups; GO:0005985,sucrose metabolic process	K13065: E2.3.1.133, HCT; shikimate O-hydroxycinnamoyltransferase [EC:2.3.1.133]	At3g30280	ref|XP_004246214.1|	ASAT3_SOLLC,RecName: Full=Acylsugar acyltransferase 3 {ECO:0000303|PubMed:25862303}; Short=Sl-ASAT3 {ECO:0000303|PubMed:25862303}; EC=2.3.1.- {ECO:0000305};	K4CMN8_SOLLC,SubName: Full=Uncharacterized protein {ECO:0000313|EnsemblPlants:Solyc08g075210.1.1};
gene:Solyc08g075810.3	SL3.0ch08	60028478	60032863	+	4386	protein_coding	GO:0005777,peroxisome; GO:0016874,ligase activity; GO:0006631,fatty acid metabolic process	--	At1g20560	ref|XP_004245947.1|	AAE1_ARATH,RecName: Full=Probable acyl-activating enzyme 1, peroxisomal; EC=6.2.1.-; AltName: Full=AMP-binding protein 1; Short=AtAMPBP1;	K4CMU8_SOLLC,SubName: Full=Uncharacterized protein {ECO:0000313|EnsemblPlants:Solyc08g075810.2.1};
gene:Solyc08g076060.3	SL3.0ch08	60233084	60236685	+	3602	protein_coding	GO:0016021,integral component of membrane; GO:0005886,plasma membrane; GO:0005524,ATP binding; GO:0005516,calmodulin binding; GO:0030246,carbohydrate binding; GO:0004674,protein serine/threonine kinase activity; GO:0045087,innate immune response; GO:0006468,protein phosphorylation; GO:0009620,response to fungus	--	At3g16030	ref|XP_010325596.1|	CE101_ARATH,RecName: Full=G-type lectin S-receptor-like serine/threonine-protein kinase CES101; EC=2.7.11.1; AltName: Full=Protein CALLUS EXPRESSION OF RBCS 101; Flags: Precursor;	K4CMX3_SOLLC,SubName: Full=Uncharacterized protein {ECO:0000313|EnsemblPlants:Solyc08g076060.2.1};
gene:Solyc08g076080.3	SL3.0ch08	60248425	60253835	-	5411	protein_coding	GO:0048046,apoplast; GO:0005618,cell wall; GO:0004553,hydrolase activity, hydrolyzing O-glycosyl compounds; GO:0016762,xyloglucan:xyloglucosyl transferase activity; GO:0042546,cell wall biogenesis; GO:0071555,cell wall organization; GO:0010411,xyloglucan metabolic process	K08235: E2.4.1.207; xyloglucan:xyloglucosyl transferase [EC:2.4.1.207]	At1g32170	ref|XP_004245964.1|	XTH30_ARATH,RecName: Full=Probable xyloglucan endotransglucosylase/hydrolase protein 30; Short=At-XTH30; Short=XTH-30; EC=2.4.1.207; Flags: Precursor;	K4CMX5_SOLLC,RecName: Full=Xyloglucan endotransglucosylase/hydrolase {ECO:0000256|RuleBase:RU361120}; EC=2.4.1.207 {ECO:0000256|RuleBase:RU361120};
gene:Solyc08g076200.3	SL3.0ch08	60334879	60345750	-	10872	protein_coding	GO:0005737,cytoplasm; GO:0005829,cytosol; GO:0005730,nucleolus; GO:0005524,ATP binding; GO:0004004,ATP-dependent RNA helicase activity; GO:0003723,RNA binding; GO:0010501,RNA secondary structure unwinding; GO:0006364,rRNA processing	K14811: DBP3; ATP-dependent RNA helicase DBP3 [EC:3.6.4.13]	At1g31970	ref|XP_004245927.1|	RH5_ORYSJ,RecName: Full=DEAD-box ATP-dependent RNA helicase 5; EC=3.6.4.13;	K4CMY7_SOLLC,SubName: Full=Uncharacterized protein {ECO:0000313|EnsemblPlants:Solyc08g076200.2.1};
gene:Solyc08g076890.3	SL3.0ch08	60942622	60943788	+	1167	protein_coding	--	--	--	--	--	K4CN49_SOLLC,SubName: Full=Uncharacterized protein {ECO:0000313|EnsemblPlants:Solyc08g076890.2.1};
gene:Solyc08g077060.3	SL3.0ch08	61116131	61120772	-	4642	protein_coding	GO:0005634,nucleus; GO:0003677,DNA binding; GO:0009814,defense response, incompatible interaction; GO:0009626,plant-type hypersensitive response; GO:0034052,positive regulation of plant-type hypersensitive response; GO:0043068,positive regulation of programmed cell death; GO:2000121,regulation of removal of superoxide radicals	--	At4g20380	ref|XP_004245885.1|	LOL1_ARATH,RecName: Full=Protein LOL1; AltName: Full=Protein LSD ONE LIKE 1; Short=AtLOL1; AltName: Full=Putative zinc finger LOL1;	K4CN66_SOLLC,SubName: Full=Uncharacterized protein {ECO:0000313|EnsemblPlants:Solyc08g077060.2.1};
gene:Solyc08g078510.3	SL3.0ch08	62409830	62411701	-	1872	protein_coding	GO:0009793,embryo development ending in seed dormancy; GO:0098755,maintenance of seed dormancy by absisic acid; GO:0010029,regulation of seed germination; GO:0009845,seed germination	--	At5g13200	ref|XP_004245778.1|	GEML5_ARATH,RecName: Full=GEM-like protein 5;	K4CNL0_SOLLC,SubName: Full=Uncharacterized protein {ECO:0000313|EnsemblPlants:Solyc08g078510.2.1};
gene:Solyc08g079470.3	SL3.0ch08	63107444	63112938	-	5495	protein_coding	GO:0005759,mitochondrial matrix; GO:0016740,transferase activity; GO:0016226,iron-sulfur cluster assembly	K22073: IBA57; transferase CAF17, mitochondrial [EC:2.1.-.-]	At4g12130	ref|XP_004245713.1|	Y4121_ARATH,RecName: Full=Putative transferase At4g12130, mitochondrial {ECO:0000305}; EC=2.1.-.- {ECO:0000305}; AltName: Full=Iron-sulfur cluster assembly factor homolog COG0354 {ECO:0000305}; Flags: Precursor;	K4CNU7_SOLLC,SubName: Full=Uncharacterized protein {ECO:0000313|EnsemblPlants:Solyc08g079470.2.1};
gene:Solyc08g079600.3	SL3.0ch08	63220064	63221335	+	1272	protein_coding	--	--	At2g27830	ref|XP_004245700.1|	Y4276_ARATH,RecName: Full=Uncharacterized protein At4g22758;	K4CNW0_SOLLC,SubName: Full=Uncharacterized protein {ECO:0000313|EnsemblPlants:Solyc08g079600.2.1};
gene:Solyc08g080690.3	SL3.0ch08	64016196	64033661	-	17466	protein_coding	--	--	--	ref|XP_010325420.1|	--	K4CP67_SOLLC,SubName: Full=Uncharacterized protein {ECO:0000313|EnsemblPlants:Solyc08g080690.2.1};
gene:Solyc08g081760.2	SL3.0ch08	64845755	64850321	-	4567	protein_coding	GO:0009941,chloroplast envelope; GO:0005634,nucleus; GO:0043531,ADP binding; GO:0005524,ATP binding; GO:0003700,DNA binding transcription factor activity; GO:0004674,protein serine/threonine kinase activity; GO:0043565,sequence-specific DNA binding; GO:0006952,defense response; GO:0006351,transcription, DNA-templated	--	At1g64140	ref|XP_004245556.1|	WRK19_ARATH,RecName: Full=Probable WRKY transcription factor 19; AltName: Full=WRKY DNA-binding protein 19;	K4CPH2_SOLLC,SubName: Full=Uncharacterized protein {ECO:0000313|EnsemblPlants:Solyc08g081760.1.1};
gene:Solyc08g081910.3	SL3.0ch08	64943366	64948695	-	5330	protein_coding	GO:0033178,proton-transporting two-sector ATPase complex, catalytic domain; GO:0046961,proton-transporting ATPase activity, rotational mechanism; GO:0015991,ATP hydrolysis coupled proton transport	K02150: ATPeV1E, ATP6E; V-type H+-transporting ATPase subunit E	At1g64200	ref|XP_006343898.1|	VATE_CITUN,RecName: Full=V-type proton ATPase subunit E; Short=V-ATPase subunit E; AltName: Full=Vacuolar proton pump subunit E;	M1AW31_SOLTU,SubName: Full=Uncharacterized protein {ECO:0000313|EnsemblPlants:PGSC0003DMT400031707};
gene:Solyc08g081990.3	SL3.0ch08	65018269	65032558	-	14290	protein_coding	GO:0080008,Cul4-RING E3 ubiquitin ligase complex; GO:0005634,nucleus; GO:0005524,ATP binding; GO:0004672,protein kinase activity; GO:0009585,red, far-red light phototransduction	K16240: SPA1; protein suppressor of PHYA-105 1	At2g46340	ref|XP_019070818.1|	SPA2_ARATH,RecName: Full=Protein SPA1-RELATED 2;	K4CPJ5_SOLLC,SubName: Full=Uncharacterized protein {ECO:0000313|EnsemblPlants:Solyc08g081990.2.1};
gene:Solyc08g082165.1	SL3.0ch08	65148591	65152389	-	3799	protein_coding	--	--	--	--	--	--
gene:Solyc08g083110.3	SL3.0ch08	65791078	65791524	+	447	protein_coding	GO:0005829,cytosol; GO:0004123,cystathionine gamma-lyase activity; GO:0003962,cystathionine gamma-synthase activity; GO:0018826,methionine gamma-lyase activity; GO:0030170,pyridoxal phosphate binding; GO:0071266,'de novo' L-methionine biosynthetic process; GO:0009970,cellular response to sulfate starvation; GO:0042631,cellular response to water deprivation; GO:0019343,cysteine biosynthetic proces…	K01761: E4.4.1.11; methionine-gamma-lyase [EC:4.4.1.11]	At1g64660	ref|XP_004245457.1|	MGL_ARATH,RecName: Full=Methionine gamma-lyase; Short=AtMGL; EC=4.4.1.11; AltName: Full=L-methioninase;	K4CPV7_SOLLC,SubName: Full=Uncharacterized protein {ECO:0000313|EnsemblPlants:Solyc08g083110.2.1};
gene:Solyc09g005200.3	SL3.0ch09	168692	169629	+	938	protein_coding	--	--	--	ref|XP_004246774.1|	--	K4CQ10_SOLLC,SubName: Full=Uncharacterized protein {ECO:0000313|EnsemblPlants:Solyc09g005200.2.1};
gene:Solyc09g005560.3	SL3.0ch09	386183	388198	-	2016	protein_coding	GO:0005634,nucleus; GO:0003700,DNA binding transcription factor activity; GO:0042802,identical protein binding; GO:0000981,RNA polymerase II transcription factor activity, sequence-specific DNA binding; GO:0043565,sequence-specific DNA binding; GO:0006355,regulation of transcription, DNA-templated; GO:0006351,transcription, DNA-templated	--	At5g01380	ref|XP_004246753.1|	TGT3A_ARATH,RecName: Full=Trihelix transcription factor GT-3a; AltName: Full=Trihelix DNA-binding protein GT-3a;	K4CQ46_SOLLC,SubName: Full=Uncharacterized protein {ECO:0000313|EnsemblPlants:Solyc09g005560.2.1};
gene:Solyc09g005760.3	SL3.0ch09	527318	535247	+	7930	protein_coding	--	K14567: UTP14; U3 small nucleolar RNA-associated protein 14	At4g02400	ref|XP_004246740.1|	--	K4CQ66_SOLLC,SubName: Full=Uncharacterized protein {ECO:0000313|EnsemblPlants:Solyc09g005760.2.1};
gene:Solyc09g007180.3	SL3.0ch09	801962	805003	-	3042	protein_coding	GO:0009570,chloroplast stroma; GO:0005634,nucleus; GO:0004017,adenylate kinase activity; GO:0005524,ATP binding; GO:0008652,cellular amino acid biosynthetic process; GO:0048364,root development; GO:0048367,shoot system development	K00939: adk, AK; adenylate kinase [EC:2.7.4.3]	At2g37250	ref|XP_004246709.1|	KAD1_SOLTU,RecName: Full=Adenylate kinase; Short=AK; EC=2.7.4.3; AltName: Full=ATP-AMP transphosphorylase; AltName: Full=ATP:AMP phosphotransferase; AltName: Full=Adenylate monophosphate kinase;	K4CQA8_SOLLC,SubName: Full=Uncharacterized protein {ECO:0000313|EnsemblPlants:Solyc09g007180.2.1};
gene:Solyc09g007920.3	SL3.0ch09	1435487	1439327	+	3841	protein_coding	GO:0005737,cytoplasm; GO:0043234,NA; GO:0045548,phenylalanine ammonia-lyase activity; GO:0009800,cinnamic acid biosynthetic process; GO:0006559,L-phenylalanine catabolic process	K10775: PAL; phenylalanine ammonia-lyase [EC:4.3.1.24]	At2g37040	ref|NP_001307538.1|	PAL5_SOLLC,RecName: Full=Phenylalanine ammonia-lyase; Short=PAL; EC=4.3.1.24;	K4CQI1_SOLLC,RecName: Full=Phenylalanine ammonia-lyase {ECO:0000256|RuleBase:RU003955}; EC=4.3.1.24 {ECO:0000256|RuleBase:RU003955};
gene:Solyc09g008200.3	SL3.0ch09	1653017	1655519	-	2503	protein_coding	GO:0005737,cytoplasm; GO:0005886,plasma membrane; GO:0046914,transition metal ion binding; GO:0046916,cellular transition metal ion homeostasis; GO:0030001,metal ion transport	--	At5g03380	ref|XP_015167314.1|	HIP6_ARATH,RecName: Full=Heavy metal-associated isoprenylated plant protein 6 {ECO:0000303|PubMed:21072340, ECO:0000303|PubMed:23368984}; Short=AtHIP06 {ECO:0000303|PubMed:21072340, ECO:0000303|PubMed:23368984}; AltName: Full=Cadmium induced protein CdI19 {ECO:0000303|PubMed:12383082}; Flags: Precursor;	A0A1S4CXZ0_TOBAC,SubName: Full=heavy metal-associated isoprenylated plant protein 3-like {ECO:0000313|RefSeq:XP_016506008.1};
gene:Solyc09g008320.3	SL3.0ch09	1784020	1786709	+	2690	protein_coding	GO:0048046,apoplast; GO:0005618,cell wall; GO:0004553,hydrolase activity, hydrolyzing O-glycosyl compounds; GO:0016762,xyloglucan:xyloglucosyl transferase activity; GO:0042546,cell wall biogenesis; GO:0016998,cell wall macromolecule catabolic process; GO:0071555,cell wall organization; GO:0010411,xyloglucan metabolic process	K08235: E2.4.1.207; xyloglucan:xyloglucosyl transferase [EC:2.4.1.207]	At2g36870	ref|XP_004246615.1|	XTH32_ARATH,RecName: Full=Probable xyloglucan endotransglucosylase/hydrolase protein 32; Short=At-XTH32; Short=XTH-32; EC=2.4.1.207; Flags: Precursor;	K4CQM0_SOLLC,RecName: Full=Xyloglucan endotransglucosylase/hydrolase {ECO:0000256|RuleBase:RU361120}; EC=2.4.1.207 {ECO:0000256|RuleBase:RU361120};
gene:Solyc09g008600.3	SL3.0ch09	2069288	2077021	+	7734	protein_coding	GO:0031225,anchored component of membrane; GO:0046658,anchored component of plasma membrane; GO:0005886,plasma membrane; GO:0004190,aspartic-type endopeptidase activity; GO:0030163,protein catabolic process; GO:0006508,proteolysis	--	At5g22850	ref|XP_004246594.1|	ASPL2_ARATH,RecName: Full=Aspartic proteinase-like protein 2; EC=3.4.23.-; Flags: Precursor;	K4CQP6_SOLLC,SubName: Full=Uncharacterized protein {ECO:0000313|EnsemblPlants:Solyc09g008600.2.1};
gene:Solyc09g008780.3	SL3.0ch09	2206586	2211433	+	4848	protein_coding	GO:0016021,integral component of membrane	--	At2g36630	ref|XP_004246584.1|	TAUE4_ARATH,RecName: Full=Sulfite exporter TauE/SafE family protein 4 {ECO:0000312|EMBL:AEC09275.1};	K4CQR3_SOLLC,SubName: Full=Uncharacterized protein {ECO:0000313|EnsemblPlants:Solyc09g008780.2.1};
gene:Solyc09g009430.3	SL3.0ch09	2861565	2882102	-	20538	protein_coding	GO:0009507,chloroplast; GO:0009570,chloroplast stroma; GO:0009534,chloroplast thylakoid; GO:0009535,chloroplast thylakoid membrane; GO:0005525,GTP binding; GO:0003924,GTPase activity; GO:0043621,protein self-association; GO:0010020,chloroplast fission	K03531: ftsZ; cell division protein FtsZ	At3g52750	ref|XP_010325922.1|	FTZ21_ARATH,RecName: Full=Cell division protein FtsZ homolog 2-1, chloroplastic; Short=AtFtsZ2-1; AltName: Full=Plastid division protein FTSZ2-1; Flags: Precursor;	K4CQX2_SOLLC,SubName: Full=Uncharacterized protein {ECO:0000313|EnsemblPlants:Solyc09g009430.2.1};
gene:Solyc09g009550.3	SL3.0ch09	2961177	2963141	-	1965	protein_coding	--	K20363: YIP1, YIPF5; protein transport protein YIP1	At2g36290	ref|XP_019071011.1|	--	K4CQY4_SOLLC,SubName: Full=Uncharacterized protein {ECO:0000313|EnsemblPlants:Solyc09g009550.2.1};
gene:Solyc09g009570.2	SL3.0ch09	2988351	2993061	+	4711	protein_coding	GO:0009507,chloroplast; GO:0043231,intracellular membrane-bounded organelle; GO:0102965,alcohol-forming fatty acyl-CoA reductase activity; GO:0080019,fatty-acyl-CoA reductase (alcohol-forming) activity; GO:0016628,oxidoreductase activity, acting on the CH-CH group of donors, NAD or NADP as acceptor; GO:0006629,lipid metabolic process; GO:0035336,long-chain fatty-acyl-CoA metabolic process; GO:001…	K13356: FAR; alcohol-forming fatty acyl-CoA reductase [EC:1.2.1.84]	At3g11980	ref|XP_010326151.2|	FACR2_ARATH,RecName: Full=Fatty acyl-CoA reductase 2 {ECO:0000305}; EC=1.2.1.84 {ECO:0000269|PubMed:19062129}; AltName: Full=Fatty acid reductase 2; AltName: Full=Male sterility protein 2;	K4CQY6_SOLLC,RecName: Full=Fatty acyl-CoA reductase {ECO:0000256|RuleBase:RU363097}; EC=1.2.1.84 {ECO:0000256|RuleBase:RU363097};
gene:Solyc09g009590.1	SL3.0ch09	3014436	3014891	+	456	protein_coding	GO:0003677,DNA binding; GO:0008270,zinc ion binding	--	At2g36320	ref|NP_001307113.1|	SAP4_ARATH,RecName: Full=Zinc finger A20 and AN1 domain-containing stress-associated protein 4; Short=AtSAP4;	C4NAK7_SOLLC,SubName: Full=Stress-associated protein 8 {ECO:0000313|EMBL:ACM68445.1, ECO:0000313|EnsemblPlants:Solyc09g009590.1.1};
gene:Solyc09g010140.2	SL3.0ch09	3517083	3520856	+	3774	protein_coding	--	--	--	ref|XP_004246486.1|	--	K4CR43_SOLLC,SubName: Full=Uncharacterized protein {ECO:0000313|EnsemblPlants:Solyc09g010140.1.1};
gene:Solyc09g011040.1	SL3.0ch09	4382526	4383815	+	1290	protein_coding	GO:0005783,endoplasmic reticulum; GO:0004190,aspartic-type endopeptidase activity; GO:0008233,peptidase activity; GO:0012501,programmed cell death; GO:0030163,protein catabolic process	--	At5g02190	ref|XP_004246432.1|	PCS1L_ARATH,RecName: Full=Aspartic proteinase PCS1; EC=3.4.23.-; AltName: Full=Aspartic protease 38; Short=AtASP38; AltName: Full=Protein EMBRYO DEFECTIVE 24; AltName: Full=Protein PROMOTION OF CELL SURVIVAL 1; Flags: Precursor;	K4CRD0_SOLLC,SubName: Full=Uncharacterized protein {ECO:0000313|EnsemblPlants:Solyc09g011040.1.1};
gene:Solyc09g011650.3	SL3.0ch09	4903903	4905996	+	2094	protein_coding	GO:0005737,cytoplasm; GO:0005829,cytosol; GO:0004364,glutathione transferase activity; GO:0006749,glutathione metabolic process; GO:0046686,response to cadmium ion; GO:0009407,toxin catabolic process	K00799: GST, gst; glutathione S-transferase [EC:2.5.1.18]	At3g09270	ref|XP_004246378.1|	GSTU8_ARATH,RecName: Full=Glutathione S-transferase U8; Short=AtGSTU8; EC=2.5.1.18; AltName: Full=GST class-tau member 8;	K4CRJ1_SOLLC,SubName: Full=Uncharacterized protein {ECO:0000313|EnsemblPlants:Solyc09g011650.2.1};
gene:Solyc09g011740.3	SL3.0ch09	5033831	5038755	+	4925	protein_coding	GO:0016021,integral component of membrane; GO:0005802,trans-Golgi network; GO:0045140,inositol phosphoceramide synthase activity; GO:0006952,defense response; GO:0030148,sphingolipid biosynthetic process	--	At2g37940	ref|XP_004246371.1|	IPCS2_ARATH,RecName: Full=Phosphatidylinositol:ceramide inositolphosphotransferase 2; EC=2.7.8.-; AltName: Full=Inositol-phosphorylceramide synthase 2; Short=AtIPCS2; Short=IPC synthase 2; AltName: Full=Protein ENHANCING RPW8-MEDIATED HR-LIKE CELL DEATH 1; AltName: Full=Sphingolipid synthase 2;	K4CRK0_SOLLC,SubName: Full=Uncharacterized protein {ECO:0000313|EnsemblPlants:Solyc09g011740.2.1};
gene:Solyc09g014250.3	SL3.0ch09	5738994	5741892	+	2899	protein_coding	GO:0005634,nucleus; GO:0003677,DNA binding; GO:0048262,determination of dorsal/ventral asymmetry; GO:0009908,flower development; GO:0006355,regulation of transcription, DNA-templated; GO:0006351,transcription, DNA-templated	--	At2g38090	ref|XP_004246338.1|	DIV_ANTMA,RecName: Full=Transcription factor DIVARICATA;	K4CRQ2_SOLLC,SubName: Full=Uncharacterized protein {ECO:0000313|EnsemblPlants:Solyc09g014250.2.1};
gene:Solyc09g014310.3	SL3.0ch09	5821916	5824043	+	2128	protein_coding	GO:0071465,cellular response to desiccation; GO:1902075,cellular response to salt	--	At3g62730	ref|XP_004246335.2|	DRPE_CRAPL,RecName: Full=Desiccation-related protein PCC13-62; Flags: Precursor;	K4CRQ8_SOLLC,SubName: Full=Uncharacterized protein {ECO:0000313|EnsemblPlants:Solyc09g014310.2.1};
gene:Solyc09g014860.3	SL3.0ch09	7060605	7065069	-	4465	protein_coding	GO:0009507,chloroplast; GO:0019904,protein domain specific binding	--	At5g01750	ref|XP_004246313.1|	LOR15_ARATH,RecName: Full=Protein LURP-one-related 15;	K4CRW1_SOLLC,SubName: Full=Uncharacterized protein {ECO:0000313|EnsemblPlants:Solyc09g014860.2.1};
gene:Solyc09g018040.1	SL3.0ch09	12697666	12699701	+	2036	protein_coding	GO:0005829,cytosol; GO:0005524,ATP binding; GO:0004674,protein serine/threonine kinase activity; GO:0004712,protein serine/threonine/tyrosine kinase activity; GO:0004871,signal transducer activity; GO:0009658,chloroplast organization; GO:0035556,intracellular signal transduction	--	At5g01850	ref|XP_015088523.1|	STY17_ARATH,RecName: Full=Serine/threonine-protein kinase STY17 {ECO:0000305}; EC=2.7.11.1 {ECO:0000269|PubMed:17090544}; AltName: Full=Serine/threonine/tyrosine-protein kinase 17 {ECO:0000303|PubMed:16429265};	K4CS71_SOLLC,SubName: Full=Uncharacterized protein {ECO:0000313|EnsemblPlants:Solyc09g018040.1.1};
gene:Solyc09g042250.1	SL3.0ch09	22913252	22914637	+	1386	protein_coding	GO:0005739,mitochondrion; GO:0004519,endonuclease activity; GO:0003723,RNA binding; GO:0080156,mitochondrial mRNA modification; GO:0006397,mRNA processing	--	At1g62680	ref|XP_004246986.1|	PPR92_ARATH,RecName: Full=Pentatricopeptide repeat-containing protein At1g62680, mitochondrial; Flags: Precursor;	K4CST1_SOLLC,SubName: Full=Uncharacterized protein {ECO:0000313|EnsemblPlants:Solyc09g042250.1.1};
gene:Solyc09g042750.3	SL3.0ch09	25520889	25531781	-	10893	protein_coding	--	K17361: ACOT9; acyl-coenzyme A thioesterase 9 [EC:3.1.2.-]	At5g48370	ref|XP_004246984.1|	--	K4CSX7_SOLLC,SubName: Full=Uncharacterized protein {ECO:0000313|EnsemblPlants:Solyc09g042750.2.1};
gene:Solyc09g056340.3	SL3.0ch09	49012157	49014205	+	2049	protein_coding	GO:0005886,plasma membrane; GO:0005525,GTP binding; GO:0003924,GTPase activity; GO:0015031,protein transport	K07976: RAB; Rab family, other	At3g07410	ref|XP_004247033.1|	RAA5B_ARATH,RecName: Full=Ras-related protein RABA5b; Short=AtRABA5b;	K4CTC9_SOLLC,SubName: Full=Uncharacterized protein {ECO:0000313|EnsemblPlants:Solyc09g056340.2.1};
gene:Solyc09g059085.1	SL3.0ch09	53446217	53447133	+	917	protein_coding	--	--	--	--	--	--
gene:Solyc09g065660.3	SL3.0ch09	64108432	64111479	+	3048	protein_coding	GO:0005737,cytoplasm; GO:0005634,nucleus; GO:0003700,DNA binding transcription factor activity; GO:0043565,sequence-specific DNA binding; GO:0006351,transcription, DNA-templated	K09419: HSFF; heat shock transcription factor, other eukaryote	At3g22830	ref|XP_010326415.1|	HFA6B_ARATH,RecName: Full=Heat stress transcription factor A-6b; Short=AtHsfA6b; AltName: Full=AtHsf-07;	K4CUJ2_SOLLC,SubName: Full=Uncharacterized protein {ECO:0000313|EnsemblPlants:Solyc09g065660.2.1};
gene:Solyc09g066140.3	SL3.0ch09	64775762	64782407	+	6646	protein_coding	--	--	--	ref|XP_004247345.1|	--	K4CUN9_SOLLC,SubName: Full=Uncharacterized protein {ECO:0000313|EnsemblPlants:Solyc09g066140.2.1};
gene:Solyc09g072660.3	SL3.0ch09	65696913	65699608	-	2696	protein_coding	GO:0005618,cell wall; GO:0005576,extracellular region; GO:0045551,cinnamyl-alcohol dehydrogenase activity; GO:0050268,coniferyl-alcohol dehydrogenase activity; GO:0050660,flavin adenine dinucleotide binding; GO:0052747,sinapyl alcohol dehydrogenase activity	K22395: K22395; cinnamyl-alcohol dehydrogenase [EC:1.1.1.195]	At1g30760	ref|XP_004247512.1|	BBE13_ARATH,RecName: Full=Berberine bridge enzyme-like 13 {ECO:0000303|PubMed:26037923}; Short=AtBBE-like 13 {ECO:0000303|PubMed:26037923}; EC=1.1.1.194 {ECO:0000269|PubMed:26037923}; EC=1.1.1.195 {ECO:0000269|PubMed:26037923}; Flags: Precursor;	K4CUU2_SOLLC,SubName: Full=Uncharacterized protein {ECO:0000313|EnsemblPlants:Solyc09g072660.2.1};
gene:Solyc09g073040.3	SL3.0ch09	66134006	66135633	+	1628	protein_coding	--	--	--	ref|XP_004247489.1|	--	K4CUY0_SOLLC,SubName: Full=Uncharacterized protein {ECO:0000313|EnsemblPlants:Solyc09g073040.2.1};
gene:Solyc09g074040.1	SL3.0ch09	66152354	66152980	+	627	protein_coding	--	--	--	gb|OIT33812.1|	--	K4CUY1_SOLLC,SubName: Full=Uncharacterized protein {ECO:0000313|EnsemblPlants:Solyc09g074040.1.1};
gene:Solyc09g074060.3	SL3.0ch09	66183036	66184398	-	1363	protein_coding	--	--	At1g03350	ref|XP_004247485.1|	--	K4CUY3_SOLLC,SubName: Full=Uncharacterized protein {ECO:0000313|EnsemblPlants:Solyc09g074060.2.1};
gene:Solyc09g074210.3	SL3.0ch09	66421379	66424600	+	3222	protein_coding	--	--	At2g48030	ref|XP_004247482.1|	--	K4CUZ8_SOLLC,SubName: Full=Uncharacterized protein {ECO:0000313|EnsemblPlants:Solyc09g074210.2.1};
gene:Solyc09g074365.1	SL3.0ch09	66588803	66589755	-	953	protein_coding	GO:0005737,cytoplasm; GO:0030529,NA; GO:0003729,mRNA binding; GO:0009908,flower development; GO:0006402,mRNA catabolic process; GO:0009626,plant-type hypersensitive response; GO:0080151,positive regulation of salicylic acid mediated signaling pathway; GO:2000028,regulation of photoperiodism, flowering	--	At4g03110	ref|XP_015088234.1|	BRN1L_ARATH,RecName: Full=RNA-binding protein BRN1 {ECO:0000305}; AltName: Full=Protein BRUNO-LIKE 1 {ECO:0000303|PubMed:23437850}; Short=AtBRN1 {ECO:0000303|PubMed:23437850}; AltName: Full=Protein RNA-BINDING PROTEIN-DEFENSE RELATED 1 {ECO:0000303|PubMed:20636102}; Short=AtRBP-DR1 {ECO:0000303|PubMed:20636102};	K4CV13_SOLLC,SubName: Full=Uncharacterized protein {ECO:0000313|EnsemblPlants:Solyc09g074360.2.1};
gene:Solyc09g074380.3	SL3.0ch09	66596363	66601065	-	4703	protein_coding	--	--	At2g32910	ref|XP_004247472.1|	--	K4CV15_SOLLC,SubName: Full=Uncharacterized protein {ECO:0000313|EnsemblPlants:Solyc09g074380.2.1};
gene:Solyc09g074550.3	SL3.0ch09	66796832	66798402	+	1571	protein_coding	GO:0016021,integral component of membrane; GO:0005886,plasma membrane	--	At4g15620	ref|XP_010326606.1|	CSPL9_RICCO,RecName: Full=CASP-like protein 1E1; Short=RcCASPL1E1;	M1ASY5_SOLTU,RecName: Full=CASP-like protein {ECO:0000256|RuleBase:RU361233};
gene:Solyc09g075210.3	SL3.0ch09	67409276	67420507	+	11232	protein_coding	GO:0005739,mitochondrion; GO:0042631,cellular response to water deprivation; GO:0006952,defense response; GO:0010150,leaf senescence; GO:1900424,regulation of defense response to bacterium; GO:1900150,regulation of defense response to fungus; GO:1900055,regulation of leaf senescence; GO:2000028,regulation of photoperiodism, flowering; GO:0009737,response to abscisic acid; GO:0009646,response to a…	--	At4g02380	ref|NP_001333873.1|	SAG21_ARATH,RecName: Full=Protein SENESCENCE-ASSOCIATED GENE 21, mitochondrial {ECO:0000303|PubMed:9617813}; AltName: Full=Late embryogenesis abundant like 5 {ECO:0000303|PubMed:17092320}; Short=AtLEA5 {ECO:0000303|PubMed:17092320}; AltName: Full=Late embryogenis abundant protein 38 {ECO:0000303|PubMed:25005920}; Flags: Precursor;	Q42475_SOLLC,SubName: Full=Heat shock protein {ECO:0000313|EMBL:AAA86424.1, ECO:0000313|EnsemblPlants:Solyc09g075210.2.1}; SubName: Full=Lycopersicum esculentum mRNA sequence {ECO:0000313|EMBL:AAA34193.1};
gene:Solyc09g075420.3	SL3.0ch09	67552798	67553701	+	904	protein_coding	GO:0005634,nucleus; GO:0003677,DNA binding; GO:0003700,DNA binding transcription factor activity; GO:0009873,ethylene-activated signaling pathway; GO:2000280,regulation of root development; GO:0034059,response to anoxia; GO:0006351,transcription, DNA-templated	K09286: EREBP; EREBP-like factor	At2g47520	ref|NP_001234308.2|	ERF71_ARATH,RecName: Full=Ethylene-responsive transcription factor ERF071;	Q6RJ36_SOLLC,SubName: Full=Ethylene responsive factor 2 {ECO:0000313|EMBL:ABC71133.1, ECO:0000313|EnsemblPlants:Solyc09g075420.2.1}; SubName: Full=Ethylene-binding protein {ECO:0000313|EMBL:AAR87866.1};
gene:Solyc09g075450.3	SL3.0ch09	67572593	67581449	-	8857	protein_coding	GO:0009507,chloroplast; GO:0005829,cytosol; GO:0005739,mitochondrion; GO:0045239,tricarboxylic acid cycle enzyme complex; GO:0004333,fumarate hydratase activity; GO:0009631,cold acclimation; GO:0006106,fumarate metabolic process; GO:0006108,malate metabolic process; GO:0042128,nitrate assimilation; GO:0010109,regulation of photosynthesis; GO:0009651,response to salt stress; GO:0006099,tricarboxyl…	K01679: E4.2.1.2B, fumC; fumarate hydratase, class II [EC:4.2.1.2]	At5g50950	ref|XP_004247395.1|	FUM2_ARATH,RecName: Full=Fumarate hydratase 2, chloroplastic; Short=Fumarase 2; EC=4.2.1.2; Flags: Precursor;	K4CVC2_SOLLC,SubName: Full=Uncharacterized protein {ECO:0000313|EnsemblPlants:Solyc09g075450.2.1};
gene:Solyc09g075910.1	SL3.0ch09	67969822	67972179	-	2358	protein_coding	GO:0016021,integral component of membrane; GO:0005886,plasma membrane; GO:0005524,ATP binding; GO:0030246,carbohydrate binding; GO:0004674,protein serine/threonine kinase activity; GO:0006468,protein phosphorylation	K00276: AOC3, AOC2, tynA; primary-amine oxidase [EC:1.4.3.21]	At5g60900	ref|XP_004247525.1|	LERK4_ORYSJ,RecName: Full=G-type lectin S-receptor-like serine/threonine-protein kinase LECRK4 {ECO:0000305}; Short=OsLecRK4 {ECO:0000303|PubMed:25485617}; EC=2.7.11.1 {ECO:0000305}; AltName: Full=OsRLCK136 {ECO:0000303|PubMed:19825577}; Flags: Precursor;	K4CVG8_SOLLC,SubName: Full=Serine/threonine-protein kinase {ECO:0000313|EnsemblPlants:Solyc09g075910.1.1};
gene:Solyc09g075920.1	SL3.0ch09	67972978	67975338	-	2361	protein_coding	GO:0016021,integral component of membrane; GO:0005524,ATP binding; GO:0030246,carbohydrate binding; GO:0004674,protein serine/threonine kinase activity; GO:0006952,defense response	K00276: AOC3, AOC2, tynA; primary-amine oxidase [EC:1.4.3.21]	At5g60900	ref|XP_019071128.1|	LERK1_ORYSI,RecName: Full=G-type lectin S-receptor-like serine/threonine-protein kinase LECRK1 {ECO:0000305}; Short=OsLecRK1 {ECO:0000303|PubMed:25485617}; EC=2.7.11.1 {ECO:0000305}; AltName: Full=OsRLCK134 {ECO:0000305}; Flags: Precursor;	K4CVG9_SOLLC,SubName: Full=Serine/threonine-protein kinase {ECO:0000313|EnsemblPlants:Solyc09g075920.1.1};
gene:Solyc09g082230.1	SL3.0ch09	68472024	68472578	+	555	protein_coding	--	--	At2g32030	ref|XP_004247573.1|	--	K4CVK0_SOLLC,SubName: Full=Uncharacterized protein {ECO:0000313|EnsemblPlants:Solyc09g082230.1.1};
gene:Solyc09g089610.3	SL3.0ch09	69831494	69835890	+	4397	protein_coding	GO:0005783,endoplasmic reticulum; GO:0005789,endoplasmic reticulum membrane; GO:0016021,integral component of membrane; GO:0005524,ATP binding; GO:0051740,ethylene binding; GO:0038199,ethylene receptor activity; GO:0046872,metal ion binding; GO:0000155,phosphorelay sensor kinase activity; GO:0004674,protein serine/threonine kinase activity; GO:0004872,NA; GO:0010105,negative regulation of ethylen…	K14509: ETR, ERS; ethylene receptor [EC:2.7.13.-]	At3g23150	ref|NP_001234150.2|	ETR2_ARATH,RecName: Full=Ethylene receptor 2; Short=AtETR2; EC=2.7.11.-; AltName: Full=Protein ETHYLENE RESPONSE 2; AltName: Full=Protein ETR2;	Q5QG21_SOLLC,RecName: Full=Ethylene receptor {ECO:0000256|PIRNR:PIRNR026389};
gene:Solyc09g091000.3	SL3.0ch09	70835820	70836676	+	857	protein_coding	GO:0006952,defense response; GO:0009607,response to biotic stimulus	--	--	ref|NP_001310248.1|	PRS2_SOLTU,RecName: Full=Pathogenesis-related protein STH-2;	K4CWC6_SOLLC,SubName: Full=Uncharacterized protein {ECO:0000313|EnsemblPlants:Solyc09g091000.2.1};
gene:Solyc09g091160.1	SL3.0ch09	70969441	70969749	+	309	protein_coding	--	--	--	ref|XP_004247808.1|	--	K4CWE2_SOLLC,SubName: Full=Uncharacterized protein {ECO:0000313|EnsemblPlants:Solyc09g091160.1.1};
gene:Solyc09g092380.3	SL3.0ch09	71971398	71973680	+	2283	protein_coding	GO:0004013,adenosylhomocysteinase activity; GO:0051287,NAD binding; GO:0006730,one-carbon metabolic process; GO:0019510,S-adenosylhomocysteine catabolic process	K01251: E3.3.1.1, ahcY; adenosylhomocysteinase [EC:3.3.1.1]	At4g13940	ref|NP_001234012.2|	SAHH_TOBAC,RecName: Full=Adenosylhomocysteinase; Short=AdoHcyase; EC=3.3.1.1; AltName: Full=Cytokinin-binding protein CBP57; AltName: Full=S-adenosyl-L-homocysteine hydrolase;	K4CWR4_SOLLC,RecName: Full=Adenosylhomocysteinase {ECO:0000256|RuleBase:RU000548}; EC=3.3.1.1 {ECO:0000256|RuleBase:RU000548};
gene:Solyc09g092460.3	SL3.0ch09	72026043	72029433	-	3391	protein_coding	GO:0016021,integral component of membrane; GO:0009505,plant-type cell wall; GO:0005886,plasma membrane; GO:0009506,plasmodesma; GO:0005524,ATP binding; GO:0004675,transmembrane receptor protein serine/threonine kinase activity; GO:0007166,cell surface receptor signaling pathway; GO:0009555,pollen development; GO:0006468,protein phosphorylation	K00924: E2.7.1.-; kinase [EC:2.7.1.-]	At2g01820	ref|XP_015088328.1|	TMK3_ARATH,RecName: Full=Receptor-like kinase TMK3 {ECO:0000303|PubMed:23613767}; EC=2.7.11.1 {ECO:0000305}; AltName: Full=BARK1-like kinase 2 {ECO:0000303|PubMed:23921992}; AltName: Full=Leucine-rich repeat receptor-like kinases TMK3 {ECO:0000303|PubMed:23613767}; AltName: Full=Transmembrane kinase 3 {ECO:0000303|PubMed:23613767}; Flags: Precursor;	A0A1S4DDN7_TOBAC,SubName: Full=receptor-like kinase TMK4 {ECO:0000313|RefSeq:XP_016511560.1};
gene:Solyc09g098500.3	SL3.0ch09	72813916	72818333	+	4418	protein_coding	GO:0000139,Golgi membrane; GO:0016021,integral component of membrane; GO:0016192,vesicle-mediated transport	--	At5g01430	ref|XP_004247981.1|	GOT1_ARATH,RecName: Full=Vesicle transport protein GOT1 {ECO:0000303|PubMed:25900983}; AltName: Full=Golgi transport 1 {ECO:0000303|PubMed:25900983};	K4CX20_SOLLC,SubName: Full=Uncharacterized protein {ECO:0000313|EnsemblPlants:Solyc09g098500.2.1};
gene:Solyc10g005230.3	SL3.0ch10	183138	187515	+	4378	protein_coding	--	--	At4g20150	ref|XP_004248405.1|	--	K4CX56_SOLLC,SubName: Full=Uncharacterized protein {ECO:0000313|EnsemblPlants:Solyc10g005230.2.1};
gene:Solyc10g005550.2	SL3.0ch10	451409	452043	-	635	protein_coding	GO:0005634,nucleus; GO:0003700,DNA binding transcription factor activity; GO:0000981,RNA polymerase II transcription factor activity, sequence-specific DNA binding; GO:0043565,sequence-specific DNA binding; GO:0001135,transcription factor activity, RNA polymerase II transcription factor recruiting; GO:0044212,transcription regulatory region DNA binding; GO:0030154,cell differentiation; GO:0009809…	K09422: MYBP; transcription factor MYB, plant	At1g16490	ref|XP_010327227.1|	MYB58_ARATH,RecName: Full=Transcription factor MYB58 {ECO:0000303|PubMed:11597504}; AltName: Full=Myb-related protein 58 {ECO:0000303|PubMed:11597504}; Short=AtMYB58 {ECO:0000303|PubMed:11597504};	K4CX87_SOLLC,SubName: Full=Uncharacterized protein {ECO:0000313|EnsemblPlants:Solyc10g005550.1.1};
gene:Solyc10g006310.3	SL3.0ch10	949141	953139	+	3999	protein_coding	GO:0016021,integral component of membrane	--	At1g50740	ref|XP_004248379.1|	FAX5_ARATH,RecName: Full=Protein FATTY ACID EXPORT 5 {ECO:0000303|PubMed:25646734}; Short=At-FAX5 {ECO:0000303|PubMed:25646734};	K4CXG2_SOLLC,SubName: Full=Uncharacterized protein {ECO:0000313|EnsemblPlants:Solyc10g006310.2.1};
gene:Solyc10g007040.3	SL3.0ch10	1424737	1428766	-	4030	protein_coding	GO:0005794,Golgi apparatus; GO:0000139,Golgi membrane; GO:0016021,integral component of membrane; GO:0008375,acetylglucosaminyltransferase activity; GO:0015020,glucuronosyltransferase activity; GO:0009826,unidimensional cell growth	K20891: GLCAT14; beta-glucuronosyltransferase [EC:2.4.1.-]	At3g15350	ref|XP_010327134.1|	GT14A_ARATH,RecName: Full=Beta-glucuronosyltransferase GlcAT14A {ECO:0000305}; EC=2.4.1.- {ECO:0000305}; AltName: Full=GT14 family glucuronic acid transferase 1 {ECO:0000305}; Short=AtGlcAT14A {ECO:0000303|PubMed:24128328};	K4CXN4_SOLLC,SubName: Full=Uncharacterized protein {ECO:0000313|EnsemblPlants:Solyc10g007040.2.1};
gene:Solyc10g007350.3	SL3.0ch10	1730728	1735001	+	4274	protein_coding	GO:0005737,cytoplasm; GO:0005730,nucleolus; GO:0005634,nucleus; GO:0043565,sequence-specific DNA binding; GO:0003713,transcription coactivator activity; GO:0045893,positive regulation of transcription, DNA-templated; GO:0006351,transcription, DNA-templated	K03627: MBF1; putative transcription factor	At3g58680	ref|NP_001275251.1|	MBF1B_ARATH,RecName: Full=Multiprotein-bridging factor 1b;	Q9LL86_SOLTU,SubName: Full=Multiprotein bridging factor 1 {ECO:0000313|EMBL:AAF81108.1};
gene:Solyc10g007470.3	SL3.0ch10	1808979	1813384	+	4406	protein_coding	GO:0005634,nucleus; GO:0003700,DNA binding transcription factor activity; GO:0046872,metal ion binding; GO:0046983,protein dimerization activity; GO:0000977,RNA polymerase II regulatory region sequence-specific DNA binding; GO:0009791,post-embryonic development; GO:0006357,regulation of transcription by RNA polymerase II; GO:0006351,transcription, DNA-templated	--	At3g14800	ref|XP_010327109.1|	RSLE1_ORYSJ,RecName: Full=Zinc finger BED domain-containing protein RICESLEEPER 1; AltName: Full=Transposase-like protein RICESLEEPER 1;	K4CXS6_SOLLC,SubName: Full=Uncharacterized protein {ECO:0000313|EnsemblPlants:Solyc10g007470.2.1};
gene:Solyc10g007930.3	SL3.0ch10	2088930	2092430	-	3501	protein_coding	GO:0016021,integral component of membrane; GO:0020037,heme binding; GO:0005506,iron ion binding; GO:0004497,monooxygenase activity; GO:0016705,oxidoreductase activity, acting on paired donors, with incorporation or reduction of molecular oxygen	--	At3g14610	ref|XP_015088820.1|	C7A15_ARATH,RecName: Full=Cytochrome P450 72A15; EC=1.14.-.-;	A0A2G3BCL0_CAPCH,SubName: Full=Cytochrome {ECO:0000313|EMBL:PHU04231.1};
gene:Solyc10g008230.2	SL3.0ch10	2329555	2332797	+	3243	protein_coding	GO:0005737,cytoplasm; GO:0016020,membrane; GO:0043531,ADP binding; GO:0005524,ATP binding; GO:0009626,plant-type hypersensitive response	K13457: RPM1, RPS3; disease resistance protein RPM1	At3g46730	ref|XP_010327076.1|	R1B14_SOLDE,RecName: Full=Putative late blight resistance protein homolog R1B-14;	K4CY00_SOLLC,SubName: Full=Uncharacterized protein {ECO:0000313|EnsemblPlants:Solyc10g008230.1.1};
gene:Solyc10g008280.3	SL3.0ch10	2400135	2407954	-	7820	protein_coding	GO:0005634,nucleus; GO:0005524,ATP binding; GO:0004693,cyclin-dependent protein serine/threonine kinase activity; GO:0006468,protein phosphorylation	K08819: CDK12_13; cyclin-dependent kinase 12/13 [EC:2.7.11.22 2.7.11.23]	At1g53050	ref|XP_004248172.1|	Y1960_ARATH,RecName: Full=Probable serine/threonine-protein kinase At1g09600; EC=2.7.11.-;	K4CY05_SOLLC,SubName: Full=Uncharacterized protein {ECO:0000313|EnsemblPlants:Solyc10g008280.2.1};
gene:Solyc10g008300.3	SL3.0ch10	2435998	2441371	-	5374	protein_coding	GO:0005576,extracellular region; GO:0016985,mannan endo-1,4-beta-mannosidase activity; GO:0046355,mannan catabolic process; GO:0010412,mannan metabolic process	K19355: MAN; mannan endo-1,4-beta-mannosidase [EC:3.2.1.78]	At4g28320	ref|XP_004248170.1|	MAN2_ARATH,RecName: Full=Mannan endo-1,4-beta-mannosidase 2; EC=3.2.1.78; AltName: Full=Beta-mannanase 2; AltName: Full=Endo-beta-1,4-mannanase 2; Short=AtMAN2; Flags: Precursor;	K4CY07_SOLLC,SubName: Full=Uncharacterized protein {ECO:0000313|EnsemblPlants:Solyc10g008300.2.1};
gene:Solyc10g008400.1	SL3.0ch10	2523909	2524574	+	666	protein_coding	GO:0005789,endoplasmic reticulum membrane; GO:0016021,integral component of membrane; GO:0046872,metal ion binding; GO:0004842,ubiquitin-protein transferase activity; GO:0043161,proteasome-mediated ubiquitin-dependent protein catabolic process; GO:0016567,protein ubiquitination; GO:0009409,response to cold; GO:0009723,response to ethylene; GO:0006970,response to osmotic stress; GO:0009414,respons…	K10666: RNF5; E3 ubiquitin-protein ligase RNF5 [EC:2.3.2.27]	At4g03510	ref|XP_004248161.1|	RMA1_CAPAN,RecName: Full=E3 ubiquitin-protein ligase RMA1H1; EC=2.3.2.27; AltName: Full=Protein RING membrane-anchor 1 homolog 1; AltName: Full=RING-type E3 ubiquitin transferase RMA1H1 {ECO:0000305};	K4CY17_SOLLC,SubName: Full=Uncharacterized protein {ECO:0000313|EnsemblPlants:Solyc10g008400.1.1};
gene:Solyc10g008730.3	SL3.0ch10	2791922	2792826	-	905	protein_coding	--	--	--	ref|XP_004248141.1|	--	M1CJ36_SOLTU,SubName: Full=Uncharacterized protein {ECO:0000313|EnsemblPlants:PGSC0003DMT400068470};
gene:Solyc10g009040.3	SL3.0ch10	3049922	3052062	-	2141	protein_coding	--	--	--	ref|XP_004248112.1|	--	K4CY80_SOLLC,SubName: Full=Uncharacterized protein {ECO:0000313|EnsemblPlants:Solyc10g009040.2.1};
gene:Solyc10g009045.1	SL3.0ch10	3057460	3059636	-	2177	protein_coding	--	--	At4g21720	ref|XP_004248112.1|	--	K4CY80_SOLLC,SubName: Full=Uncharacterized protein {ECO:0000313|EnsemblPlants:Solyc10g009040.2.1};
[truncated: 103 more rows]
