# Supplementary material for: Trichome regulator SlMIXTA‐like directly manipulates primary metabolism in tomato fruit
Source: Plant Biotechnol J. 2019 Jul 24;18(2):354–63. doi: 10.1111/pbi.13202 (PMC6953195; doi:10.1111/pbi.13202)
Supplement: Supplementary file 4 — Table S3 The list of SlMIXTA‐like‐A and B common DEMs in metabolic profiling. [file PBI-18-354-s007.xlsx]

## Sheet: all
Supplementary Table 3. The list of in E8:SlMIXTA-like A and B difference metabolites in the metabolism.
Index	Compounds	Class	MicroTom-1	MicroTom-2	MicroTom-3	SlMIXTA-like A1	SlMIXTA-like A2	SlMIXTA-like A3	SlMIXTA-like B1	SlMIXTA-like B2	SlMIXTA-like B3	cpd_ID	kegg_map
pme1894	D-Sorbitol	Alcohols and polyols	42300000	43400000	43000000	101000000	98200000	137000000	98200000	96300000	94900000	C00794	ko00051,ko00052,ko01100,ko02010,ko02060
pme3840	Pantothenol	Alcohols and polyols	46600	53000	55700	11400	11400	9290	9	9	9	--	--
pmf0352	4beta-Hydroxy-11-O-(2'-pyrolylcarboxy)epilupinine	Alkaloid	788000	846000	879000	3740000	2660000	3010000	83400000	87300000	76900000	--	--
pmf0305	D-beta-Homophenylalanine	Amino acid derivative	665000	690000	820000	2850000	2860000	2800000	5280000	5570000	5130000	C17235	ko00400,ko00966,ko01110,ko01210
pmb2591	Acetyl tryptophan	Amino acid derivatives	18800000	21300000	18900000	3470000	4240000	3750000	43800000	42600000	44700000	C03137	--
pmb2855	L-Glutamine O-hexside	Amino acid derivatives	3420000	6200000	8860000	1440000	1800000	1600000	97400	98300	87600	--	--
pmb2857	L-Glutamic acid O-glucoside	Amino acid derivatives	1340000	2140000	3100000	609000	661000	584000	131000	141000	129000	--	--
pme0190	N-Glycyl-L-leucine	Amino acid derivatives	22700	27200	27300	104000	71400	70500	2070000	2280000	1960000	C02155	--
pme2698	Phe-Phe	Amino acid derivatives	27500	34800	36400	342000	223000	263000	8300000	8630000	7620000	--	--
pme2914	3-Hydroxy-3-methylpentane-1,5-dioic acid	Amino acid derivatives	316000	504000	383000	775000	974000	742000	2140000	2690000	1950000	C03761	--
pmf0239	L-Serine	Amino acids	205000	206000	220000	559000	642000	641000	945000	860000	922000	C00065	ko00260,ko00261,ko00270,ko00460,ko00600,ko00630,ko00680,ko00920,ko00970,ko00999,ko01060,ko01100,ko01110,ko01120,ko01130,ko01200,ko01230,ko01502,ko02010,ko04071,ko04974,ko04978,ko05230
pmf0490	Ferulylpelargonidin di-O-hexosyl-O-pentoside	Anthocyanin	2670000	3070000	3030000	11400000	9760000	13600000	14800000	14500000	15900000	--	--
pme1777	Cyanidin 3,5-O-diglucoside (Cyanin)	Anthocyanins	45400	27700	24700	9	9	9	9	9	9	C08639	ko00942
pmb0247	p-Aminobenzoate	Benzoic acid derivatives	5250000	5330000	5040000	32000000	33300000	32900000	70200000	71200000	68200000	C00568	ko00627,ko00790,ko01061,ko01100,ko01120
pme2670	4-Hydroxybenzaldehyde	Benzoic acid derivatives	14900000	15400000	13800000	2390000	1940000	1950000	6330000	6060000	6170000	C00633	ko00363,ko00623,ko00627,ko01061,ko01100,ko01120
pmf0266	Anthranilic acid	Benzoic acid derivatives	234000	199000	156000	586000	565000	559000	3690000	3950000	3640000	C00108	ko00380,ko00400,ko00405,ko00621,ko00627,ko00999,ko01058,ko01060,ko01061,ko01063,ko01070,ko01100,ko01110,ko01120,ko01130,ko01220,ko01230,ko07110
pme3419	Esculetin (6,7-dihydroxycoumarin)	Coumarins	1010000	943000	801000	243000	341000	418000	181000	133000	125000	C09263	ko01061
pme3431	Esculin (6,7-Dihydroxycoumarin-6-glucoside)	Coumarins	9	9	9	240000	229000	278000	1050000	735000	939000	C09264	--
pmb2979	Hesperetin O-malonylhexoside	Flavanone	5070000	4990000	4610000	1540000	1360000	1410000	1020000	846000	1040000	--	--
pme3505	Xanthohumol	Flavanone	575000	528000	558000	102000	42300	66300	140000	144000	205000	C16417	ko00941
pmb0576	Apigenin O-malonylhexoside	Flavone	776000	804000	815000	352000	256000	498000	387000	290000	371000	--	--
pme0379	Apigenin	Flavone	1140000	1210000	1240000	363000	238000	302000	537000	562000	520000	C01477	ko00941,ko00943,ko00944,ko01061,ko01100,ko01110
pme1518	Nobiletin	Flavone	1010000	917000	885000	38900	40300	47800	118000	127000	142000	C10112	--
pme1550	Tangeretin	Flavone	1130000	995000	970000	29100	26700	36100	84000	91100	97500	C10190	--
pme1662	sakuranetin	Flavone	82700	72300	88700	9	9	9	9	9	9	C09833	--
pmf0440	Selgin 5-O-hexoside	Flavone	2420000	2490000	2380000	6400000	6910000	7900000	5430000	5180000	4330000	--	--
pmf0443	Tricin 5-O-hexoside	Flavone	1620000	1960000	2030000	202000	193000	398000	323000	298000	364000	--	--
pmf0444	Tricin 7-O-hexoside	Flavone	592000	829000	879000	9	9	9	9	9	9	--	--
pmb3023	Eriodictyol C-hexoside	Flavone C-glycosides	561000	644000	679000	73800	91300	107000	86900	57500	82800	--	--
pmf0488	Kaempferol-ferulyglucosyl-xylosylrhamnoside	Flavonoid	1280000	1450000	1420000	4430000	3180000	4780000	7170000	5620000	8640000	--	--
pmb3026	Quercetin O-acetylhexoside	Flavonol	145000	191000	156000	62500	64300	67900	39600	35700	35600	--	--
pme0199	Quercetin	Flavonol	3020000	3230000	3200000	753000	310000	500000	810000	762000	1300000	C00389	ko00941,ko00944,ko01100,ko01110,ko04152
pme1478	Myricetin	Flavonol	40200	41200	40300	23000	15500	17600	221000	194000	191000	C10107	ko00941,ko00944,ko01110
pme1521	Dihydroquercetin (Taxifolin)	Flavonol	119000	126000	127000	40100	23800	32700	450000	423000	492000	C01617	ko00941,ko01061,ko01100,ko01110
pme1588	Isorhamnetin	Flavonol	109000	114000	115000	37100	17900	30500	40600	42400	56200	C10084	--
pme3514	Morin	Flavonol	2870000	2990000	3050000	697000	286000	461000	779000	727000	1230000	C10105	--
pmf0421	Hydroxytomatidenol	glycoalkaloid	1380000	1230000	1030000	3120000	3460000	5210000	3600000	3360000	3330000	--	--
pma6599	6-Hydroxymethylherniarin	Hydroxycinnamoyl derivatives	567000	620000	690000	1700000	1830000	1900000	1510000	1610000	1400000	--	--
pmb2620	3,4-Dimethoxycinnamic acid	Hydroxycinnamoyl derivatives	67600	82200	137000	15000	14000	18300	328000	321000	264000	--	--
pme0298	Coniferylaldehyde	Hydroxycinnamoyl derivatives	1070000	976000	818000	11700000	9830000	11500000	127000000	121000000	116000000	C02666	ko00940,ko01061,ko01100,ko01110
pme0388	Homovanillic acid	Hydroxycinnamoyl derivatives	238000	269000	300000	2670000	2950000	3120000	3900000	3760000	3450000	C05582	ko00350,ko01100,ko04728
pmf0094	Methyl p-coumarate	Hydroxycinnamoyl derivatives	32900	28200	24800	9	9	9	9	9	9	--	--
pmf0296	p-Coumaric acid	Hydroxycinnamoyl derivatives	268000	302000	292000	90400	53800	62800	11000000	10800000	9680000	C00811	ko00130,ko00350,ko00360,ko00940,ko00950,ko01061,ko01100,ko01110,ko01220
pme1577	Genistein (4',5,7-Trihydroxyisoflavone)	Isoflavone	1110000	1170000	1240000	354000	239000	289000	511000	508000	485000	C06563	ko00943,ko01061,ko01110
pme3502	Formononetin 7-O-glucoside (Ononin)	Isoflavone	160000	210000	217000	9	9	9	9	9	9	C10509	ko00943
pma0461	14,15-Dehydrocrepenynic acid	Lipids_Fatty acids	11300000	12600000	13700000	27200000	25600000	25900000	76900000	78700000	73500000	--	--
pmb2799	12,13-EODE	Lipids_Fatty acids	492000	519000	631000	92100	89600	108000	55800	57900	58600	--	--
pmb0890	MAG (18:2)	Lipids_Glycerolipids	15700000	12900000	15700000	3540000	4090000	5220000	5850000	5840000	6030000	--	--
pma1303	LysoPC 16:2	Lipids_Glycerophospholipids	2930000	2760000	2760000	677000	789000	694000	806000	863000	1040000	--	--
pmb0854	LysoPC 18:3	Lipids_Glycerophospholipids	487000000	444000000	467000000	66100000	62800000	63600000	169000000	173000000	258000000	--	--
pmb0855	LysoPC 16:0	Lipids_Glycerophospholipids	3370000	2980000	3260000	359000	346000	371000	978000	1030000	1540000	--	--
pmb0864	LysoPE 14:0	Lipids_Glycerophospholipids	5350000	4550000	4550000	930000	1000000	1000000	1440000	1530000	1780000	--	--
pmb0876	LysoPE 16:0	Lipids_Glycerophospholipids	8040000	6690000	5810000	787000	784000	846000	1490000	1540000	2710000	--	--
pmb0883	LysoPE 18:0	Lipids_Glycerophospholipids	2720000	1970000	1530000	206000	211000	239000	330000	328000	664000	--	--
pmb2406	LysoPC 17:0	Lipids_Glycerophospholipids	12000000	10600000	10100000	580000	572000	606000	1770000	1760000	3270000	--	--
pmd0132	LysoPC 16:0 (2n isomer)	Lipids_Glycerophospholipids	3690000	3280000	3560000	382000	380000	395000	1070000	1120000	1680000	--	--
pmd0136	LysoPC 18:0	Lipids_Glycerophospholipids	179000000	161000000	146000000	8380000	7950000	8210000	21400000	24300000	47000000	--	--
pmd0158	LysoPE 14:0 (2n isomer)	Lipids_Glycerophospholipids	1660000	1470000	1510000	284000	276000	272000	595000	618000	745000	--	--
pmd0160	LysoPE 16:0 (2n isomer)	Lipids_Glycerophospholipids	221000000	179000000	165000000	17600000	16700000	17000000	40300000	41800000	78100000	--	--
pmf0386	Kinetin-9-riboside	Nucleic acid derivative	26500000	29000000	28200000	11900000	12700000	11700000	3290000	4730000	3710000	--	--
pmc0281	Adenosine O-ribose	Nucleotide and its derivates	3440000	4150000	4350000	1630000	1420000	1470000	1580000	1540000	1580000	--	--
pme0264	Thymidine	Nucleotide and its derivates	2580000	2370000	2140000	563000	598000	595000	605000	583000	581000	C00214	ko00240,ko01100
pme1692	Inosine 5'-monophosphate	Nucleotide and its derivates	1910000	1950000	1900000	830000	871000	869000	236000	338000	270000	C00130	ko00230,ko01060,ko01065,ko01070,ko01100,ko01110,ko01130,ko01523,ko04742
pme2555	Adenosine 5'-monophosphate	Nucleotide and its derivates	25500000	27700000	27600000	10900000	11700000	11400000	3400000	4890000	3980000	C00020	ko00230,ko00908,ko01060,ko01065,ko01070,ko01100,ko01110,ko01130,ko01523,ko04022,ko04024,ko04068,ko04150,ko04151,ko04152,ko04211,ko04740,ko04742,ko04923,ko04924,ko04925,ko04927,ko04928,ko04934,ko05012,ko05032
pme2746	Flavin adenine dinucleotide (FAD)	Nucleotide and its derivates	1310000	972000	1030000	318000	306000	320000	245000	195000	413000	C00016	ko00740,ko01100,ko01110,ko04977
pmf0366	5'-Deoxy-5'-(methylthio)adenosine	Nucleotide and its derivates	16000000	15400000	14800000	6840000	7620000	7350000	4280000	4190000	4500000	C00170	ko00270,ko00908,ko01060,ko01100
pmf0385	Adenosine 3'-monophosphate	Nucleotide and its derivates	64000000	68600000	69000000	29100000	29600000	28200000	8610000	12200000	9100000	C01367	ko00230
pmb3099	Diethyl phosphate	Organic acids	247000	559000	525000	1980000	2700000	1950000	2980000	1290000	1910000	C06608	ko00627
pmb3101	2-Isopropylmalate	Organic acids	2780000	2910000	2830000	7080000	7040000	6820000	5810000	5830000	5700000	C02504	ko00290,ko00620,ko01100,ko01110,ko01210,ko01230
pme0292	(3,4-Dimethoxyphenyl) acetic acid	Organic acids	5100	6570	6880	39500	29300	29700	679000	683000	639000	--	--
pme1292	Homogentisic acid	Organic acids	141000	155000	153000	316000	301000	297000	605000	594000	544000	C00544	ko00130,ko00350,ko00643,ko01100,ko01120
pme2241	Citraconic acid	Organic acids	1380000	1990000	2410000	9	9	9	9	9	9	C02226	ko00290,ko00660,ko01100,ko01210
pme3009	trans-Citridic acid	Organic acids	1640000	1530000	1480000	202000	234000	219000	190000	193000	252000	--	--
pme3083	2-(Formylamino)benzoic acid	Organic acids	146000	159000	158000	48100	34500	36200	5110000	5070000	4560000	--	--
pmf0178	ETHYL CAFFEATE	Organic acids	103000	122000	208000	25700	24500	25900	495000	483000	405000	C10477	--
pmf0287	Dopamine	Others	12700000	14900000	16100000	5580000	4750000	5600000	4970000	4840000	5250000	C03758	ko00350,ko00950,ko00965,ko01060,ko01063,ko01100,ko01110,ko04024,ko04080,ko04540,ko04721,ko04728,ko04917,ko04976,ko05012,ko05030,ko05031,ko05032,ko05034
pmf0368	MNA-hexoside	Others	9760000	9220000	8800000	3800000	4140000	4020000	2710000	2750000	3150000	--	--
pmf0388	Inosine-5'-monophosphate	Others	4730000	4440000	4490000	1470000	1440000	1480000	802000	678000	929000	--	--
pmf0405	Roseoside	Others	252000	359000	336000	961000	1080000	1040000	746000	696000	623000	--	--
pmf0411	1-Decanoyl-2-hydroxy-sn-glycero-3-phosphocholine	Others	4000000	3970000	3470000	1160000	1230000	1390000	8310000	8430000	7060000	--	--
pmf0234	trans-2-Hexenal	Others	912000	1060000	1040000	4050000	5170000	3300000	5500000	2520000	4170000	C08497	--
pmf0272	4-Nitrophenol	Others	73900000	67500000	65600000	14000000	15400000	19500000	14400000	15800000	18200000	C00870	ko00627,ko01120
pma0101	N-Caffeoyl agmatine	Phenolamides	12500000	14000000	15200000	3630000	6220000	4410000	3570000	3780000	3470000	--	--
pmb0504	N-(4'-O-glycosyl)-feruloyl agmatine	Phenolamides	620000	687000	646000	2360000	2200000	2310000	5630000	5360000	5220000	--	--
pmb0896	N'-Feruloyl putrescine	Phenolamides	1410000	1560000	1610000	7090000	6850000	7250000	21900000	22700000	21200000	--	--
pmb0907	N-Feruloyl putrescine	Phenolamides	3980000	4770000	4940000	21700000	21500000	23800000	66400000	67800000	63600000	C10497	ko00330
pmf0233	Putrescine	Phenolamides	390000	386000	368000	144000	160000	173000	83700	76800	82300	C00134	ko00330,ko00480,ko00960,ko01060,ko01064,ko01100,ko01110,ko01130,ko02010,ko04974
pmf0445	N', N''-Diferuloylspermidine	Phenolamides	2740000	2810000	2850000	6040000	5270000	5810000	62200000	64000000	56600000	--	--
pmf0342	N-p-Cinnamoylagmatine	Polyamine	1660000	1650000	1600000	487000	670000	840000	450000	461000	472000	--	--
pmf0363	N-Caffeoylagmatine	Polyamine	13800000	14700000	15200000	3870000	6870000	4850000	3410000	3820000	3740000	--	--
pmf0452	N', N'',N'''-Tri-p-cinnamoylagmatine	Polyamine	816000	788000	830000	2050000	2410000	2410000	3790000	2810000	3350000	--	--
pmf0476	N', N'',N'''-Triferuloylagmatine	Polyamine	1460000	1800000	1670000	4210000	3890000	3660000	32700000	33400000	33200000	--	--
pmf0477	N', N'', N'''-Diferuloyl, caffeoylspermidine	Polyamine	2060000	2390000	2310000	5650000	5120000	4840000	38400000	39000000	37900000	--	--
pmf0479	N', N'', N'''-Disinapoyl, p-coumaroylagmatine	Polyamine	249000	260000	263000	887000	482000	511000	463000	574000	525000	--	--
pmf0345	N-Feruloylputrescine	Polyamine	2870000	3500000	3640000	46900000	43900000	49200000	106000000	105000000	104000000	C10497	ko00330
pmf0308	3,4-Dihydroxycinnamic acid	Polyphenol	401000	684000	601000	9	9	9	9	9	9	C01481	--
pmf0380	4-Coumaroylquinic acid	Polyphenol	899000	921000	929000	126000	141000	131000	371000	357000	371000	C10441	--
pmf0390	4-O-Caffeoylquinic acid	Polyphenol	8760000	8840000	8150000	1170000	1180000	1020000	1950000	1960000	1850000	--	--
pmf0391	Ferulic acid O-hexoside	Polyphenol	1410000	1240000	1240000	3600000	3110000	3890000	5590000	4840000	5360000	--	--
pmf0396	4-O-Feruloylquinic acid	Polyphenol	243000	308000	279000	1250000	1280000	1090000	2330000	2010000	2120000	--	--
pma3724	1-O-Feruloyl quinic acid	Quinate and its derivatives	984000	1310000	1490000	14800000	14100000	15200000	11300000	10800000	9960000	--	--
pmb2938	4-O-Caffeoyl quinic acid (criptochlorogenic acid)	Quinate and its derivatives	154000	184000	174000	64500	61500	63400	45000	55500	47400	--	--
pmb3074	3-O-p-Coumaroyl quinic acid	Quinate and its derivatives	3690000	3760000	3810000	526000	542000	515000	1540000	1490000	1490000	--	--
pme2786	N-Acetyl-5-hydroxytryptamine	Tryptamine derivatives	716000	767000	889000	1980000	2140000	2380000	2810000	2980000	2650000	C00978	ko00380,ko01100
pmf0516	N-acetylserotonin	Tryptamine derivatives	807000	910000	1060000	2110000	2370000	2280000	3210000	3390000	2940000	C00978	ko00380,ko01100
pmf0344	Thiamin	Vitamin	14200	13300	13500	46400	50300	46800	50600	50400	45600	C00378	ko00730,ko01100,ko02010,ko04122,ko04977
pmb0952	Thiamine	Vitamins	509000	526000	624000	14400000	14600000	15600000	2650000	3120000	3060000	C00378	ko00730,ko01100,ko02010,ko04122,ko04977
pme3480	Pantetheine	Vitamins	1580000	1560000	1390000	4110000	3490000	3720000	4400000	4200000	4220000	C00831	ko00332,ko00770,ko01130
pmf0250	Niacinamide	Vitamins	1640000	1820000	1760000	324000	341000	318000	623000	550000	526000	C00153	ko00760,ko01100,ko04212,ko04977
