# Supplementary material for: Trichome regulator SlMIXTA‐like directly manipulates primary metabolism in tomato fruit
Source: Plant Biotechnol J. 2019 Jul 24;18(2):354–63. doi: 10.1111/pbi.13202 (PMC6953195; doi:10.1111/pbi.13202)
Supplement: Supplementary file 5 — Table S4 The list of oligonucleotids used in this study. [file PBI-18-354-s001.xlsx]

## Sheet: primer list of vectors
Supplementary Table 4. The list of total Oligonucleotids in this study.
ID	Name	primer
Solyc02g088190	attB1-SlMIXTA-like-F:	GGGGACAAGTTTGTACAAAAAAGCAGGCTTAATGGGTCGATCTCCGTGTTGTG	for transgenic plant
Solyc02g088190	SlMIXTA-like-attB2-R:	GGGGACCACTTTGTACAAGAAAGCTGGGTATTAGAACATAGATGAATCAGATGGAG	for transgenic plant
Solyc02g088190	Sal I-SlMIXTA-like-F:	GCGTCGACATGGGTCGATCTCCGTGTTGTGATAAAG	for Subcellular localization
Solyc02g088190	Kpn I-SlMIXTA-like-R:	CGGGGTACCGAACATAGATGAATCAGATGGAGAAG	for Subcellular localization
Solyc04g074480	pGB-proSlDAHPS-1k-F:	GCGCCGTCTCGCTCGGGAGGCGGCCGC GTTATTCATCTCGTATTCATAAAAC	for Dual-LUC assay
Solyc04g074480	pGB-proSlDAHPS-1k-R:	GCGCCGTCTCGCTCACATTTGCTATTTTGTGAAGAAAAACAACC	for Dual-LUC assay
Solyc03g114500	pGB-proSlENO-1k-F:	GCGCCGTCTCGCTCGGGAGGCGGCCGCCAATACTTCGAAGATAATTTAGACC	for Dual-LUC assay
Solyc03g114500	pGB-proSlENO-1k-R:	GCGCCGTCTCGCTCACATTTTCTTTTGTGTGCAACTTTTTTCAG	for Dual-LUC assay
Solyc01g091190	pGB-proSlEPSPS-F:	GCGCCGTCTCGCTCGGGAGGGTTATTAGACTCTTCATTATCTACATTTAATTATTAC	for Dual-LUC assay
Solyc01g091190	pGB-proSlEPSPS-R:	GCGCCGTCTCGCTCACATTCGGCTCTTCCTGTGTGTCTG	for Dual-LUC assay
Solyc04g072800	pGB-proSlPGM-F:	GCGCCGTCTCGCTCGGGAGGATGCATGTAATGTGCCATCTTCTTCTCCGCCAAC	for Dual-LUC assay
Solyc04g072800	pGB-proSlPGM-R:	GCGCCGTCTCGCTCACATTAGACTCACCGTGTCTAATCAGG	for Dual-LUC assay
Solyc04g051860	pGB-proSlSK-F:	GCGCCGTCTCGCTCGGGAGCTATCACGATGAGTCAAATCTAACC	for Dual-LUC assay
Solyc04g051860	pGB-proSlSK-R:	GCGCCGTCTCGCTCACATTAGTCTCTATCCACCAACACCACAAG	for Dual-LUC assay
Solyc02g083590	pGB-proSlDHQS-F:	GCGCCGTCTCGCTCGGGAGCTTGAACATCTAATAATTTATTTTGAAATTGATGGTTCA	for Dual-LUC assay
Solyc02g083590	pGB-proSlDHQS-R:	GCGCCGTCTCGCTCACATTGAAAGTTGGTGTGGCGGAGG	for Dual-LUC assay
Solyc02g088190	pGB-SlMIXTA-like-F:	GCGCCGTCTCGCTCGAATGGGTCGATCTCCGTGTTGTGATAAAG	for Dual-LUC assay
Solyc02g088190	pGB-SlMIXTA-like-R:	GCGCCGTCTCGCTCAAAGCTTAGAACATAGATGAATCAGATGG	for Dual-LUC assay
	pGB3_α/Ω-F ：	GACTGATGGGCTGCCTGTATCGAGTG	for Dual-LUC assay
	pGB3_α/Ω-R ：	GCATGCACATACAAATGGACGAACGG	for Dual-LUC assay
	TnoS-R：	CGATCTAGTAACATAGATGACACCG	for Dual-LUC assay
	T35S-R：	GCTCAACACATGAGCGAAACCCTATA	for Dual-LUC assay
	PnoS-F：	ATACATGAGAATTAAGGGAGTCACG	for Dual-LUC assay
	P35S-F：	ACTAGAGCCAAGCTGATCTCCTTTG	for Dual-LUC assay
	Renilla –qRT-F:	ATAACTGGTCCGCAGTGGTG	for Dual-LUC assay
	Renilla –qRT-R:	AGGCCGCGTTACCATGTAAA	for Dual-LUC assay
	Luc-qRT-F:	GAGGCGAACTGTGTGTGAGA	for Dual-LUC assay
	Luc-qRT-R:	GTGTTCGTCTTCGTCCCAGT	for Dual-LUC assay
Solyc04g074480	attB1- MREDAHPS –F:	GGGGACAAGTTTGTACAAAAAAGCAGGCTTAGAGTAACACATATTTTTCC	for Y1H
Solyc04g074480	MREDAHPS - attB2-R:	GGGGACCACTTTGTACAAGAAAGCTGGGTAGAAAATGGTACAAGTGGAC	for Y1H
Solyc03g114500	attB1- MREENO –F：	GGGGACAAGTTTGTACAAAAAAGCAGGCTTAGTATTTTCGTACGCTCGTG	for Y1H
Solyc03g114500	MREENO - attB2-R:	GGGGACCACTTTGTACAAGAAAGCTGGGTATAACTTAGAAAGGCC	for Y1H
Solyc07g008360	Sl4CL-1-qRT-F	TCAATAGTGCCACGGGTGTG	for RT-Qpcr
Solyc07g008360	Sl4CL-1-qRT-R	TTCGTGTTCTCGTTCCTCGG	for RT-Qpcr
Solyc04g005160	Sl6PGD1-qRT-F	CATTCTTGTCAAGGCTGGTTTAC	for RT-Qpcr
Solyc04g005160	Sl6PGD1-qRT-R	CATTCCGAGATAAAGAAGACCAAG	for RT-Qpcr
Solyc01g096670	SlC3H-qRT-F	TTCGGTTTGGTTCGGGTCGAC	for RT-Qpcr
Solyc01g096670	SlC3H-qRT-R	CATCTCTGCTAAACTTCGCCG	for RT-Qpcr
Solyc05g047530	SlC4H-qRT-F	TTCACTAACAAAGTTGTGCACC	for RT-Qpcr
Solyc05g047530	SlC4H-qRT-F	GTTGCCTCAATAAACAACGGAT	for RT-Qpcr
Solyc04g049350	SlCS-qRT-F	TCTCGTCTTGTATCTCTTCAGC	for RT-Qpcr
Solyc04g049350	SlCS-qRT-R	CAAAAGTTGTAACGCGGAAGTA	for RT-Qpcr
Solyc04g074480	SlDAHPS-qRT-F	CTATTGCCAATCTGCAGCTAC	for RT-Qpcr
Solyc04g074480	SlDAHPS-qRT-R	TGAAACCAAGGGCCTCATCC	for RT-Qpcr
Solyc06g084460	SlDHQD-qRT-F	TTGGGAGGCAAATACACCCC	for RT-Qpcr
Solyc06g084460	SlDHQD-qRT-R	CCTTGCTATGGCCAACAGGA	for RT-Qpcr
Solyc01g091190	SlEPSPS-qRT-F	GGAAGTTGGGTGCAACAGTTGTTGAAGGG	for RT-Qpcr
Solyc01g091190	SlEPSPS-qRT-R	GTACTTCTGGAGAACCTCGAAGTAG	for RT-Qpcr
Solyc09g007920	SlPAL5A-qRT-F	TGGCCCTTGCATCTATTGGGA	for RT-Qpcr
Solyc09g007920	SlPAL5A-qRT-R	CAATTTCAGCTCCCTTGAGTCCA	for RT-Qpcr
Solyc09g007910	SlPAL5B-qRT-F	CAAAAAGACTCTGGCAATGGG	for RT-Qpcr
Solyc09g007910	SlPAL5B-qRT-R	GGTCATCAGCATAGGTAAACAAATATTC	for RT-Qpcr
Solyc09g007900	SlPAL5C-qRT-F	CAAGTCCTTGTTGATCATGCAA	for RT-Qpcr
Solyc09g007900	SlPAL5C-qRT-R	CTCTCAACTTCTTTAGGCAACG	for RT-Qpcr
Solyc12g095760	SlPFK1-qRT-F	TGCGGGTAGAGCTAGGTGATG	for RT-Qpcr
Solyc07g066270	SlPFK1-qRT-R	ATTCCAACCCTCTTCGCTGG	for RT-Qpcr
Solyc03g082580	SlPGLS-1-qRT-F	TCCTGGAGATCTCAGTGTCGTAC	for RT-Qpcr
Solyc03g082580	SlPGLS-1-qRT-R	CAACCACAGTAAAAGCATCTCTCTC	for RT-Qpcr
Solyc07g066270	SlPGLS3-qRT-F	AGTTTTATTACATGGCAGAGTGC	for RT-Qpcr
Solyc07g066270	SlPGLS3-qRT-R	GGACGGAGAGGTCAATGCAA	for RT-Qpcr
Solyc05g007260	SlRpe-qRT-F	GCTTGTTCAACGGATAAAGTC	for RT-Qpcr
Solyc05g007260	SlRpe-qRT-R	GTCCACCAAAACCAGGCTC	for RT-Qpcr
Solyc01g067750	SlSHD-qRT-F	GTGCTGAAATTGATCCTACTGC	for RT-Qpcr
Solyc01g067750	SlSHD-qRT-R	CCTTCTTCAATGGCGGAAATAG	for RT-Qpcr
Solyc07g042550	SlSUS1-qRT-F	TGAAACCTCACCAGCTACTGG	for RT-Qpcr
Solyc07g042550	SlSUS1-qRT-R	ACCGGGCCTCAAACGAATAG	for RT-Qpcr
Solyc06g066440	SlHK-qPCR-F：	GATATGAGGGTGTCAGCGCTTG	for RT-Qpcr
Solyc06g066440	SlHK-qPCR-R：	CAGAGTTAGGCAGAGGACCGTG	for RT-Qpcr
Solyc04g082880	SlPFP_qPCR-F:	GCCCTACAAAAGTGGTTGGTG	for RT-Qpcr
Solyc04g082880	SlPFP_qPCR-R:	CAGCTGAGAGTGCATCAGTGC	for RT-Qpcr
Solyc06g005490	SlTPI-qPCR-F:	GCTTCATGTGAATGTTGGTGC	for RT-Qpcr
Solyc06g005490	SlTPI-qPCR-R:	CTTCAGTGAAGCACCACCAACC	for RT-Qpcr
Solyc04g076090	SlGPI-qPCR-F:	CCCTGAGCTGGCTTCAACAC	for RT-Qpcr
Solyc04g076090	SlGPI -qPCR-R:	CAACACCCTGTTTCGCGAAT	for RT-Qpcr
Solyc12g035190	TrpD-qPCR-F:	CAGCAAGATGGCCAAAGCACTA	for RT-Qpcr
Solyc12g035190	TrpD-qPCR-R:	CCAAAATCGAGTGGGTCG	for RT-Qpcr
Solyc12g096190	trp B-qPCR-F:	GAAATCCCTCGGCAGTGG	for RT-Qpcr
Solyc12g096190	trp B-qPCR-R:	CAATAAACTGGTCGATGCTTG	for RT-Qpcr
Solyc03g114500	SlENO-qRT-F：	GGATGTAGCAGCATCTGAGTTCT	for RT-Qpcr
Solyc03g114500	SlENO-qRT-R：	GGCTCTGAGCACTAAGTACATGA	for RT-Qpcr
Solyc02g083590	SlDHQS-qRT-F	GATGGATCACTCGTCCAGTAAAG	for RT-Qpcr
Solyc02g083590	SlDHQS-qRT-R	GTCAGGTTGATCAAGAAGTCCAG	for RT-Qpcr
Solyc04g051860	SlSK-qRT-F	GGACGATGTGTATACCTTGTTGG	for RT-Qpcr
Solyc04g051860	SlSK-qRT-R	CTCTATCAGCCTGTCACAGTCAA	for RT-Qpcr
