# Supplementary material for: Trichome regulator SlMIXTA‐like directly manipulates primary metabolism in tomato fruit
Source: Plant Biotechnol J. 2019 Jul 24;18(2):354–63. doi: 10.1111/pbi.13202 (PMC6953195; doi:10.1111/pbi.13202)
Supplement: Supplementary file 6 — Data S1 The list of total 53 SNPs significantly associated with ρ‐coumaric acid in this study. [file PBI-18-354-s002.xlsx]

## Sheet: Sheet1
Supplementary Data 1. The list of total 53 SNPs significantly associated with p-coumaric acid in this study.
SNP_ID	SNP	Chromosome	BP	P_value
1	101024489	1	1024489	3.30713e-08
2	103187142	1	3187142	9.72926e-09
3	104269838	1	4269838	8.8176e-09
4	179654060	1	79654060	2.29256e-08
5	249555366	2	49555366	6.47126e-08
6	250278120	2	50278120	1.93312e-10
7	250557410	2	50557410	9.30517e-08
8	253915469	2	53915469	1.42586e-08
9	357375103	3	57375103	3.56613e-08
10	462167958	4	62167958	9.42211e-10
11	463240681	4	63240681	1.27843e-09
12	464237118	4	64237118	9.97221e-11
13	464530424	4	64530424	3.31256e-08
14	465796461	4	65796461	5.9396e-08
15	644074044	6	44074044	8.369e-08
16	700925431	7	925431	5.71132e-08
17	702281716	7	2281716	3.65339e-08
18	703461633	7	3461633	9.90082e-08
19	714560874	7	14560874	2.32551e-08
20	717988778	7	17988778	4.53012e-08
21	732748196	7	32748196	9.37881e-08
22	733100267	7	33100267	7.78118e-08
23	737285702	7	37285702	7.8562e-08
24	739157980	7	39157980	1.10209e-08
25	743911448	7	43911448	7.79634e-08
26	808176472	8	8176472	9.30773e-08
27	808697940	8	8697940	3.27923e-08
28	809411965	8	9411965	1.73706e-08
29	811558636	8	11558636	6.42145e-08
30	812344223	8	12344223	6.33792e-08
31	813815675	8	13815675	4.50443e-08
32	814930146	8	14930146	5.54727e-08
33	817170575	8	17170575	6.6035e-08
34	819010496	8	19010496	6.86255e-11
35	820188980	8	20188980	2.47959e-11
36	822662809	8	22662809	3.53186e-08
37	823961044	8	23961044	5.5251e-08
38	825221774	8	25221774	1.72933e-08
39	826895904	8	26895904	5.68096e-08
40	828034205	8	28034205	1.2841e-10
41	828827806	8	28827806	7.27546e-08
42	829973934	8	29973934	2.02729e-08
43	831292072	8	31292072	6.33435e-08
44	832933468	8	32933468	8.78378e-08
45	834217885	8	34217885	6.05427e-08
46	836945211	8	36945211	2.55719e-08
47	838426807	8	38426807	9.46175e-08
48	839848274	8	39848274	1.53595e-08
49	840854463	8	40854463	9.21298e-08
50	841558719	8	41558719	2.59539e-08
51	842086129	8	42086129	2.72975e-08
52	845468748	8	45468748	5.25673e-09
53	852807462	8	52807462	8.81842e-09
Details of each locus:
SNP_ID	SNP	Chromosome	Position	P_value
1	101024489	1	1024489	3.30713e-08
Genes in near region:
	Distance(kb)	start_pos	end_pos	locus	annotation
	-297	716528	726655	Solyc01g006040	E3 ubiquitin-protein ligase BRE1-like 2 (AHRD V1 ***- BRE1B_ARATH)
	-294	729095	730484	Solyc01g006050	Plant viral-response family protein (AHRD V1 **-- B6SQA7_MAIZE)%3B contains Interpro domain(s) IPR006904 Protein of unknown function DUF716
	-286	737473	738211	Solyc01g006060	Disease resistance response protein (AHRD V1 ***- A8IXC7_BRACM)%3B contains Interpro domain(s) IPR004265 Plant disease resistance response protein
	-283	739814	740772	Solyc01g006070	Plant viral-response family protein (AHRD V1 ***- B6SQA7_MAIZE)%3B contains Interpro domain(s) IPR006904 Protein of unknown function DUF716
	-274	747083	750281	Solyc01g006080	Protein involved in mRNA turnover and stability (ISS) (AHRD V1 ***- Q00X49_OSTTA)%3B contains Interpro domain(s) IPR008507 Protein of unknown function DUF789
	-268	754311	755769	Solyc01g006090	rRNA processing protein Ebp2 (AHRD V1 **-- B6K460_SCHJY)%3B contains Interpro domain(s) IPR008610 Eukaryotic rRNA processing
	-259	756827	764851	Solyc01g006100	Cytosine-specific methyltransferase (AHRD V1 *-*- B4XTS9_ELAGV)%3B contains Interpro domain(s) IPR001525 C-5 cytosine-specific DNA methylase
	-252	766543	772337	Solyc01g006110	PP2A regulatory subunit TAP46 (AHRD V1 **-- B6TVR5_MAIZE)%3B contains Interpro domain(s) IPR007304 TAP42-like protein
	-240	776048	784378	Solyc01g006120	Casein kinase-like protein (AHRD V1 ***- Q9LID3_ARATH)%3B contains Interpro domain(s) IPR002290 Serine/threonine protein kinase
	-234	785470	789814	Solyc01g006130	Homology to unknown gene (AHRD V1 *-*- Q010T6_OSTTA)%3B contains Interpro domain(s) IPR001305 Heat shock protein DnaJ%2C cysteine-rich region
	-230	789370	793859	Solyc01g006140	DNA replication factor Cdt1 (AHRD V1 *-*- CDT1_HUMAN)%3B contains Interpro domain(s) IPR014939 DNA replication factor CDT1-like
	-222	797548	802155	Solyc01g006150	Cation-efflux pump fieF (AHRD V1 ***- FIEF_KLEPN)%3B contains Interpro domain(s) IPR002524 Cation efflux protein
	-216	805777	808340	Solyc01g006160	Unknown Protein (AHRD V1)
	-214	809135	810275	Solyc01g006170	rRNA processing protein ebna1-binding protein-related (AHRD V1 *--* C4QG91_SCHMA)%3B contains Interpro domain(s) IPR008610 Eukaryotic rRNA processing
	-205	813047	818684	Solyc01g006180	GTP-binding protein-like (AHRD V1 ***- Q69NK1_ORYSJ)
	-200	819250	823951	Solyc01g006190	E3 ubiquitin-protein ligase sina (AHRD V1 **-* B0WR23_CULQU)%3B contains Interpro domain(s) IPR004162 Seven in absentia protein
	-191	830032	833045	Solyc01g006200	Unknown Protein (AHRD V1)
	-186	833604	837884	Solyc01g006210	Non-structural maintenance of chromosomes element 1 homolog (AHRD V1 ***- B5X8H0_SALSA)%3B contains Interpro domain(s) IPR011513 Nse1 non-SMC component of SMC5-6 complex
	-172	839826	851722	Solyc01g006220	Histone-lysine N-methyltransferase (AHRD V1 *-*- C1G685_PARBD)%3B contains Interpro domain(s) IPR001214 SET
	-165	853672	859412	Solyc01g006230	Cysteine protease (AHRD V1 **** A8NLD6_COPC7)%3B contains Interpro domain(s) IPR005078 Peptidase C54
	-163	860311	861340	Solyc01g006240	Myrosinase-binding protein-like At3g16440 (AHRD V1 **-* MB32_ARATH)%3B contains Interpro domain(s) IPR001229 Mannose-binding lectin
	-161	862809	863127	Solyc01g006250	Unknown Protein (AHRD V1)%3B contains Interpro domain(s) IPR001810 Cyclin-like F-box
	-154	868862	870137	Solyc01g006260	Ribonuclease P/MRP protein subunit POP5 (AHRD V1 **** POP5_HUMAN)%3B contains Interpro domain(s) IPR002759 Ribonuclease P-related
	-149	874094	874806	Solyc01g006270	Unknown Protein (AHRD V1)
	-143	874303	880944	Solyc01g006280	Formate-tetrahydrofolate ligase (AHRD V1 ***- D0MR27_PHYIN)%3B contains Interpro domain(s) IPR000559 Formate-tetrahydrofolate ligase%2C FTHFS
	-136	884779	887621	Solyc01g006290	Peroxidase (AHRD V1 **** Q42964_TOBAC)%3B contains Interpro domain(s) IPR002016 Haem peroxidase%2C plant/fungal/bacterial
	-132	888896	891747	Solyc01g006300	Peroxidase (AHRD V1 **** Q43774_SOLLC)%3B contains Interpro domain(s) IPR002016 Haem peroxidase%2C plant/fungal/bacterial
	-122	899147	902371	Solyc01g006310	Peroxidase (AHRD V1 ***- D7LZC8_ARALY)%3B contains Interpro domain(s) IPR002016 Haem peroxidase%2C plant/fungal/bacterial
	-119	903793	904590	Solyc01g006320	Non-race specific disease resistance protein 1-like protein b (AHRD V1 ***- D2CFI3_COFAR)%3B contains Interpro domain(s) IPR010847 Harpin-induced 1
	-110	909572	913930	Solyc01g006330	PAP fibrillin family protein (AHRD V1 *-*- B7KDB3_CYAP7)%3B contains Interpro domain(s) IPR006843 PAP fibrillin
	-105	915539	918894	Solyc01g006340	ATP dependent RNA helicase (AHRD V1 ***- B3LKV6_YEAS1)%3B contains Interpro domain(s) IPR011545 DNA/RNA helicase%2C DEAD/DEAH box type%2C N-terminal
	-72	934429	952385	Solyc01g006350	Glucan synthase like 7 (AHRD V1 ***- D8TE42_SELML)%3B contains Interpro domain(s) IPR003440 Glycosyl transferase%2C family 48
	-41	955781	982687	Solyc01g006360	Glucan synthase like 7 (AHRD V1 ***- D8T771_SELML)
	-18	983795	1005620	Solyc01g006370	Glucan synthase like 3 (AHRD V1 ***- D8R8I5_SELML)%3B contains Interpro domain(s) IPR003440 Glycosyl transferase%2C family 48
	-10	1012883	1014486	Solyc01g006380	U-box domain-containing protein (AHRD V1 ***- B6V8G2_HELAN)
	-5	1017309	1018640	Solyc01g006390	Cysteine-rich extensin-like protein-4 (AHRD V1 *-*- Q08197_TOBAC)
	-1	1021151	1023144	Solyc01g006400	Cysteine-rich extensin-like protein-4 (AHRD V1 *-*- Q08197_TOBAC)
	0	1024950	1025645	Solyc01g006410	Cysteine-rich extensin-like protein-4 (AHRD V1 ***- Q08197_TOBAC)
	5	1030375	1030860	Solyc01g006420	Unknown Protein (AHRD V1)
	9	1033539	1035178	Solyc01g006430	Omega-6 fatty acid desaturase (AHRD V1 **** Q461Q1_HEVBR)%3B contains Interpro domain(s) IPR005804 Fatty acid desaturase%2C type 1
	22	1047474	1051067	Solyc01g006440	Peptide transporter-like protein (AHRD V1 **-* Q9SVS9_ARATH)%3B contains Interpro domain(s) IPR000109 TGF-beta receptor%2C type I/II extracellular region
	33	1058119	1063305	Solyc01g006450	Enoyl reductase (AHRD V1 ***- P93062_BRANA)%3B contains Interpro domain(s) IPR014358 Enoyl-[acyl-carrier-protein] reductase (NADH)
	40	1064850	1067860	Solyc01g006460	Non-structural maintenance of chromosome element 4 (AHRD V1 *--- B6K0D9_SCHJY)%3B contains Interpro domain(s) IPR014854 Nse4
	46	1070708	1073203	Solyc01g006470	Bromodomain protein (AHRD V1 *-*- B9GYV6_POPTR)%3B contains Interpro domain(s) IPR001487 Bromodomain
	49	1074151	1078328	Solyc01g006480	Alpha/beta hydrolase (AHRD V1 ***- Q83AV9_COXBU)
	57	1081667	1087120	Solyc01g006490	Protein YdiU (AHRD V1 ***- B5N5F2_SALET)%3B contains Interpro domain(s) IPR003846 Uncharacterised protein family UPF0061
	65	1089833	1093094	Solyc01g006500	Pentatricopeptide repeat-containing protein (AHRD V1 ***- D7MMK8_ARALY)%3B contains Interpro domain(s) IPR002885 Pentatricopeptide repeat
	69	1093865	1098227	Solyc01g006510	L-threonine 3-dehydrogenase (AHRD V1 ***- TDH_ANADF)%3B contains Interpro domain(s) IPR002328 Alcohol dehydrogenase%2C zinc-containing%2C conserved site
	74	1099482	1102806	Solyc01g006520	Receptor-like protein kinase (AHRD V1 ***- Q39202_ARATH)%3B contains Interpro domain(s) IPR002290 Serine/threonine protein kinase
	80	1104611	1107028	Solyc01g006530	Receptor-like protein kinase (AHRD V1 ***- Q39202_ARATH)%3B contains Interpro domain(s) IPR002290 Serine/threonine protein kinase
	89	1113718	1123928	Solyc01g006540	Lipoxygenase (AHRD V1 **** Q96573_SOLLC)%3B contains Interpro domain(s) IPR001246 Lipoxygenase%2C plant
	99	1124417	1127114	Solyc01g006550	LRR receptor-like serine/threonine-protein kinase%2C RLP
	104	1128815	1139705	Solyc01g006560	Lipoxygenase (AHRD V1 **** C0KKU8_SOLLC)%3B contains Interpro domain(s) IPR001246 Lipoxygenase%2C plant
	120	1145295	1145468	Solyc01g006570	Lipoxygenase (AHRD V1 ***- C0KKU8_SOLLC)%3B contains Interpro domain(s) IPR013819 Lipoxygenase%2C C-terminal
	158	1182743	1185478	Solyc01g006580	2-oxoglutarate-dependent dioxygenase (AHRD V1 **** B9GL08_POPTR)%3B contains Interpro domain(s) IPR005123 Oxoglutarate and iron-dependent oxygenase
	173	1197783	1200039	Solyc01g006590	Receptor-like protein kinase (AHRD V1 **** Q39202_ARATH)%3B contains Interpro domain(s) IPR002290 Serine/threonine protein kinase
	176	1201288	1207906	Solyc01g006600	Non-ribosomal peptide synthetase (AHRD V1 *-*- D0BWJ8_9GAMM)%3B contains Interpro domain(s) IPR011614 Catalase%2C N-terminal
	185	1210167	1212833	Solyc01g006610	2-oxoglutarate-dependent dioxygenase (AHRD V1 **** B9GL08_POPTR)%3B contains Interpro domain(s) IPR005123 Oxoglutarate and iron-dependent oxygenase
	192	1217128	1219478	Solyc01g006620	Phosphoribosylanthranilate transferase (Fragment) (AHRD V1 *--- Q43085_PEA)%3B contains Interpro domain(s) IPR013583 Phosphoribosyltransferase C-terminal%2C plant
	198	1223346	1230598	Solyc01g006630	Oxidoreductase family protein (AHRD V1 ***- D7KZW5_ARALY)%3B contains Interpro domain(s) IPR016040 NAD(P)-binding domain
	211	1235698	1244411	Solyc01g006640	AMP-dependent synthetase and ligase (AHRD V1 *--- B2J012_NOSP7)%3B contains Interpro domain(s) IPR011614 Catalase%2C N-terminal
	221	1246050	1248906	Solyc01g006650	Ethylene insensitive 3 class transcription factor (AHRD V1 *-** D5L144_MALDO)%3B contains Interpro domain(s) IPR006957 Ethylene insensitive 3
	224	1249071	1255565	Solyc01g006660	Subtilisin-like serine protease (AHRD V1 **-* Q8LAE1_ARATH)%3B contains Interpro domain(s) IPR015500 Peptidase S8%2C subtilisin-related
	233	1258330	1259991	Solyc01g006670	UDP-glucosyltransferase HvUGT5876 (AHRD V1 ***- D3WYW1_HORVD)%3B contains Interpro domain(s) IPR002213 UDP-glucuronosyl/UDP-glucosyltransferase
	235	1260327	1264553	Solyc01g006680	Transcription factor jumonji jmjC domain protein (AHRD V1 *-** D5NKF9_9BURK)%3B contains Interpro domain(s) IPR003347 Transcription factor jumonji/aspartyl beta-hydroxylase
	242	1267165	1270752	Solyc01g006690	Unknown Protein (AHRD V1)
	252	1277385	1285298	Solyc01g006700	Downstream neighbor of SON (AHRD V1 *-*- Q5U2V7_RAT)
	261	1286242	1300706	Solyc01g006710	ATP-dependent RNA helicase A-like protein (AHRD V1 ***- Q9FF84_ARATH)%3B contains Interpro domain(s) IPR011545 DNA/RNA helicase%2C DEAD/DEAH box type%2C N-terminal
	277	1301729	1309554	Solyc01g006720	ABC transporter G family member 22 (AHRD V1 ***- AB22G_ARATH)%3B contains Interpro domain(s) IPR013525 ABC-2 type transporter
SNP_ID	SNP	Chromosome	Position	P_value
2	103187142	1	3187142	9.72926e-09
Genes in near region:
	Distance(kb)	start_pos	end_pos	locus	annotation
	-298	2886127	2888662	Solyc01g008860	ATP binding / serine-threonine kinase (AHRD V1 **** C5DB71_VITVI)%3B contains Interpro domain(s) IPR002290 Serine/threonine protein kinase
	-291	2892754	2895697	Solyc01g008870	ATP binding / serine-threonine kinase (AHRD V1 **** C5DB71_VITVI)%3B contains Interpro domain(s) IPR002290 Serine/threonine protein kinase
	-285	2900649	2901248	Solyc01g008880	Ethylene responsive transcription factor 1b (AHRD V1 *-*- C0J9I8_9ROSA)%3B contains Interpro domain(s) IPR001471 Pathogenesis-related transcriptional factor and ERF%2C DNA-binding
	-275	2910164	2911724	Solyc01g008890	Ethylene responsive transcription factor 2a (AHRD V1 *-*- C0J9I7_9ROSA)%3B contains Interpro domain(s) IPR001471 Pathogenesis-related transcriptional factor and ERF%2C DNA-binding
	-260	2920931	2926342	Solyc01g008900	Genomic DNA chromosome 3 P1 clone MJL14 (AHRD V1 **-- Q9LJG2_ARATH)%3B contains Interpro domain(s) IPR001926 Pyridoxal phosphate-dependent enzyme%2C beta subunit
	-249	2935721	2937612	Solyc01g008910	Scarecrow transcription factor family protein (AHRD V1 **-* D7MIP9_ARALY)%3B contains Interpro domain(s) IPR005202 GRAS transcription factor
	-239	2941572	2947566	Solyc01g008920	NAD dependent epimerase/dehydratase family protein expressed (AHRD V1 **-- Q10L97_ORYSJ)%3B contains Interpro domain(s) IPR013120 Male sterility%2C NAD-binding
	-231	2948574	2955890	Solyc01g008930	Phycoerythrobilin ferredoxin oxidoreductase (AHRD V1 **** Q6E5A3_MAIZE)%3B contains Interpro domain(s) IPR009249 Ferredoxin-dependent bilin reductase
	-228	2958618	2958992	Solyc01g008940	Anther protein (AHRD V1 ***- Q8RX90_TOBAC)
	-223	2960056	2963201	Solyc01g008950	Calmodulin 5/6/7/8-like protein (AHRD V1 ***- Q3HVL6_SOLTU)%3B contains Interpro domain(s) IPR011992 EF-Hand type
	-202	2976372	2984961	Solyc01g008960	Argonaute 4-like protein (AHRD V1 ***- D5FQ91_PELHO)%3B contains Interpro domain(s) IPR003165 Stem cell self-renewal protein Piwi
	-197	2988194	2990000	Solyc01g008970	Heterogeneous nuclear ribonucleoprotein A3-like protein 2 (AHRD V1 *--- B6TV58_MAIZE)%3B contains Interpro domain(s) IPR000504 RNA recognition motif%2C RNP-1
	-187	2995054	2999268	Solyc01g008980	BZIP transcription factor (AHRD V1 **-- Q32WR6_MALDO)%3B contains Interpro domain(s) IPR011616 bZIP transcription factor%2C bZIP-1
	-179	3003153	3007525	Solyc01g008990	THO complex subunit 7 homolog (AHRD V1 ***- B5XFL3_SALSA)%3B contains Interpro domain(s) IPR018018 Tho complex subunit 7
	-173	3012133	3013463	Solyc01g009000	RING finger protein 6 (AHRD V1 *--- RNF6_HUMAN)%3B contains Interpro domain(s) IPR018957 Zinc finger%2C C3HC4 RING-type
	-166	3014153	3020442	Solyc01g009010	4-diphosphocytidyl-2-C-methyl-D-erythritol kinase (AHRD V1 ***- A4USB3_NICBE)%3B contains Interpro domain(s) IPR004424 4-diphosphocytidyl-2C-methyl-D-erythritol kinase
	-162	3021936	3024369	Solyc01g009020	Cysteine proteinase inhibitor (AHRD V1 **** Q2VY67_9ERIC)%3B contains Interpro domain(s) IPR000010 Proteinase inhibitor I25%2C cystatin
	-148	3025820	3038891	Solyc01g009030	Nuclear control of ATPase protein (AHRD V1 *--- C9SK53_VERA1)%3B contains Interpro domain(s) IPR013946 Nuclear control of ATP synthase 2
	-142	3041736	3044740	Solyc01g009040	Cyclin B1 (AHRD V1 **** Q9LD02_TOBAC)%3B contains Interpro domain(s) IPR014400 Cyclin%2C A/B/D/E
	-122	3045561	3064835	Solyc01g009050	Molybdenum cofactor biosynthesis protein (AHRD V1 ***- Q309F9_MAIZE)%3B contains Interpro domain(s) IPR005110 MoeA%2C N-terminal%2C domain I and II
	-112	3067813	3074739	Solyc01g009060	BTB/POZ domain containing protein expressed (AHRD V1 ***- Q10C73_ORYSJ)%3B contains Interpro domain(s) IPR013089 Kelch related
	-107	3075589	3080069	Solyc01g009070	MYB transcription factor (AHRD V1 **-* Q9FR97_ARATH)%3B contains Interpro domain(s) IPR015495 Myb transcription factor
	-93	3091052	3093978	Solyc01g009080	FHA domain containing protein (AHRD V1 ***- B6TP39_MAIZE)%3B contains Interpro domain(s) IPR000253 Forkhead-associated
	-78	3095457	3108637	Solyc01g009090	Serrate RNA effector molecule homolog (AHRD V1 *-*- SRRT_DROWI)
	-71	3112345	3115591	Solyc01g009100	Ribosomal protein L30 (AHRD V1 ***- B3TLP4_ELAGV)%3B contains Interpro domain(s) IPR000231 Ribosomal protein L30e
	-61	3123209	3125706	Solyc01g009110	Histone deacetylase family protein expressed (AHRD V1 ***- Q2QWU2_ORYSJ)%3B contains Interpro domain(s) IPR000286 Histone deacetylase superfamily
	-43	3135993	3143714	Solyc01g009120	Histone deacetylase family protein expressed (AHRD V1 ***- Q2QWU2_ORYSJ)%3B contains Interpro domain(s) IPR000286 Histone deacetylase superfamily
	-37	3149522	3149692	Solyc01g009130	Unknown Protein (AHRD V1)
	-21	3164642	3165404	Solyc01g009140	Dicer-like protein (AHRD V1 ***- B9HHX6_POPTR)
	-15	3166875	3171384	Solyc01g009150	Glycosyl hydrolase (Fragment) (AHRD V1 *-*- D9ZCE7_9CARY)
	-13	3172415	3173564	Solyc01g009160	Harpin-induced protein-like (Fragment) (AHRD V1 **-- D2CFH8_COFAR)%3B contains Interpro domain(s) IPR010847 Harpin-induced 1
	16	3203718	3206211	Solyc01g009170	Ethylene insensitive 3 class transcription factor (AHRD V1 **** D5L146_MALDO)%3B contains Interpro domain(s) IPR006957 Ethylene insensitive 3
	41	3229107	3234908	Solyc01g009180	5-methyltetrahydropteroyltriglutamate--homocysteine methyltransferase (AHRD V1 ***- B6UF55_MAIZE)%3B contains Interpro domain(s) IPR006276 5-methyltetrahydropteroyltriglutamate--homocysteine S-methyltransferase
	50	3237158	3239698	Solyc01g009190	Double-stranded RNA binding protein (AHRD V1 *-** A9T6E4_PHYPA)%3B contains Interpro domain(s) IPR001159 Double-stranded RNA binding
	53	3240198	3241560	Solyc01g009200	Restricted tev movement 2 (AHRD V1 *--- D5K219_ARATH)%3B contains Interpro domain(s) IPR008978 HSP20-like chaperone
	56	3243723	3244188	Solyc01g009210	Unknown Protein (AHRD V1)
	58	3246119	3247795	Solyc01g009220	Restricted tev movement 2 (AHRD V1 *--- D5K205_ARATH)%3B contains Interpro domain(s) IPR008978 HSP20-like chaperone
	66	3253891	3262099	Solyc01g009230	Xanthine dehydrogenase/oxidase (AHRD V1 ***- A9YL93_RABIT)%3B contains Interpro domain(s) IPR016208 Aldehyde oxidase/xanthine dehydrogenase
	81	3269096	3273535	Solyc01g009240	Beta-D-glucosidase (AHRD V1 ***- O82074_TROMA)%3B contains Interpro domain(s) IPR001764 Glycoside hydrolase%2C family 3%2C N-terminal
	91	3278676	3279403	Solyc01g009250	Unknown Protein (AHRD V1)
	101	3288675	3290090	Solyc01g009260	60S ribosomal protein L5%2C mitochondrial (AHRD V1 *-*- RM05_SOLTU)
	104	3291820	3293241	Solyc01g009270	Unknown Protein (AHRD V1)
	115	3302809	3320461	Solyc01g009280	Serine/threonine-protein phosphatase (AHRD V1 **** D7LGU6_ARALY)%3B contains Interpro domain(s) IPR012391 Serine/threonine protein phosphatase%2C BSU1
	136	3323813	3335853	Solyc01g009290	Polyribonucleotide 5%26apos%3B-hydroxyl-kinase Clp1 (AHRD V1 **** CLP1_CHICK)%3B contains Interpro domain(s) IPR010655 Pre-mRNA cleavage complex II Clp1
	150	3337312	3344788	Solyc01g009300	Serine/threonine kinase (AHRD V1 *-** C4QNN2_SCHMA)%3B contains Interpro domain(s) IPR002290 Serine/threonine protein kinase
	298	3485878	3495206	Solyc01g009310	Sterol reductase (AHRD V1 **** A8IA67_CHLRE)%3B contains Interpro domain(s) IPR001171 Ergosterol biosynthesis ERG4/ERG24
SNP_ID	SNP	Chromosome	Position	P_value
3	104269838	1	4269838	8.8176e-09
Genes in near region:
	Distance(kb)	start_pos	end_pos	locus	annotation
	-298	3967794	3971463	Solyc01g009680	Lipoxygenase (AHRD V1 ***- C0KKU8_SOLLC)%3B contains Interpro domain(s) IPR001246 Lipoxygenase%2C plant
	-294	3972616	3975213	Solyc01g009690	LRR receptor-like serine/threonine-protein kinase%2C RLP
	-288	3979009	3981300	Solyc01g009700	LRR receptor-like serine/threonine-protein kinase%2C RLP
	-282	3987446	3987787	Solyc01g009710	Unknown Protein (AHRD V1)
	-268	3999505	4000841	Solyc01g009720	Zinc finger family protein (AHRD V1 *-*- D7LC67_ARALY)
	-219	4044230	4050013	Solyc01g009730	Unknow protein (AHRD V1 *-*- Q5W7C9_ORYSJ)%3B contains Interpro domain(s) IPR010399 Tify
	-162	4098987	4106951	Solyc01g009740	Unknown Protein (AHRD V1)%3B contains Interpro domain(s) IPR010399 Tify
	-142	4122412	4126861	Solyc01g009750	Unknown Protein (AHRD V1)
	-128	4138755	4141165	Solyc01g009760	GRAM-containing/ABA-responsive protein (Fragment) (AHRD V1 *--- C6FBQ3_PSEMZ)%3B contains Interpro domain(s) IPR004182 GRAM
	-110	4155983	4159096	Solyc01g009770	Major ampullate spidroin 2-2 (AHRD V1 *-*- B6TJV0_MAIZE)%3B contains Interpro domain(s) IPR001202 WW/Rsp5/WWP
	-60	4205344	4209004	Solyc01g009780	LITAF-domain-containing protein (AHRD V1 ***- Q4U6G1_PEA)%3B contains Interpro domain(s) IPR006629 LPS-induced tumor necrosis factor alpha factor
	-28	4241361	4241522	Solyc01g009790	Unknown Protein (AHRD V1)
	-19	4247937	4250810	Solyc01g009800	Mutator-like transposase 53847-56139 (AHRD V1 ***- Q9C8V7_ARATH)%3B contains Interpro domain(s) IPR018289 MULE transposase%2C conserved domain
	-14	4251976	4255077	Solyc01g009810	LRR receptor-like serine/threonine-protein kinase%2C RLP
	-2	4260281	4266897	Solyc01g009820	Hydroxyproline-rich glycoprotein family protein (AHRD V1 ***- D7LGA9_ARALY)
	55	4325218	4329536	Solyc01g009830	UDP-glucuronic acid/UDP-N-acetylgalactosamine transporter (AHRD V1 **** C1BM09_OSMMO)%3B contains Interpro domain(s) IPR004853 Protein of unknown function DUF250
	69	4339399	4340963	Solyc01g009840	GAI-like protein 1 (Fragment) (AHRD V1 **-- A1YWS4_9ROSI)%3B contains Interpro domain(s) IPR005202 GRAS transcription factor
	99	4369328	4375850	Solyc01g009850	Unknown Protein (AHRD V1)
	112	4382336	4384348	Solyc01g009860	NAC domain transcription factor (AHRD V1 **** Q5DM36_WHEAT)%3B contains Interpro domain(s) IPR003441 No apical meristem (NAM) protein
	134	4404419	4408651	Solyc01g009870	Glycerophosphodiester phosphodiesterase GDE1 (AHRD V1 ***- B2WNF5_PYRTR)%3B contains Interpro domain(s) IPR004129 Glycerophosphoryl diester phosphodiesterase
	143	4413095	4415237	Solyc01g009880	Exocyst complex protein EXO70 (AHRD V1 *--- EXO70_KLULA)%3B contains Interpro domain(s) IPR004140 Exo70 exocyst complex subunit
	154	4424607	4424999	Solyc01g009890	Glutaredoxin (AHRD V1 ***- B9GZC7_POPTR)%3B contains Interpro domain(s) IPR011905 Glutaredoxin-like%2C plant II
	192	4462531	4463001	Solyc01g009900	Glutaredoxin (AHRD V1 ***- B9GF65_POPTR)%3B contains Interpro domain(s) IPR011905 Glutaredoxin-like%2C plant II
	210	4479946	4480308	Solyc01g009910	Glutaredoxin (AHRD V1 ***- B9GF65_POPTR)%3B contains Interpro domain(s) IPR011905 Glutaredoxin-like%2C plant II
	220	4490206	4495395	Solyc01g009920	MORC family CW-type zinc finger 3 (AHRD V1 *--- Q0D2C9_XENTR)%3B contains Interpro domain(s) IPR003594 ATP-binding region%2C ATPase-like
	250	4520578	4522877	Solyc01g009930	LRR receptor-like serine/threonine-protein kinase%2C RLP
	271	4541527	4544665	Solyc01g009940	5-methylthioadenosine/S-adenosylhomocysteine deaminase (AHRD V1 **-- C0QS54_PERMH)%3B contains Interpro domain(s) IPR006680 Amidohydrolase 1
	280	4550691	4551155	Solyc01g009950	Polyprotein-like related (AHRD V1 ***- Q2AA73_ASPOF)
	282	4552174	4553668	Solyc01g009960	Stearoyl-acyl-carrier protein desaturase (AHRD V1 **** C0KWD3_RICCO)%3B contains Interpro domain(s) IPR005067 Fatty acid desaturase%2C type 2
SNP_ID	SNP	Chromosome	Position	P_value
4	179654060	1	79654060	2.29256e-08
Genes in near region:
	Distance(kb)	start_pos	end_pos	locus	annotation
	-296	79348952	79357207	Solyc01g080160	Cbs domain containing protein expressed (Fragment) (AHRD V1 *--- A6N095_ORYSI)%3B contains Interpro domain(s) IPR002550 Protein of unknown function DUF21
	-259	79385428	79394846	Solyc01g080170	Hydroxymethylglutaryl-CoA lyase (AHRD V1 ***- B6U7B9_MAIZE)%3B contains Interpro domain(s) IPR000891 Pyruvate carboxyltransferase
	-251	79395918	79402121	Solyc01g080180	Structural constituent of ribosome (AHRD V1 *--- D7LAI5_ARALY)%3B contains Interpro domain(s) IPR008195 Ribosomal protein L34e
	-249	79402806	79405040	Solyc01g080190	Pentatricopeptide repeat-containing protein (AHRD V1 ***- D7LYJ7_ARALY)%3B contains Interpro domain(s) IPR002885 Pentatricopeptide repeat
	-237	79405080	79416727	Solyc01g080200	At2g23590-like protein (Fragment) (AHRD V1 *-*- B2CXK6_CARAS)
	-225	79422959	79428832	Solyc01g080210	Ribonucleoside-diphosphate reductase small chain (AHRD V1 **** B6TLH5_MAIZE)%3B contains Interpro domain(s) IPR000358 Ribonucleotide reductase
	-218	79433338	79435320	Solyc01g080220	Dienelactone hydrolase family protein (AHRD V1 **-- D7L3C7_ARALY)%3B contains Interpro domain(s) IPR002925 Dienelactone hydrolase
	-211	79440676	79442916	Solyc01g080230	Dienelactone hydrolase family protein (AHRD V1 **-- D7L3C7_ARALY)%3B contains Interpro domain(s) IPR002925 Dienelactone hydrolase
	-185	79460665	79468125	Solyc01g080240	Mitogen-activated protein kinase 16 (AHRD V1 **** D7LYJ6_ARALY)%3B contains Interpro domain(s) IPR002290 Serine/threonine protein kinase
	-172	79472260	79481300	Solyc01g080250	BTB/POZ domain containing protein expressed (AHRD V1 ***- Q10C73_ORYSJ)%3B contains Interpro domain(s) IPR013089 Kelch related
	-158	79493188	79496010	Solyc01g080260	At4g14280-like protein (Fragment) (AHRD V1 *-*- C7FD87_ARALP)%3B contains Interpro domain(s) IPR011989 Armadillo-like helical
	-137	79496502	79516162	Solyc01g080270	Alpha/beta hydrolase (AHRD V1 *--- C4IIG9_CLOBU)%3B contains Interpro domain(s) IPR000073 Alpha/beta hydrolase fold-1
	-119	79528933	79534220	Solyc01g080280	Glutamine synthetase (AHRD V1 ***- B5LAU9_CAPAN)%3B contains Interpro domain(s) IPR008146 Glutamine synthetase%2C catalytic region
	-118	79534704	79535992	Solyc01g080290	Plasma membrane associated protein-like (AHRD V1 ***- Q8LG79_ARATH)%3B contains Interpro domain(s) IPR008390 AWPM-19-like
	-112	79537153	79541703	Solyc01g080300	Cobalt transport protein (AHRD V1 ***- Q4C386_CROWT)%3B contains Interpro domain(s) IPR003339 Cobalt transport protein
	-108	79540520	79545883	Solyc01g080310	Pentatricopeptide repeat-containing protein (AHRD V1 ***- D7LYJ1_ARALY)%3B contains Interpro domain(s) IPR002885 Pentatricopeptide repeat
	-101	79551634	79552184	Solyc01g080320	Unknown Protein (AHRD V1)
	-94	79557289	79559785	Solyc01g080330	Transmembrane BAX inhibitor motif-containing protein 4 (AHRD V1 **-- B6TGH7_MAIZE)%3B contains Interpro domain(s) IPR006214 Uncharacterised protein family UPF0005
	-92	79560129	79561785	Solyc01g080340	BSD domain containing 1 (AHRD V1 *-*- A9JT15_DANRE)%3B contains Interpro domain(s) IPR005607 BSD
	-82	79564340	79571926	Solyc01g080350	Calcium binding protein 39-like (AHRD V1 **-* A0JPC1_XENTR)%3B contains Interpro domain(s) IPR013878 Mo25-like
	-45	79591622	79608929	Solyc01g080360	MHD domain-containing death-inducing protein (AHRD V1 *--- MUDEN_HUMAN)%3B contains Interpro domain(s) IPR008968 Clathrin adaptor%2C mu subunit%2C C-terminal
	-43	79608337	79610841	Solyc01g080370	Glycosyltransferase (AHRD V1 *-*- B9HK74_POPTR)%3B contains Interpro domain(s) IPR002495 Glycosyl transferase%2C family 8
	-27	79625044	79626143	Solyc01g080380	S-adenosylmethionine decarboxylase proenzyme (AHRD V1 **** Q7XZQ9_VITVI)%3B contains Interpro domain(s) IPR001985 S-adenosylmethionine decarboxylase
	-18	79632544	79635732	Solyc01g080390	Mutator-like transposase (AHRD V1 *--- Q9XIL4_ARATH)%3B contains Interpro domain(s) IPR006564 Zinc finger%2C PMZ-type
	-1	79647010	79652464	Solyc01g080400	Integrin-linked kinase-associated serine/threonine phosphatase 2C (AHRD V1 **** ILKAP_RAT)%3B contains Interpro domain(s) IPR015655 Protein phosphatase 2C
	0	79654281	79655359	Solyc01g080410	Peptide methionine sulfoxide reductase msrB (AHRD V1 ***- B6T2C6_MAIZE)%3B contains Interpro domain(s) IPR002579 Methionine sulphoxide reductase B
	3	79657212	79658317	Solyc01g080420	Unknown Protein (AHRD V1)
	12	79666308	79671359	Solyc01g080430	Baculoviral IAP repeat-containing 2 (AHRD V1 *--- Q38JA8_CANFA)%3B contains Interpro domain(s) IPR001841 Zinc finger%2C RING-type
	30	79684572	79685461	Solyc01g080440	Unknown Protein (AHRD V1)
	35	79689527	79691321	Solyc01g080450	Pentatricopeptide repeat-containing protein (AHRD V1 ***- D7KJV7_ARALY)%3B contains Interpro domain(s) IPR002885 Pentatricopeptide repeat
	41	79695267	79703679	Solyc01g080460	Pyruvate phosphate dikinase (AHRD V1 ***- Q84N32_SORBI)%3B contains Interpro domain(s) IPR010121 Pyruvate%2C phosphate dikinase
	53	79707586	79711282	Solyc01g080470	tRNA (Guanosine-2%26apos-O)-methyltransferase (AHRD V1 ***- D2TIV2_CITRI)%3B contains Interpro domain(s) IPR001537 tRNA/rRNA methyltransferase%2C SpoU
	58	79712302	79714399	Solyc01g080480	Endonuclease/exonuclease/phosphatase family protein (AHRD V1 ***- D7L0T9_ARALY)%3B contains Interpro domain(s) IPR005135 Endonuclease/exonuclease/phosphatase
	67	79721811	79722647	Solyc01g080490	Genomic DNA chromosome 5 P1 clone MCL19 (AHRD V1 ***- Q9FNL3_ARATH)%3B contains Interpro domain(s) IPR007770 Protein of unknown function DUF679
	76	79730994	79732329	Solyc01g080500	Unknown Protein (AHRD V1)
	103	79757499	79762109	Solyc01g080510	Os05g0406000 protein (Fragment) (AHRD V1 *-*- Q0DI98_ORYSJ)
	109	79763402	79766952	Solyc01g080520	Serine/threonine protein kinase-like (AHRD V1 *-** Q9FGC3_ARATH)%3B contains Interpro domain(s) IPR002290 Serine/threonine protein kinase
	114	79768629	79777138	Solyc01g080530	Prolyl 4-hydroxylase alpha subunit-like protein (AHRD V1 ***- Q8LAN3_ARATH)%3B contains Interpro domain(s) IPR006620 Prolyl 4-hydroxylase%2C alpha subunit
	134	79788391	79790651	Solyc01g080540	Histidine-containing phosphotransfer protein (AHRD V1 **** Q94KS0_CATRO)%3B contains Interpro domain(s) IPR008207 Signal transduction histidine kinase%2C phosphotransfer (Hpt) region
	137	79791769	79793676	Solyc01g080550	Inosine-uridine preferring nucleoside hydrolase family protein (AHRD V1 **** D7LYI5_ARALY)%3B contains Interpro domain(s) IPR001910 Inosine/uridine-preferring nucleoside hydrolase
	145	79799194	79804420	Solyc01g080560	Ribonucleoside hydrolase 1 (AHRD V1 *-** C1M8V0_9ENTR)%3B contains Interpro domain(s) IPR001910 Inosine/uridine-preferring nucleoside hydrolase
	153	79807341	79814279	Solyc01g080570	Inosine-uridine preferring nucleoside hydrolase family protein (AHRD V1 *-** D7LYI5_ARALY)%3B contains Interpro domain(s) IPR001910 Inosine/uridine-preferring nucleoside hydrolase
	164	79818667	79823271	Solyc01g080580	Inosine-uridine preferring nucleoside hydrolase family protein (AHRD V1 **** D7LYI5_ARALY)%3B contains Interpro domain(s) IPR001910 Inosine/uridine-preferring nucleoside hydrolase
	179	79833183	79835124	Solyc01g080590	Unknown Protein (AHRD V1)
	184	79838813	79839487	Solyc01g080600	Histone H3 (AHRD V1 ***- D8L9K7_WHEAT)%3B contains Interpro domain(s) IPR000164 Histone H3
	185	79839101	79842475	Solyc01g080610	Unknown Protein (AHRD V1)%3B contains Interpro domain(s) IPR005508 Protein of unknown function DUF313
	195	79849224	79859237	Solyc01g080620	Kelch-like protein 3 (AHRD V1 *-*- KLHL3_HUMAN)%3B contains Interpro domain(s) IPR013069 BTB/POZ
	222	79876648	79876797	Solyc01g080630	Unknown Protein (AHRD V1)
	233	79887650	79894269	Solyc01g080640	Multidrug resistance protein ABC transporter family (AHRD V1 **-- B9GS96_POPTR)%3B contains Interpro domain(s) IPR001140 ABC transporter%2C transmembrane region
	242	79896366	79899203	Solyc01g080650	Unknown Protein (AHRD V1)
	244	79898102	79902441	Solyc01g080660	Splicing factor arginine/serine-rich 4 (AHRD V1 *--- B6THS7_MAIZE)%3B contains Interpro domain(s) IPR012677 Nucleotide-binding%2C alpha-beta plait
	261	79915260	79923885	Solyc01g080670	Squamosa promoter binding protein-like 1 (AHRD V1 *-*- Q56YT3_ARATH)%3B contains Interpro domain(s) IPR004333 Transcription factor%2C SBP-box
	272	79926315	79930003	Solyc01g080680	Glucose transporter 8 (AHRD V1 ***- Q2KKJ3_SOLIN)%3B contains Interpro domain(s) IPR003663 Sugar/inositol transporter
	276	79931058	79938176	Solyc01g080690	Transcription initiation factor TFIID subunit 5 (AHRD V1 *--* TAF5_SCHPO)%3B contains Interpro domain(s) IPR017986 WD40 repeat%2C region
	292	79946668	79955510	Solyc01g080700	Inosine-uridine preferring nucleoside hydrolase family protein (AHRD V1 **** D7LYI5_ARALY)%3B contains Interpro domain(s) IPR001910 Inosine/uridine-preferring nucleoside hydrolase
SNP_ID	SNP	Chromosome	Position	P_value
5	249555366	2	49555366	6.47126e-08
Genes in near region:
	Distance(kb)	start_pos	end_pos	locus	annotation
	-290	49256936	49265351	Solyc02g086600	Polyribonucleotide nucleotidyltransferase (AHRD V1 ***- Q1PVN2_9BACT)%3B contains Interpro domain(s) IPR012162 Polyribonucleotide nucleotidyltransferase
	-280	49269079	49274548	Solyc02g086610	Isocitrate dehydrogenase-like protein (AHRD V1 **** Q8LPJ5_ARATH)%3B contains Interpro domain(s) IPR004790 Isocitrate dehydrogenase NADP-dependent%2C eukaryotic
	-275	49277304	49280139	Solyc02g086620	Unknown Protein (AHRD V1)
	-265	49289582	49289836	Solyc02g086630	T24D18.4 (Fragment) (AHRD V1 **-- Q0WPH2_ARATH)
	-255	49297294	49299474	Solyc02g086640	tRNA adenine-N1 methyltransferase catalytic subunit TRM61 (AHRD V1 ***- C1C0S4_9MAXI)%3B contains Interpro domain(s) IPR014816 tRNA methyltransferase complex GCD14 subunit
	-248	49302952	49306789	Solyc02g086650	Glucose-6-phosphate/phosphate translocator 2 (AHRD V1 **** B6TIJ4_MAIZE)%3B contains Interpro domain(s) IPR004696 Tpt phosphate/phosphoenolpyruvate translocator
	-238	49307052	49317070	Solyc02g086660	ATP dependent RNA helicase (AHRD V1 *-** B3LNW9_YEAS1)%3B contains Interpro domain(s) IPR011545 DNA/RNA helicase%2C DEAD/DEAH box type%2C N-terminal
	-228	49320193	49327350	Solyc02g086670	Glycogen synthase kinase (AHRD V1 **** C7AE95_SOYBN)%3B contains Interpro domain(s) IPR002290 Serine/threonine protein kinase
	-223	49328459	49331889	Solyc02g086680	Peptide deformylase-like (AHRD V1 **** Q5VNP3_ORYSJ)%3B contains Interpro domain(s) IPR000181 Formylmethionine deformylase
	-211	49341189	49343806	Solyc02g086690	MYB transcription factor (AHRD V1 ***- Q9SPG9_ARATH)%3B contains Interpro domain(s) IPR015495 Myb transcription factor
	-205	49347483	49349479	Solyc02g086700	Beta-1 3-glucanase (AHRD V1 ***- Q9SYX6_TOBAC)%3B contains Interpro domain(s) IPR000490 Glycoside hydrolase%2C family 17
	-197	49352636	49358130	Solyc02g086710	Monodehydroascorbate reductase (NADH)-like protein (AHRD V1 **** Q0WUJ1_ARATH)%3B contains Interpro domain(s) IPR013027 FAD-dependent pyridine nucleotide-disulphide oxidoreductase
	-196	49358943	49359137	Solyc02g086720	Unknown Protein (AHRD V1)
	-195	49359681	49360253	Solyc02g086730	50S ribosomal protein L12-C (AHRD V1 ***- Q8LBJ7_ARATH)%3B contains Interpro domain(s) IPR015608 Ribosomal protein L12%2C chloroplast
	-191	49363790	49364350	Solyc02g086740	50S ribosomal protein L12-C (AHRD V1 ***- Q8LBJ7_ARATH)%3B contains Interpro domain(s) IPR015608 Ribosomal protein L12%2C chloroplast
	-185	49367024	49369531	Solyc02g086750	PWWP domain-containing protein (AHRD V1 *-*- D7L8B3_ARALY)%3B contains Interpro domain(s) IPR000313 PWWP
	-182	49371895	49372563	Solyc02g086760	Unknown Protein (AHRD V1)
	-168	49383130	49386522	Solyc02g086770	Cinnamoyl CoA reductase-like protein (AHRD V1 **** Q9LYJ0_ARATH)%3B contains Interpro domain(s) IPR002225 3-beta hydroxysteroid dehydrogenase/isomerase
	-156	49397973	49399070	Solyc02g086780	Unknown Protein (AHRD V1)%3B contains Interpro domain(s) IPR018788 Proteasome assembly chaperone 3
	-145	49400092	49409411	Solyc02g086790	Serine/threonine protein kinase (AHRD V1 *-*- Q16PN5_AEDAE)%3B contains Interpro domain(s) IPR002290 Serine/threonine protein kinase
	-131	49415511	49423739	Solyc02g086800	Phospholipid-transporting ATPase (AHRD V1 **** C1HB29_PARBA)%3B contains Interpro domain(s) IPR006539 ATPase%2C P-type%2C phospholipid-translocating%2C flippase
	-127	49426772	49427593	Solyc02g086810	Unknown Protein (AHRD V1)%3B contains Interpro domain(s) IPR012442 Protein of unknown function DUF1645
	-117	49434625	49438076	Solyc02g086820	Carbonic anhydrase (AHRD V1 ***- Q5NE20_SOLLC)%3B contains Interpro domain(s) IPR015892 Carbonic anhydrase%2C prokaryotic-like%2C conserved site
	-111	49440114	49444280	Solyc02g086830	Protease Do-like (S2 serine-type protease) (AHRD V1 **** Q7UQ70_RHOBA)%3B contains Interpro domain(s) IPR001254 Peptidase S1 and S6%2C chymotrypsin/Hap
	-107	49444740	49447633	Solyc02g086840	Kinesin light chain-like protein (AHRD V1 ***- D2DWB2_PHAVU)%3B contains Interpro domain(s) IPR011990 Tetratricopeptide-like helical
	-94	49458957	49461222	Solyc02g086850	RNA exonuclease 4 (AHRD V1 ***- B6T4V3_MAIZE)%3B contains Interpro domain(s) IPR006055 Exonuclease
	-88	49463140	49466729	Solyc02g086860	UPF0497 membrane protein At2g36330 (AHRD V1 *-*- U497A_ARATH)%3B contains Interpro domain(s) IPR006702 Uncharacterised protein family UPF0497%2C trans-membrane plant
	-75	49467310	49479375	Solyc02g086870	Farnesyltransferase beta subunit (AHRD V1 ***- Q6J6P6_CATRO)%3B contains Interpro domain(s) IPR008930 Terpenoid cylases/protein prenyltransferase alpha-alpha toroid
	-65	49485238	49489754	Solyc02g086880	Formate dehydrogenase (AHRD V1 **** Q5NE18_SOLLC)%3B contains Interpro domain(s) IPR006140 D-isomer specific 2-hydroxyacid dehydrogenase%2C NAD-binding
	-63	49490088	49492057	Solyc02g086890	Calcium homeostasis regulator chor1 (Fragment) (AHRD V1 *-*- A6N1L7_ORYSI)
	-55	49492663	49499495	Solyc02g086900	Metal-dependent phosphohydrolase HD domain-containing protein (AHRD V1 **-- D7MJA0_ARALY)%3B contains Interpro domain(s) IPR006674 Metal-dependent phosphohydrolase%2C HD region%2C subdomain
	-51	49500382	49504167	Solyc02g086910	Peptidyl-prolyl cis-trans isomerase cyclophilin-type (AHRD V1 ***- A8IRU6_CHLRE)%3B contains Interpro domain(s) IPR002130 Peptidyl-prolyl cis-trans isomerase%2C cyclophilin-type
	-48	49505274	49506930	Solyc02g086920	Nodulin MtN3 family protein (AHRD V1 **-- D7LYT4_ARALY)%3B contains Interpro domain(s) IPR018179 RAG1-activating protein 1 homologue
	-31	49520110	49523611	Solyc02g086930	Homeobox-leucine zipper-like protein (AHRD V1 *-*- Q3HRT1_PICGL)%3B contains Interpro domain(s) IPR001356 Homeobox IPR017970 Homeobox%2C conserved site
	-24	49528661	49531050	Solyc02g086940	FAM179B protein (Fragment) (AHRD V1 *--- Q6P183_HUMAN)%3B contains Interpro domain(s) IPR016024 Armadillo-type fold
	-23	49531808	49532281	Solyc02g086950	Ring H2 finger protein (AHRD V1 *-*- D9ZHD8_HYPPE)%3B contains Interpro domain(s) IPR018957 Zinc finger%2C C3HC4 RING-type
	-19	49533477	49535938	Solyc02g086960	Receptor-like kinase (AHRD V1 *-*- A7VM17_MARPO)%3B contains Interpro domain(s) IPR002290 Serine/threonine protein kinase
	-15	49535823	49539738	Solyc02g086970	Aldehyde dehydrogenase 1 (AHRD V1 **** Q84V96_LOTCO)%3B contains Interpro domain(s) IPR015590 Aldehyde dehydrogenase
	-8	49545154	49546703	Solyc02g086980	Unknown Protein (AHRD V1)
	-5	49546363	49550281	Solyc02g086990	Cyclic nucleotide gated channel (AHRD V1 **** A9CRE4_MALDO)%3B contains Interpro domain(s) IPR018490 Cyclic nucleotide-binding-like
	4	49559780	49565406	Solyc02g087000	Potassium transporter (AHRD V1 **** D2JYH2_GOSHI)%3B contains Interpro domain(s) IPR018519 Potassium uptake protein%2C kup IPR003855 K+ potassium transporter
	11	49566691	49570507	Solyc02g087010	NHL repeat-containing protein (AHRD V1 ***- D7KY00_ARALY)%3B contains Interpro domain(s) IPR001258 NHL repeat
	16	49571853	49572092	Solyc02g087020	Unknown Protein (AHRD V1)
	21	49576374	49576823	Solyc02g087030	NHL repeat-containing protein-like (AHRD V1 ***- Q6Z2V7_ORYSJ)
	25	49580607	49581779	Solyc02g087040	RING finger protein (AHRD V1 ***- C6EUD3_SOYBN)%3B contains Interpro domain(s) IPR018957 Zinc finger%2C C3HC4 RING-type
	29	49585263	49588547	Solyc02g087050	Nodulin MtN21 family protein (AHRD V1 ***- D7MJA5_ARALY)%3B contains Interpro domain(s) IPR000620 Protein of unknown function DUF6%2C transmembrane
	35	49590415	49593856	Solyc02g087060	Nodulin MtN21 family protein (AHRD V1 ***- D7LPP0_ARALY)
	44	49599947	49603676	Solyc02g087070	Peroxidase family protein (AHRD V1 **-- Q1D1V4_MYXXD)%3B contains Interpro domain(s) IPR002007 Haem peroxidase%2C animal
	50	49605751	49605942	Solyc02g087080	Alpha-dioxygenase 2 (AHRD V1 ***- Q5WM33_SOLLC)%3B contains Interpro domain(s) IPR002007 Haem peroxidase%2C animal
	57	49612387	49615252	Solyc02g087090	Prostaglandin G/H synthase 2 (AHRD V1 **-- PGH2_CHICK)%3B contains Interpro domain(s) IPR002007 Haem peroxidase%2C animal
	61	49617211	49617563	Solyc02g087100	Alpha-dioxygenase (AHRD V1 **-- Q5GQ66_PEA)%3B contains Interpro domain(s) IPR002007 Haem peroxidase%2C animal
	63	49619220	49624939	Solyc02g087110	Alpha-dioxygenase (AHRD V1 **-- Q5GQ66_PEA)%3B contains Interpro domain(s) IPR002007 Haem peroxidase%2C animal
	69	49625155	49627648	Solyc02g087120	Leaf senescence protein-like (AHRD V1 ***- Q67V99_ORYSJ)%3B contains Interpro domain(s) IPR004253 Protein of unknown function DUF231%2C plant
	74	49629435	49636163	Solyc02g087130	Phosphoglycerate mutase (AHRD V1 *--- C3JIP8_RHOER)%3B contains Interpro domain(s) IPR002156 Ribonuclease H
	81	49636911	49643682	Solyc02g087140	Phosphoglycerate mutase (AHRD V1 *--- D5PPD7_COREQ)%3B contains Interpro domain(s) IPR002156 Ribonuclease H
	88	49644125	49647247	Solyc02g087150	Heavy-metal-associated domain-containing protein (AHRD V1 *-*- D7M6P1_ARALY)%3B contains Interpro domain(s) IPR006121 Heavy metal transport/detoxification protein
	91	49646878	49653132	Solyc02g087160	Unknown Protein (AHRD V1)
	97	49653121	49657357	Solyc02g087170	GPI ethanolamine phosphate transferase (AHRD V1 ***- C1GMZ7_PARBD)%3B contains Interpro domain(s) IPR017852 GPI ethanolamine phosphate transferase 1%2C C-terminal
	102	49657615	49660124	Solyc02g087180	Unknown Protein (AHRD V1)
	110	49665501	49666487	Solyc02g087190	Peroxidase 65 (AHRD V1 **** B6TYF5_MAIZE)%3B contains Interpro domain(s) IPR002016 Haem peroxidase%2C plant/fungal/bacterial
	112	49668259	49669704	Solyc02g087200	U-box domain-containing protein 40 (AHRD V1 **-- PUB40_ARATH)%3B contains Interpro domain(s) IPR011989 Armadillo-like helical
	119	49674963	49676205	Solyc02g087210	Zinc finger AN1 domain-containing stress-associated protein 12 (AHRD V1 ***- SAP12_ARATH)%3B contains Interpro domain(s) IPR000058 Zinc finger%2C AN1-type
	120	49675994	49679911	Solyc02g087220	Protein bicaudal C homolog 1-B (AHRD V1 *--- BIC1B_XENLA)%3B contains Interpro domain(s) IPR001660 Sterile alpha motif SAM
	126	49681800	49687262	Solyc02g087230	Ferredoxin-thioredoxin reductase catalytic chain (AHRD V1 ***- B6TNR7_MAIZE)%3B contains Interpro domain(s) IPR004209 Ferredoxin thioredoxin reductase%2C beta subunit
	135	49690908	49694457	Solyc02g087240	NADH-quinone oxidoreductase F subunit family protein (AHRD V1 **** Q23KE4_TETTH)%3B contains Interpro domain(s) IPR011537 NADH ubiquinone oxidoreductase%2C F subunit
	140	49695875	49707428	Solyc02g087250	Group II intron splicing factor CRS1-like (AHRD V1 *--- Q5JK63_ORYSJ)%3B contains Interpro domain(s) IPR001890 RNA-binding%2C CRM domain
	168	49723990	49725000	Solyc02g087260	TMV response-related protein (AHRD V1 *--- B6UBT3_MAIZE)%3B contains Interpro domain(s) IPR006904 Protein of unknown function DUF716
	171	49727321	49728482	Solyc02g087270	F-box family protein (AHRD V1 ***- D7L456_ARALY)%3B contains Interpro domain(s) IPR017451 F-box associated type 1
	173	49728901	49732604	Solyc02g087280	Peptide transporter (AHRD V1 **-* A6YJX5_9MAGN)%3B contains Interpro domain(s) IPR000109 TGF-beta receptor%2C type I/II extracellular region
	183	49738416	49743971	Solyc02g087290	Alpha-mannosidase-like protein (AHRD V1 **** Q9LFR0_ARATH)%3B contains Interpro domain(s) IPR000602 Glycoside hydrolase%2C family 38%2C core
	192	49747670	49748578	Solyc02g087300	Protein transport SEC13-like protein (AHRD V1 **-- Q2PYY1_SOLTU)%3B contains Interpro domain(s) IPR020472 G-protein beta WD-40 repeat%2C region
	197	49752563	49756928	Solyc02g087310	E2F transcription factor-like protein (AHRD V1 ***- Q9LFQ9_ARATH)%3B contains Interpro domain(s) IPR015633 E2F Family
	203	49759243	49761077	Solyc02g087320	Unknown Protein (AHRD V1)
	209	49765282	49767172	Solyc02g087330	B12D-like protein (AHRD V1 ***- D2XQY6_WOLAR)%3B contains Interpro domain(s) IPR010530 B12D
	216	49771751	49775058	Solyc02g087340	Seed maturation protein PM23 (Fragment) (AHRD V1 ***- Q9SEL1_SOYBN)
	220	49776156	49777256	Solyc02g087350	Glycosyltransferase (AHRD V1 ***- B9N4D7_POPTR)%3B contains Interpro domain(s) IPR002495 Glycosyl transferase%2C family 8
	229	49784379	49792547	Solyc02g087360	Paired amphipathic helix protein SIN3 (AHRD V1 *--- B3LJ52_YEAS1)%3B contains Interpro domain(s) IPR013194 Histone deacetylase interacting
	264	49819425	49821112	Solyc02g087370	Paired amphipathic helix protein SIN3 (AHRD V1 *--- B3LJ52_YEAS1)%3B contains Interpro domain(s) IPR003822 Paired amphipathic helix
	281	49836543	49837905	Solyc02g087380	Paired amphipathic helix protein SIN3 (AHRD V1 *--- B3LJ52_YEAS1)%3B contains Interpro domain(s) IPR003822 Paired amphipathic helix
SNP_ID	SNP	Chromosome	Position	P_value
6	250278120	2	50278120	1.93312e-10
Genes in near region:
	Distance(kb)	start_pos	end_pos	locus	annotation
	-250	50026966	50027599	Solyc02g087680	FACT complex subunit SSRP1 (AHRD V1 ***- SSRP1_CATRO)%3B contains Interpro domain(s) IPR000969 Structure-specific recognition protein
	-250	50027724	50027930	Solyc02g087690	Unknown Protein (AHRD V1)
	-249	50027852	50028463	Solyc02g087700	FACT complex subunit SSRP1 (AHRD V1 ***- SSRP1_CATRO)%3B contains Interpro domain(s) IPR000969 Structure-specific recognition protein
	-242	50029205	50036081	Solyc02g087710	FACT complex subunit SSRP1 (AHRD V1 **-- C0HB78_SALSA)%3B contains Interpro domain(s) IPR000969 Structure-specific recognition protein
	-238	50037542	50039578	Solyc02g087720	At3g28720-like protein (Fragment) (AHRD V1 *-*- C4PEW7_9SOLN)
	-227	50041595	50050438	Solyc02g087730	Katanin p80 WD40-containing subunit B1 (AHRD V1 *--- KTNB1_XENTR)%3B contains Interpro domain(s) IPR017986 WD40 repeat%2C region
	-223	50051845	50054725	Solyc02g087740	Cupin RmlC-type (AHRD V1 **-- B4F886_MAIZE)%3B contains Interpro domain(s) IPR012864 Protein of unknown function DUF1637
	-215	50057100	50062209	Solyc02g087750	Ubiquitin-conjugating enzyme E2 2 (AHRD V1 ***- UBC2_WHEAT)%3B contains Interpro domain(s) IPR000608 Ubiquitin-conjugating enzyme%2C E2
	-207	50065398	50070646	Solyc02g087760	Calmodulin binding protein (AHRD V1 **-* B6U6R2_MAIZE)%3B contains Interpro domain(s) IPR000048 IQ calmodulin-binding region
	-201	50074427	50077100	Solyc02g087770	Aldose-1-epimerase-like protein (AHRD V1 **** O48971_TOBAC)%3B contains Interpro domain(s) IPR015443 Aldose-1-epimerase
	-197	50077865	50080365	Solyc02g087780	Aldose-1-epimerase-like protein (AHRD V1 **** O48971_TOBAC)%3B contains Interpro domain(s) IPR015443 Aldose-1-epimerase
	-195	50081369	50082921	Solyc02g087790	Aldose-1-epimerase-like protein (AHRD V1 **** O48971_TOBAC)%3B contains Interpro domain(s) IPR015443 Aldose-1-epimerase
	-191	50084174	50086659	Solyc02g087800	Aldose-1-epimerase-like protein (AHRD V1 **** O48971_TOBAC)%3B contains Interpro domain(s) IPR015443 Aldose-1-epimerase
	-188	50086988	50089359	Solyc02g087810	Aldose-1-epimerase-like protein (AHRD V1 **** O48971_TOBAC)%3B contains Interpro domain(s) IPR015443 Aldose-1-epimerase
	-186	50089784	50091402	Solyc02g087820	Aldose-1-epimerase-like protein (AHRD V1 **** O48971_TOBAC)%3B contains Interpro domain(s) IPR015443 Aldose-1-epimerase
	-183	50091700	50094558	Solyc02g087830	ATP binding / serine-threonine kinase (AHRD V1 **** C5DB71_VITVI)%3B contains Interpro domain(s) IPR002290 Serine/threonine protein kinase
	-179	50097434	50099068	Solyc02g087840	Homeobox-leucine zipper-like protein (AHRD V1 *-*- Q3HRT1_PICGL)%3B contains Interpro domain(s) IPR001356 Homeobox
	-161	50115351	50116610	Solyc02g087850	Glutaredoxin family protein (AHRD V1 **-- D7LM49_ARALY)%3B contains Interpro domain(s) IPR012335 Thioredoxin fold
	-150	50126067	50127799	Solyc02g087860	Transcription factor style2.1 (AHRD V1 **-* B6CG45_SOLPN)%3B contains Interpro domain(s) IPR011598 Helix-loop-helix DNA-binding
	-132	50137483	50145188	Solyc02g087870	Uncharacterized ABC transporter ATP-binding protein/permease C9B6.09c (AHRD V1 *--* YNT9_SCHPO)%3B contains Interpro domain(s) IPR001140 ABC transporter%2C transmembrane region
	-123	50152597	50154449	Solyc02g087880	Tubulin alpha-7 chain (AHRD V1 ***- B9IJV8_POPTR)%3B contains Interpro domain(s) IPR002452 Alpha tubulin
	-122	50154542	50155415	Solyc02g087890	Unknown Protein (AHRD V1)
	-111	50162392	50166597	Solyc02g087900	Cullin C (AHRD V1 ***- D3BHJ6_POLPA)%3B contains Interpro domain(s) IPR001373 Cullin%2C N-terminal
	-110	50167356	50167715	Solyc02g087910	Non-specific lipid-transfer protein (AHRD V1 ***- B9SMA5_RICCO)%3B contains Interpro domain(s) IPR013770 Plant lipid transfer protein and hydrophobic protein%2C helical
	-104	50172301	50173754	Solyc02g087920	NAC domain transcription factor (AHRD V1 *-** Q4U0D4_WHEAT)%3B contains Interpro domain(s) IPR003441 No apical meristem (NAM) protein
	-99	50175013	50178724	Solyc02g087930	60S ribosomal protein L34 (AHRD V1 ***- B6T098_MAIZE)%3B contains Interpro domain(s) IPR008195 Ribosomal protein L34e
	-95	50179260	50182726	Solyc02g087940	Unknown Protein (AHRD V1)
	-90	50183215	50187159	Solyc02g087950	cDNA clone J023065D24 full insert sequence (AHRD V1 *-*- B7EKP5_ORYSJ)%3B contains Interpro domain(s) IPR012870 Protein of unknown function DUF1666
	-78	50197581	50199145	Solyc02g087960	MYB transcription factor (AHRD V1 **** Q9SN78_ARATH)%3B contains Interpro domain(s) IPR015495 Myb transcription factor
	-72	50205827	50206099	Solyc02g087970	Zinc finger-homeodomain protein 1 (Fragment) (AHRD V1 **-- B0LK17_YUCFI)%3B contains Interpro domain(s) IPR006456 ZF-HD homeobox protein Cys/His-rich dimerisation region
	-57	50211310	50220681	Solyc02g087980	Structural maintenance of chromosomes protein 4 (AHRD V1 **-- D8TXU8_VOLCA)%3B contains Interpro domain(s) IPR003395 RecF/RecN/SMC protein%2C N-terminal
	-52	50222157	50225567	Solyc02g087990	cDNA clone J023065D24 full insert sequence (AHRD V1 *-*- B7EKP5_ORYSJ)%3B contains Interpro domain(s) IPR012870 Protein of unknown function DUF1666
	-41	50230576	50236988	Solyc02g088000	Glycogen synthase (AHRD V1 **** D5MJP6_9BACT)%3B contains Interpro domain(s) IPR011835 Glycogen/starch synthases%2C ADP-glucose type
	-33	50239410	50244458	Solyc02g088010	DCN1-like protein 1 (AHRD V1 *-*- C1BQG1_9MAXI)%3B contains Interpro domain(s) IPR014764 Defective in cullin neddylation
	-24	50253287	50253439	Solyc02g088020	Unknown Protein (AHRD V1)
	-23	50254688	50255086	Solyc02g088030	RING finger protein 44 (AHRD V1 *-*- RNF44_MOUSE)%3B contains Interpro domain(s) IPR018957 Zinc finger%2C C3HC4 RING-type
	-17	50259795	50260469	Solyc02g088040	Structural constituent of ribosome (AHRD V1 **-- D7LAI5_ARALY)%3B contains Interpro domain(s) IPR008195 Ribosomal protein L34e
	-14	50262888	50263148	Solyc02g088050	Plasma membrane ATPase 1 (AHRD V1 ***- PMA1_NICPL)%3B contains Interpro domain(s) IPR001757 ATPase%2C P-type%2C K/Mg/Cd/Cu/Zn/Na/Ca/Na/H-transporter
	-13	50263246	50264320	Solyc02g088060	Plasma membrane H+-ATPase (AHRD V1 *-*- Q6V914_9ROSI)%3B contains Interpro domain(s) IPR006534 ATPase%2C P-type%2C plasma-membrane proton-efflux
	-7	50267256	50270486	Solyc02g088070	Dof zinc finger protein (AHRD V1 ***- C4B6D7_IPOBA)%3B contains Interpro domain(s) IPR003851 Zinc finger%2C Dof-type
	-1	50275655	50276934	Solyc02g088080	Unknown Protein (AHRD V1)
	1	50279343	50279888	Solyc02g088090	Calmodulin-like protein (AHRD V1 *-*- B6TXW9_MAIZE)%3B contains Interpro domain(s) IPR011992 EF-Hand type
	11	50289599	50291065	Solyc02g088100	Expansin (AHRD V1 ***- Q9ZP31_SOLLC)%3B contains Interpro domain(s) IPR007112 Expansin 45%2C endoglucanase-like IPR007117 Pollen allergen/expansin%2C C-terminal
	18	50296848	50305234	Solyc02g088110	Polypyrimidine tract-binding protein-like (AHRD V1 **** Q2XTB3_SOLTU)%3B contains Interpro domain(s) IPR012677 Nucleotide-binding%2C alpha-beta plait
	28	50306764	50311139	Solyc02g088120	Nucleic acid binding protein (AHRD V1 **** B6UDK8_MAIZE)%3B contains Interpro domain(s) IPR018111 K Homology%2C type 1%2C subgroup
	36	50314734	50314883	Solyc02g088130	Unknown Protein (AHRD V1)
	40	50318681	50320059	Solyc02g088140	Pentatricopeptide repeat-containing protein (AHRD V1 ***- D7M761_ARALY)%3B contains Interpro domain(s) IPR002885 Pentatricopeptide repeat
	41	50320116	50320749	Solyc02g088150	Pentatricopeptide repeat-containing protein (AHRD V1 ***- D7M761_ARALY)%3B contains Interpro domain(s) IPR002885 Pentatricopeptide repeat
	43	50321647	50326228	Solyc02g088160	UPF0497 membrane protein Os06g0231050 (AHRD V1 *-*- U4974_ORYSJ)%3B contains Interpro domain(s) IPR006459 Uncharacterised protein family UPF0497%2C trans-membrane plant subgroup
	47	50326107	50327726	Solyc02g088170	Pentatricopeptide repeat-containing protein (AHRD V1 ***- D7M7B4_ARALY)%3B contains Interpro domain(s) IPR002885 Pentatricopeptide repeat
	59	50337248	50338778	Solyc02g088180	NAC domain protein (AHRD V1 ***- C0KLH1_PONTR)%3B contains Interpro domain(s) IPR003441 No apical meristem (NAM) protein
	74	50352631	50354980	Solyc02g088190	MYB transcription factor (AHRD V1 *-** Q6R098_ARATH)%3B contains Interpro domain(s) IPR015495 Myb transcription factor
	88	50366775	50369807	Solyc02g088200	Activating signal cointegrator 1 complex subunit 1 (AHRD V1 **-- C3KHG7_ANOFI)
	93	50371974	50376879	Solyc02g088210	Xenotropic and polytropic retrovirus receptor (AHRD V1 **-- B2GU54_XENTR)%3B contains Interpro domain(s) IPR004331 SPX%2C N-terminal
	99	50377441	50381247	Solyc02g088220	Xenotropic and polytropic retrovirus receptor (AHRD V1 **-* B2GU54_XENTR)%3B contains Interpro domain(s) IPR004342 EXS%2C C-terminal
	111	50389634	50393658	Solyc02g088230	Xenotropic and polytropic retrovirus receptor (AHRD V1 **-* B2GU54_XENTR)%3B contains Interpro domain(s) IPR004342 EXS%2C C-terminal
	121	50399641	50401823	Solyc02g088240	Xenotropic and polytropic retrovirus receptor (AHRD V1 **-- B2GU54_XENTR)%3B contains Interpro domain(s) IPR004342 EXS%2C C-terminal
	123	50401478	50403738	Solyc02g088250	Xenotropic and polytropic retrovirus receptor (AHRD V1 *--- B2GU54_XENTR)%3B contains Interpro domain(s) IPR004331 SPX%2C N-terminal
	132	50410793	50416509	Solyc02g088260	Latex abundant protein 1 (AHRD V1 *--- Q6XNP6_HEVBR)
	137	50415259	50416836	Solyc02g088270	Genomic DNA chromosome 5 P1 clone MUL8 (AHRD V1 ***- Q9FLY2_ARATH)%3B contains Interpro domain(s) IPR018971 Protein of unknown function DUF1997
	149	50428066	50430223	Solyc02g088280	Unknown Protein (AHRD V1)
	152	50430914	50436186	Solyc02g088290	Guanine nucleotide exchange factor-like protein (AHRD V1 *--- Q9LZX8_ARATH)%3B contains Interpro domain(s) IPR000904 SEC7-like
	160	50438845	50447141	Solyc02g088300	Early-responsive to dehydration protein-like (AHRD V1 **-- Q5JKX1_ORYSJ)%3B contains Interpro domain(s) IPR003864 Protein of unknown function DUF221
	170	50448788	50450814	Solyc02g088310	AP2/ERF domain-containing transcription factor (AHRD V1 ***- B9IK18_POPTR)%3B contains Interpro domain(s) IPR001471 Pathogenesis-related transcriptional factor and ERF%2C DNA-binding
	176	50454860	50458650	Solyc02g088320	cDNA clone J075153F01 full insert sequence (AHRD V1 **-- B7F9A7_ORYSJ)%3B contains Interpro domain(s) IPR009769 Protein of unknown function DUF1336
	182	50460535	50467005	Solyc02g088330	Cell division protein kinase 13 (AHRD V1 *-** CDK13_MOUSE)%3B contains Interpro domain(s) IPR002290 Serine/threonine protein kinase
	189	50467977	50470729	Solyc02g088340	WRKY transcription factor-c (AHRD V1 **** Q5DJV3_CAPAN)%3B contains Interpro domain(s) IPR003657 DNA-binding WRKY
	195	50473274	50477046	Solyc02g088350	Genomic DNA chromosome 3 P1 clone MXO21 (AHRD V1 ***- Q9LS78_ARATH)
	202	50480970	50481374	Solyc02g088360	Band 7 stomatin family protein (AHRD V1 **-- C1E6R1_9CHLO)%3B contains Interpro domain(s) IPR001972 Stomatin
	203	50481480	50481650	Solyc02g088370	Unknown Protein (AHRD V1)
	203	50481961	50483104	Solyc02g088380	Blue copper protein (AHRD V1 ***- B6TEY9_MAIZE)%3B contains Interpro domain(s) IPR008972 Cupredoxin
	206	50485078	50487875	Solyc02g088390	Blue copper-like protein (AHRD V1 *--- B8Y8A0_GOSHI)%3B contains Interpro domain(s) IPR003245 Plastocyanin-like
	212	50490569	50491334	Solyc02g088400	Unknown Protein (AHRD V1)
	221	50499307	50503907	Solyc02g088410	Unknown Protein (AHRD V1)
	225	50503971	50506148	Solyc02g088420	Unknown Protein (AHRD V1)
	241	50519539	50528097	Solyc02g088430	ATP-dependent DNA helicase RecQ (AHRD V1 *-*- A3N1C2_ACTP2)%3B contains Interpro domain(s) IPR004589 DNA helicase%2C ATP-dependent%2C RecQ type
	258	50536214	50536417	Solyc02g088440	Unknown Protein (AHRD V1)
	263	50541251	50545079	Solyc02g088450	Unknown Protein (AHRD V1)
	267	50545279	50549495	Solyc02g088460	Chorismate mutase 1 (AHRD V1 **** D2CSU4_PETHY)%3B contains Interpro domain(s) IPR008238 Chorismate mutase of the AroQ class%2C eukaryotic type
	276	50554559	50556367	Solyc02g088470	Pentatricopeptide repeat-containing protein (AHRD V1 ***- D7LNV1_ARALY)%3B contains Interpro domain(s) IPR002885 Pentatricopeptide repeat
SNP_ID	SNP	Chromosome	Position	P_value
7	250557410	2	50557410	9.30517e-08
Genes in near region:
	Distance(kb)	start_pos	end_pos	locus	annotation
	-286	50267256	50270486	Solyc02g088070	Dof zinc finger protein (AHRD V1 ***- C4B6D7_IPOBA)%3B contains Interpro domain(s) IPR003851 Zinc finger%2C Dof-type
	-280	50275655	50276934	Solyc02g088080	Unknown Protein (AHRD V1)
	-277	50279343	50279888	Solyc02g088090	Calmodulin-like protein (AHRD V1 *-*- B6TXW9_MAIZE)%3B contains Interpro domain(s) IPR011992 EF-Hand type
	-266	50289599	50291065	Solyc02g088100	Expansin (AHRD V1 ***- Q9ZP31_SOLLC)%3B contains Interpro domain(s) IPR007112 Expansin 45%2C endoglucanase-like IPR007117 Pollen allergen/expansin%2C C-terminal
	-252	50296848	50305234	Solyc02g088110	Polypyrimidine tract-binding protein-like (AHRD V1 **** Q2XTB3_SOLTU)%3B contains Interpro domain(s) IPR012677 Nucleotide-binding%2C alpha-beta plait
	-246	50306764	50311139	Solyc02g088120	Nucleic acid binding protein (AHRD V1 **** B6UDK8_MAIZE)%3B contains Interpro domain(s) IPR018111 K Homology%2C type 1%2C subgroup
	-242	50314734	50314883	Solyc02g088130	Unknown Protein (AHRD V1)
	-237	50318681	50320059	Solyc02g088140	Pentatricopeptide repeat-containing protein (AHRD V1 ***- D7M761_ARALY)%3B contains Interpro domain(s) IPR002885 Pentatricopeptide repeat
	-236	50320116	50320749	Solyc02g088150	Pentatricopeptide repeat-containing protein (AHRD V1 ***- D7M761_ARALY)%3B contains Interpro domain(s) IPR002885 Pentatricopeptide repeat
	-231	50321647	50326228	Solyc02g088160	UPF0497 membrane protein Os06g0231050 (AHRD V1 *-*- U4974_ORYSJ)%3B contains Interpro domain(s) IPR006459 Uncharacterised protein family UPF0497%2C trans-membrane plant subgroup
	-229	50326107	50327726	Solyc02g088170	Pentatricopeptide repeat-containing protein (AHRD V1 ***- D7M7B4_ARALY)%3B contains Interpro domain(s) IPR002885 Pentatricopeptide repeat
	-218	50337248	50338778	Solyc02g088180	NAC domain protein (AHRD V1 ***- C0KLH1_PONTR)%3B contains Interpro domain(s) IPR003441 No apical meristem (NAM) protein
	-202	50352631	50354980	Solyc02g088190	MYB transcription factor (AHRD V1 *-** Q6R098_ARATH)%3B contains Interpro domain(s) IPR015495 Myb transcription factor
	-187	50366775	50369807	Solyc02g088200	Activating signal cointegrator 1 complex subunit 1 (AHRD V1 **-- C3KHG7_ANOFI)
	-180	50371974	50376879	Solyc02g088210	Xenotropic and polytropic retrovirus receptor (AHRD V1 **-- B2GU54_XENTR)%3B contains Interpro domain(s) IPR004331 SPX%2C N-terminal
	-176	50377441	50381247	Solyc02g088220	Xenotropic and polytropic retrovirus receptor (AHRD V1 **-* B2GU54_XENTR)%3B contains Interpro domain(s) IPR004342 EXS%2C C-terminal
	-163	50389634	50393658	Solyc02g088230	Xenotropic and polytropic retrovirus receptor (AHRD V1 **-* B2GU54_XENTR)%3B contains Interpro domain(s) IPR004342 EXS%2C C-terminal
	-155	50399641	50401823	Solyc02g088240	Xenotropic and polytropic retrovirus receptor (AHRD V1 **-- B2GU54_XENTR)%3B contains Interpro domain(s) IPR004342 EXS%2C C-terminal
	-153	50401478	50403738	Solyc02g088250	Xenotropic and polytropic retrovirus receptor (AHRD V1 *--- B2GU54_XENTR)%3B contains Interpro domain(s) IPR004331 SPX%2C N-terminal
	-140	50410793	50416509	Solyc02g088260	Latex abundant protein 1 (AHRD V1 *--- Q6XNP6_HEVBR)
	-140	50415259	50416836	Solyc02g088270	Genomic DNA chromosome 5 P1 clone MUL8 (AHRD V1 ***- Q9FLY2_ARATH)%3B contains Interpro domain(s) IPR018971 Protein of unknown function DUF1997
	-127	50428066	50430223	Solyc02g088280	Unknown Protein (AHRD V1)
	-121	50430914	50436186	Solyc02g088290	Guanine nucleotide exchange factor-like protein (AHRD V1 *--- Q9LZX8_ARATH)%3B contains Interpro domain(s) IPR000904 SEC7-like
	-110	50438845	50447141	Solyc02g088300	Early-responsive to dehydration protein-like (AHRD V1 **-- Q5JKX1_ORYSJ)%3B contains Interpro domain(s) IPR003864 Protein of unknown function DUF221
	-106	50448788	50450814	Solyc02g088310	AP2/ERF domain-containing transcription factor (AHRD V1 ***- B9IK18_POPTR)%3B contains Interpro domain(s) IPR001471 Pathogenesis-related transcriptional factor and ERF%2C DNA-binding
	-98	50454860	50458650	Solyc02g088320	cDNA clone J075153F01 full insert sequence (AHRD V1 **-- B7F9A7_ORYSJ)%3B contains Interpro domain(s) IPR009769 Protein of unknown function DUF1336
	-90	50460535	50467005	Solyc02g088330	Cell division protein kinase 13 (AHRD V1 *-** CDK13_MOUSE)%3B contains Interpro domain(s) IPR002290 Serine/threonine protein kinase
	-86	50467977	50470729	Solyc02g088340	WRKY transcription factor-c (AHRD V1 **** Q5DJV3_CAPAN)%3B contains Interpro domain(s) IPR003657 DNA-binding WRKY
	-80	50473274	50477046	Solyc02g088350	Genomic DNA chromosome 3 P1 clone MXO21 (AHRD V1 ***- Q9LS78_ARATH)
	-76	50480970	50481374	Solyc02g088360	Band 7 stomatin family protein (AHRD V1 **-- C1E6R1_9CHLO)%3B contains Interpro domain(s) IPR001972 Stomatin
	-75	50481480	50481650	Solyc02g088370	Unknown Protein (AHRD V1)
	-74	50481961	50483104	Solyc02g088380	Blue copper protein (AHRD V1 ***- B6TEY9_MAIZE)%3B contains Interpro domain(s) IPR008972 Cupredoxin
	-69	50485078	50487875	Solyc02g088390	Blue copper-like protein (AHRD V1 *--- B8Y8A0_GOSHI)%3B contains Interpro domain(s) IPR003245 Plastocyanin-like
	-66	50490569	50491334	Solyc02g088400	Unknown Protein (AHRD V1)
	-53	50499307	50503907	Solyc02g088410	Unknown Protein (AHRD V1)
	-51	50503971	50506148	Solyc02g088420	Unknown Protein (AHRD V1)
	-29	50519539	50528097	Solyc02g088430	ATP-dependent DNA helicase RecQ (AHRD V1 *-*- A3N1C2_ACTP2)%3B contains Interpro domain(s) IPR004589 DNA helicase%2C ATP-dependent%2C RecQ type
	-20	50536214	50536417	Solyc02g088440	Unknown Protein (AHRD V1)
	-12	50541251	50545079	Solyc02g088450	Unknown Protein (AHRD V1)
	-7	50545279	50549495	Solyc02g088460	Chorismate mutase 1 (AHRD V1 **** D2CSU4_PETHY)%3B contains Interpro domain(s) IPR008238 Chorismate mutase of the AroQ class%2C eukaryotic type
	-1	50554559	50556367	Solyc02g088470	Pentatricopeptide repeat-containing protein (AHRD V1 ***- D7LNV1_ARALY)%3B contains Interpro domain(s) IPR002885 Pentatricopeptide repeat
	8	50565577	50569403	Solyc02g088480	T7.1 protein (AHRD V1 *-*- Q9FZE6_ARATH)%3B contains Interpro domain(s) IPR008581 Protein of unknown function DUF863%2C plant
	12	50570164	50573437	Solyc02g088490	Saccharopine dehydrogenase (AHRD V1 ***- B6T3D2_MAIZE)%3B contains Interpro domain(s) IPR005097 Saccharopine dehydrogenase
	16	50573556	50574944	Solyc02g088500	C-glucosyltransferase (AHRD V1 **** C3W7B0_ORYSJ)%3B contains Interpro domain(s) IPR002213 UDP-glucuronosyl/UDP-glucosyltransferase
	26	50583583	50587207	Solyc02g088510	Saccharopine dehydrogenase (AHRD V1 ***- B6T3D2_MAIZE)%3B contains Interpro domain(s) IPR005097 Saccharopine dehydrogenase
	29	50587023	50591384	Solyc02g088520	Unknown Protein (AHRD V1)
	33	50590894	50591070	Solyc02g088530	Unknown Protein (AHRD V1)
	35	50592580	50595653	Solyc02g088540	tRNA guanosine-2%26apos-O-methyltransferase (AHRD V1 *-*- B9L1B3_THERP)%3B contains Interpro domain(s) IPR001537 tRNA/rRNA methyltransferase%2C SpoU
	38	50596079	50605949	Solyc02g088550	Ubiquitin conjugation factor E4 A (AHRD V1 ***- B0W2D1_CULQU)%3B contains Interpro domain(s) IPR019474 Ubiquitin conjugation factor E4%2C core
	50	50608396	50612219	Solyc02g088560	Cyclic nucleotide gated channel (AHRD V1 **** A9CRE4_MALDO)%3B contains Interpro domain(s) IPR000595 Cyclic nucleotide-binding
	68	50626008	50626814	Solyc02g088570	RING zinc finger protein-like (AHRD V1 ***- Q9LHJ7_ARATH)%3B contains Interpro domain(s) IPR001841 Zinc finger%2C RING-type
	76	50633744	50635861	Solyc02g088580	Genomic DNA chromosome 5 P1 clone MXM12 (AHRD V1 *-*- Q9SDA2_ARATH)%3B contains Interpro domain(s) IPR012417 Calmodulin-binding%2C plant
	79	50636416	50640329	Solyc02g088590	Circadian clock coupling factor ZGT (AHRD V1 ***- B4F853_MAIZE)
	83	50640841	50644065	Solyc02g088600	Pentatricopeptide repeat-containing protein (AHRD V1 ***- D7MRA3_ARALY)%3B contains Interpro domain(s) IPR002885 Pentatricopeptide repeat
	86	50644342	50651409	Solyc02g088610	ATP-dependent chaperone ClpB (AHRD V1 **** B5W0X8_SPIMA)%3B contains Interpro domain(s) IPR017730 Chaperonin ClpB
	94	50652086	50654905	Solyc02g088620	Membrane-anchored ubiquitin-fold protein 1 (AHRD V1 ***- D7LAJ7_ARALY)%3B contains Interpro domain(s) IPR017000 Membrane-anchored ubiquitin-fold protein%2C HCG-1
	98	50656379	50661222	Solyc02g088630	Glycosyltransferase (AHRD V1 ***- B9IK47_POPTR)%3B contains Interpro domain(s) IPR002495 Glycosyl transferase%2C family 8
	107	50665290	50665643	Solyc02g088640	Unknown Protein (AHRD V1)
	114	50671518	50673560	Solyc02g088650	Pentatricopeptide repeat-containing protein (AHRD V1 ***- D7MJP3_ARALY)%3B contains Interpro domain(s) IPR002885 Pentatricopeptide repeat
	116	50673995	50675853	Solyc02g088660	AT3g29310/MUO10_1 (AHRD V1 *-*- Q9LIB3_ARATH)%3B contains Interpro domain(s) IPR000048 IQ calmodulin-binding region
	119	50676836	50678218	Solyc02g088670	Zinc-finger protein 1 (AHRD V1 *-*- B6TS25_MAIZE)%3B contains Interpro domain(s) IPR007087 Zinc finger%2C C2H2-type
	122	50680071	50680259	Solyc02g088680	Unknown Protein (AHRD V1)
	122	50680015	50681353	Solyc02g088690	UDP-glucose 6-dehydrogenase (AHRD V1 **** B6TBY8_MAIZE)%3B contains Interpro domain(s) IPR001732 UDP-glucose/GDP-mannose dehydrogenase%2C N-terminal
	132	50690328	50695668	Solyc02g088700	Mitochondrial processing peptidase beta subunit (AHRD V1 ***- Q9AXQ2_CUCME)%3B contains Interpro domain(s) IPR011237 Peptidase M16%2C core
	138	50696093	50698634	Solyc02g088710	4-coumarate CoA ligase-like (AHRD V1 **** Q84K86_NICSY)%3B contains Interpro domain(s) IPR000873 AMP-dependent synthetase and ligase
	144	50701800	50713030	Solyc02g088720	Heterogeneous nuclear ribonucleoprotein R (Fragment) (AHRD V1 *--- Q28BX1_XENTR)%3B contains Interpro domain(s) IPR000504 RNA recognition motif%2C RNP-1
	156	50713769	50714521	Solyc02g088730	F-box family protein-like (AHRD V1 ***- Q307Y5_SOLTU)%3B contains Interpro domain(s) IPR001810 Cyclin-like F-box
	166	50723800	50724093	Solyc02g088740	Genomic DNA chromosome 5 TAC clone K3 (AHRD V1 ***- Q9FL84_ARATH)
	169	50726469	50728739	Solyc02g088750	UDP-glucuronosyltransferase (AHRD V1 **** Q5UB81_ARATH)%3B contains Interpro domain(s) IPR002213 UDP-glucuronosyl/UDP-glucosyltransferase
	172	50730375	50733173	Solyc02g088760	50S ribosomal protein L12-2 (AHRD V1 ***- B6SHT7_MAIZE)%3B contains Interpro domain(s) IPR015608 Ribosomal protein L12%2C chloroplast
	176	50734365	50740354	Solyc02g088770	Mitochondrial carrier protein expressed (AHRD V1 ***- Q6AVS9_ORYSJ)%3B contains Interpro domain(s) IPR001993 Mitochondrial substrate carrier
	187	50745387	50751227	Solyc02g088780	Ribosome biogenesis protein ytm1 (AHRD V1 **-- C8V8H1_EMENI)%3B contains Interpro domain(s) IPR020472 G-protein beta WD-40 repeat%2C region
	207	50765008	50767921	Solyc02g088790	RNA-binding protein (AHRD V1 *-** Q941H8_SOLTU)%3B contains Interpro domain(s) IPR015465 RNA recognition motif%2C glycine rich protein
	210	50768356	50770335	Solyc02g088800	Exocyst complex component 7 (AHRD V1 *--- EXOC7_RAT)%3B contains Interpro domain(s) IPR004140 Exo70 exocyst complex subunit
	214	50772032	50772187	Solyc02g088810	Unknown Protein (AHRD V1)
	217	50775007	50780368	Solyc02g088820	Serine carboxypeptidase K10B2.2 (AHRD V1 **** B6TSK4_MAIZE)%3B contains Interpro domain(s) IPR001563 Peptidase S10%2C serine carboxypeptidase
	232	50790147	50790854	Solyc02g088830	F1C9.9 protein (AHRD V1 *-*- Q9SGB0_ARATH)
	236	50794045	50795711	Solyc02g088840	Unknown Protein (AHRD V1)
	239	50796754	50799409	Solyc02g088850	LOC100005105 protein (Fragment) (AHRD V1 *-*- A4QNR9_DANRE)%3B contains Interpro domain(s) IPR007491 Protein of unknown function DUF537
	245	50802709	50803639	Solyc02g088860	LOC100005105 protein (Fragment) (AHRD V1 *-*- A4QNR9_DANRE)%3B contains Interpro domain(s) IPR007491 Protein of unknown function DUF537
SNP_ID	SNP	Chromosome	Position	P_value
8	253915469	2	53915469	1.42586e-08
Genes in near region:
	Distance(kb)	start_pos	end_pos	locus	annotation
	-299	53612631	53616217	Solyc02g092560	Phototropic-responsive NPH3 family protein (AHRD V1 **-- D7MMM6_ARALY)%3B contains Interpro domain(s) IPR004249 NPH3
	-291	53622718	53624034	Solyc02g092570	GRAS family transcription factor (AHRD V1 **-* B9GYX5_POPTR)%3B contains Interpro domain(s) IPR005202 GRAS transcription factor
	-285	53627090	53629631	Solyc02g092580	Peroxidase (AHRD V1 **** A0S5Z4_SESIN)%3B contains Interpro domain(s) IPR002016 Haem peroxidase%2C plant/fungal/bacterial
	-269	53645103	53646058	Solyc02g092590	Os03g0604500 protein (Fragment) (AHRD V1 *-*- C7J083_ORYSJ)
	-264	53648548	53650936	Solyc02g092600	Phototropic-responsive NPH3 family protein (AHRD V1 **-- D7KCA4_ARALY)%3B contains Interpro domain(s) IPR004249 NPH3
	-263	53650545	53651565	Solyc02g092610	Transposon protein Mutator sub-class (AHRD V1 ***- B6UC07_MAIZE)%3B contains Interpro domain(s) IPR004249 NPH3
	-262	53650989	53652517	Solyc02g092620	BZIP domain class transcription factor (AHRD V1 **-- D9ZIQ5_MALDO)%3B contains Interpro domain(s) IPR013069 BTB/POZ
	-257	53654568	53657474	Solyc02g092630	Unknown Protein (AHRD V1)
	-248	53660258	53667092	Solyc02g092640	Casein kinase (AHRD V1 ***- C5JNY0_AJEDS)%3B contains Interpro domain(s) IPR002290 Serine/threonine protein kinase
	-246	53668359	53668902	Solyc02g092650	Unknown Protein (AHRD V1)
	-239	53670118	53676023	Solyc02g092660	Major facilitator superfamily domain-containing protein (AHRD V1 ***- C9SAV7_VERA1)%3B contains Interpro domain(s) IPR008509 Protein of unknown function DUF791
	-234	53678706	53680970	Solyc02g092670	Subtilisin-like protease (AHRD V1 ***- A9XG40_TOBAC)%3B contains Interpro domain(s) IPR015500 Peptidase S8%2C subtilisin-related
	-228	53684610	53686871	Solyc02g092680	Subtilisin-like protease (AHRD V1 ***- A9XG40_TOBAC)%3B contains Interpro domain(s) IPR015500 Peptidase S8%2C subtilisin-related
	-225	53689717	53689991	Solyc02g092690	Unknown Protein (AHRD V1)
	-218	53693257	53696807	Solyc02g092700	Ycf36 protein (AHRD V1 *-*- D4ZSA0_SPIPL)%3B contains Interpro domain(s) IPR009631 Protein of unknown function DUF1230
	-207	53701881	53707611	Solyc02g092710	Prolyl 4-hydroxylase alpha-2 subunit (AHRD V1 ***- B6TYA6_MAIZE)%3B contains Interpro domain(s) IPR006620 Prolyl 4-hydroxylase%2C alpha subunit
	-203	53711432	53712349	Solyc02g092720	Unknown Protein (AHRD V1)
	-199	53713582	53716123	Solyc02g092730	Iron sulfur subunit of succinate dehydrogenase (AHRD V1 **** Q9XGC8_MAIZE)%3B contains Interpro domain(s) IPR004489 Succinate dehydrogenase/fumarate reductase iron-sulphur protein
	-199	53715917	53716069	Solyc02g092740	Mitochondrial succinate dehydrogenase iron sulfur subunit (AHRD V1 ***- D2KQI9_SOLLC)
	-195	53716863	53720316	Solyc02g092750	Phosphatase 2C family protein (AHRD V1 ***- D7MFT9_ARALY)%3B contains Interpro domain(s) IPR015655 Protein phosphatase 2C
	-192	53721353	53722870	Solyc02g092760	Hydrolase alpha/beta fold family protein expressed (AHRD V1 **-* Q10J20_ORYSJ)%3B contains Interpro domain(s) IPR000073 Alpha/beta hydrolase fold-1
	-187	53725871	53727869	Solyc02g092770	Hydrolase alpha/beta fold family protein expressed (AHRD V1 **-* Q10J20_ORYSJ)%3B contains Interpro domain(s) IPR000073 Alpha/beta hydrolase fold-1
	-164	53734306	53750650	Solyc02g092780	TPR repeat protein (AHRD V1 **-- C4M0N5_ENTHI)%3B contains Interpro domain(s) IPR011990 Tetratricopeptide-like helical
	-151	53762114	53764354	Solyc02g092790	Arabinogalactan (AHRD V1 *-*- Q43719_SOLLC)
	-146	53765305	53769121	Solyc02g092800	Manganese transport protein mntH (AHRD V1 **-* MNTH_LACBR)%3B contains Interpro domain(s) IPR001046 Natural resistance-associated macrophage protein
	-140	53773906	53775136	Solyc02g092810	RNA-binding protein MEX3C (AHRD V1 *-*- MEX3C_MOUSE)%3B contains Interpro domain(s) IPR001841 Zinc finger%2C RING-type
	-121	53791859	53794356	Solyc02g092820	Indole-3-acetic acid-amido synthetase GH3.8 (AHRD V1 **** B6U4E2_MAIZE)%3B contains Interpro domain(s) IPR004993 GH3 auxin-responsive promoter
	-106	53802977	53808749	Solyc02g092830	Unknown Protein (AHRD V1)
	-97	53815980	53817524	Solyc02g092840	Galactosyltransferase-like protein (Fragment) (AHRD V1 **-- D8RHX9_SELML)%3B contains Interpro domain(s) IPR004263 Exostosin-like
	-94	53819031	53820538	Solyc02g092850	T24D18.4 (Fragment) (AHRD V1 *--- Q0WPH2_ARATH)
	-87	53826110	53827886	Solyc02g092860	Cytochrome P450
	-82	53828147	53832478	Solyc02g092870	Os12g0236050 protein (Fragment) (AHRD V1 *-*- C7J9Q6_ORYSJ)
	-79	53834530	53835788	Solyc02g092880	Unknown Protein (AHRD V1)
	-76	53839192	53839464	Solyc02g092890	Unknown Protein (AHRD V1)
	-64	53851069	53851434	Solyc02g092900	MuDR family transposase containing protein (AHRD V1 ***- Q60D51_SOLDE)
	-49	53856056	53866331	Solyc02g092910	Chromatin modification-related protein EAF3 (AHRD V1 **-- B6TDE5_MAIZE)%3B contains Interpro domain(s) IPR017398 Histone H4 acetyltransferase%2C NuA4 complex%2C Eaf3/MRG15 subunit
	-39	53867512	53876118	Solyc02g092920	Cadmium-transporting ATPase (AHRD V1 ***- Q5WLE3_BACSK)%3B contains Interpro domain(s) IPR006404 ATPase%2C P-type%2C heavy metal-(Cd/Co/Hg/Pb/Zn)-translocating
	-37	53876828	53877913	Solyc02g092930	MYB transcription factor (AHRD V1 **** A3F8D7_CAPAN)%3B contains Interpro domain(s) IPR015495 Myb transcription factor
	-1	53910737	53914166	Solyc02g092940	Receptor like kinase%2C RLK
	0	53916211	53919451	Solyc02g092950	Microtubule plus-end binding protein (AHRD V1 **** B2LU37_BRANA)%3B contains Interpro domain(s) IPR001715 Calponin-like actin-binding
	4	53919952	53920276	Solyc02g092960	Unknown Protein (AHRD V1)
	5	53920842	53921843	Solyc02g092970	ADP ribosylation factor (AHRD V1 ***- B9URA8_9ROSI)%3B contains Interpro domain(s) IPR006688 ADP-ribosylation factor
	17	53932670	53934514	Solyc02g092980	Cyclin D-like protein (AHRD V1 ***- Q5U8T4_TOBAC)%3B contains Interpro domain(s) IPR006671 Cyclin%2C N-terminal
	38	53953768	53955420	Solyc02g092990	SCF E3 ubiquitin ligase complex F-box protein grrA (AHRD V1 *-** C9SVX6_VERA1)%3B contains Interpro domain(s) IPR001810 Cyclin-like F-box
	42	53958405	53962569	Solyc02g093000	Phosphatase and tensin-like A (AHRD V1 **-* C5IX04_APIME)%3B contains Interpro domain(s) IPR014020 Tensin phosphatase%2C C2 domain
	50	53966406	53969718	Solyc02g093010	RER1 protein (AHRD V1 ***- Q9P0H9_HUMAN)%3B contains Interpro domain(s) IPR004932 Retrieval of early ER protein Rer1
	54	53969755	53971896	Solyc02g093020	Os06g0524700 protein (Fragment) (AHRD V1 ***- Q0DBU9_ORYSJ)%3B contains Interpro domain(s) IPR004158 Protein of unknown function DUF247%2C plant
	57	53973404	53979660	Solyc02g093030	Peptidyl-tRNA hydrolase family protein (AHRD V1 ***- D7KGE1_ARALY)%3B contains Interpro domain(s) IPR001328 Peptidyl-tRNA hydrolase
	67	53982990	53984514	Solyc02g093040	Cathepsin B-like cysteine proteinase (AHRD V1 **-* CYSP_SCHMA)%3B contains Interpro domain(s) IPR013128 Peptidase C1A%2C papain
	82	53997577	53999489	Solyc02g093050	WRKY transcription factor 26 (AHRD V1 ***- C9DI15_9ROSI)%3B contains Interpro domain(s) IPR003657 DNA-binding WRKY
	87	54002905	54005960	Solyc02g093060	tRNA-dihydrouridine synthase 1-like protein (AHRD V1 **** D3BAF6_POLPA)%3B contains Interpro domain(s) IPR001269 tRNA-dihydrouridine synthase
	90	54006222	54008699	Solyc02g093070	2OG-Fe(II) oxygenase (AHRD V1 **-- Q09B48_STIAU)%3B contains Interpro domain(s) IPR005123 Oxoglutarate and iron-dependent oxygenase
	99	54014677	54018358	Solyc02g093080	1-aminocyclopropane-1-carboxylate oxidase (AHRD V1 **-* ACCO1_DICMU)%3B contains Interpro domain(s) IPR005123 Oxoglutarate and iron-dependent oxygenase
	103	54018769	54019695	Solyc02g093090	Expressed protein (Fragment) (AHRD V1 *-*- B3VV20_POPTN)%3B contains Interpro domain(s) IPR006514 Protein of unknown function DUF579%2C plant
	107	54023255	54026646	Solyc02g093100	Receptor like kinase%2C RLK
	111	54027414	54031396	Solyc02g093110	Ubiquitin-conjugating enzyme E2 I (AHRD V1 ***- B6U359_MAIZE)%3B contains Interpro domain(s) IPR000608 Ubiquitin-conjugating enzyme%2C E2
	130	54045673	54049064	Solyc02g093120	RNA binding protein (AHRD V1 *--- B2VRY0_PYRTR)%3B contains Interpro domain(s) IPR012677 Nucleotide-binding%2C alpha-beta plait
	138	54053546	54053947	Solyc02g093130	Ethylene-responsive transcription factor 5 (AHRD V1 *-*- EF102_ARATH)%3B contains Interpro domain(s) IPR001471 Pathogenesis-related transcriptional factor and ERF%2C DNA-binding
	141	54056940	54062715	Solyc02g093140	CBS domain-containing protein-like (AHRD V1 ***- B8AP73_ORYSI)%3B contains Interpro domain(s) IPR000644 Cystathionine beta-synthase%2C core
	162	54077823	54080780	Solyc02g093150	AP2-like ethylene-responsive transcription factor At1g16060 (AHRD V1 *-*- AP2L1_ARATH)%3B contains Interpro domain(s) IPR001471 Pathogenesis-related transcriptional factor and ERF%2C DNA-binding
	186	54102372	54107743	Solyc02g093160	Filament-like plant protein (Fragment) (AHRD V1 *-*- FPP_SOLLC)%3B contains Interpro domain(s) IPR008587 Protein of unknown function DUF869%2C plant
	192	54107756	54110836	Solyc02g093170	Cyclin delta-3 (AHRD V1 **-- Q94JY0_ARATH)
	202	54118215	54120171	Solyc02g093180	N-hydroxycinnamoyl/benzoyltransferase 3 (AHRD V1 **-- Q00M87_SOYBN)%3B contains Interpro domain(s) IPR003480 Transferase
	215	54130751	54136234	Solyc02g093190	MEDEA (Fragment) (AHRD V1 *-*- B4X8T9_ARALY)
	220	54136289	54147900	Solyc02g093200	Histone-lysine N-methyltransferase MEDEA (AHRD V1 **-- MEDEA_ARATH)%3B contains Interpro domain(s) IPR001214 SET
	237	54153335	54157408	Solyc02g093210	MAPprotein kinase-like protein (AHRD V1 **-- Q6YW97_ORYSJ)%3B contains Interpro domain(s) IPR017946 PLC-like phosphodiesterase%2C TIM beta/alpha-barrel domain
	242	54157512	54160105	Solyc02g093220	F-box/LRR-repeat protein 2 (AHRD V1 ***- B6TAC3_MAIZE)%3B contains Interpro domain(s) IPR006553 Leucine-rich repeat%2C cysteine-containing subtype
	246	54162173	54163557	Solyc02g093230	Caffeoyl-CoA O-methyltransferase (AHRD V1 **** A8IFQ7_SOLLC)%3B contains Interpro domain(s) IPR002935 O-methyltransferase%2C family 3
	253	54169097	54169443	Solyc02g093240	Caffeoyl-CoA-O-methyltransferase (AHRD V1 ***- Q6J524_BROPA)%3B contains Interpro domain(s) IPR002935 O-methyltransferase%2C family 3
	257	54172792	54174148	Solyc02g093250	Caffeoyl-CoA O-methyltransferase (AHRD V1 **** A8IFQ7_SOLLC)%3B contains Interpro domain(s) IPR002935 O-methyltransferase%2C family 3
	260	54176122	54176289	Solyc02g093260	Unknown Protein (AHRD V1)
	262	54178272	54179675	Solyc02g093270	Caffeoyl-CoA O-methyltransferase (AHRD V1 **** A8IFQ7_SOLLC)%3B contains Interpro domain(s) IPR002935 O-methyltransferase%2C family 3
	274	54189626	54191963	Solyc02g093280	Transcription factor EB (AHRD V1 *-*- TFEB_HUMAN)%3B contains Interpro domain(s) IPR011598 Helix-loop-helix DNA-binding
	277	54193374	54201523	Solyc02g093290	Nicotinate phosphoribosyltransferase-like protein (AHRD V1 **** Q6XQM5_MEDTR)%3B contains Interpro domain(s) IPR006405 Nicotinate phosphoribosyltransferase putative
	285	54201417	54214160	Solyc02g093300	DNA polymerase (AHRD V1 **** B9SC90_RICCO)%3B contains Interpro domain(s) IPR004578 DNA-directed DNA polymerase%2C family B%2C pol2
	300	54216042	54219202	Solyc02g093310	MAP-like protein kinase (AHRD V1 **-- O23190_ARATH)%3B contains Interpro domain(s) IPR017946 PLC-like phosphodiesterase%2C TIM beta/alpha-barrel domain
SNP_ID	SNP	Chromosome	Position	P_value
9	357375103	3	57375103	3.56613e-08
Genes in near region:
	Distance(kb)	start_pos	end_pos	locus	annotation
	-250	57124330	57124821	Solyc03g095790	Unknown Protein (AHRD V1)
	-237	57137619	57137849	Solyc03g095800	Unknown Protein (AHRD V1)
	73	57448497	57452627	Solyc03g095810	Os03g0291800 protein (Fragment) (AHRD V1 **-- Q0DSS4_ORYSJ)%3B contains Interpro domain(s) IPR004253 Protein of unknown function DUF231%2C plant
	87	57462268	57466531	Solyc03g095820	Cell number regulator 13 (AHRD V1 **-- B6SJQ0_MAIZE)%3B contains Interpro domain(s) IPR006461 Protein of unknown function Cys-rich
	133	57509020	57510399	Solyc03g095830	Unknown Protein (AHRD V1)
	153	57528838	57535111	Solyc03g095840	Eukaryotic translation initiation factor 2 alpha subunit family protein expressed (AHRD V1 **** Q10MT2_ORYSJ)%3B contains Interpro domain(s) IPR011488 Eukaryotic translation initiation factor 2%2C alpha subunit
	161	57537089	57538870	Solyc03g095850	Peptide-N4-(N-acetyl-beta-glucosaminyl)asparagine amidase A (AHRD V1 ***- B2W0X1_PYRTR)
	163	57539078	57541229	Solyc03g095860	Ankyrin repeat domain-containing protein 50 (AHRD V1 ***- B6SWZ3_MAIZE)%3B contains Interpro domain(s) IPR002110 Ankyrin
	168	57543798	57544181	Solyc03g095870	Unknown Protein (AHRD V1)
	185	57560221	57560373	Solyc03g095880	Unknown Protein (AHRD V1)
	201	57576559	57577060	Solyc03g095890	NAD(P)H-quinone oxidoreductase subunit 2 chloroplastic (AHRD V1 ***- D3WBG0_9AQUA)
	206	57582009	57583864	Solyc03g095900	1-aminocyclopropane-1-carboxylate oxidase-like protein (AHRD V1 **-* Q9LTH8_ARATH)%3B contains Interpro domain(s) IPR005123 Oxoglutarate and iron-dependent oxygenase
	210	57585588	57585840	Solyc03g095910	1-aminocyclopropane-1-carboxylate oxidase homolog (AHRD V1 ***- ACCH3_SOLLC)%3B contains Interpro domain(s) IPR005123 Oxoglutarate and iron-dependent oxygenase
	216	57591602	57592907	Solyc03g095920	1-aminocyclopropane-1-carboxylate oxidase-like protein (AHRD V1 **-* Q9LTH7_ARATH)%3B contains Interpro domain(s) IPR005123 Oxoglutarate and iron-dependent oxygenase
	225	57600174	57600332	Solyc03g095930	Unknown Protein (AHRD V1)
	287	57662782	57663294	Solyc03g095940	LOB domain family protein (AHRD V1 ***- D7L9U4_ARALY)%3B contains Interpro domain(s) IPR004883 Lateral organ boundaries%2C LOB
	288	57663973	57664790	Solyc03g095950	Unknown Protein (AHRD V1)
	292	57667949	57668938	Solyc03g095960	Pentatricopeptide repeat-containing protein (AHRD V1 ***- D7LEH5_ARALY)%3B contains Interpro domain(s) IPR002885 Pentatricopeptide repeat
SNP_ID	SNP	Chromosome	Position	P_value
10	462167958	4	62167958	9.42211e-10
Genes in near region:
	Distance(kb)	start_pos	end_pos	locus	annotation
	-299	61861740	61868433	Solyc04g076920	Galactosylgalactosylxylosylprotein 3-beta-glucuronosyltransferase 1 (AHRD V1 **-* B6U0V3_MAIZE)%3B contains Interpro domain(s) IPR005027 Glycosyl transferase%2C family 43
	-295	61872511	61872951	Solyc04g076930	Werner Syndrome-like exonuclease (AHRD V1 ***- WEX_ARATH)%3B contains Interpro domain(s) IPR012337 Polynucleotidyl transferase%2C ribonuclease H fold
	-286	61874749	61881503	Solyc04g076940	Unknown Protein (AHRD V1)
	-273	61892108	61894258	Solyc04g076950	Multidrug resistance protein mdtK (AHRD V1 ***- MDTK_PROMH)%3B contains Interpro domain(s) IPR002528 Multi antimicrobial extrusion protein MatE
	-257	61903881	61910840	Solyc04g076960	Sucrose transporter (AHRD V1 **** Q9FVJ6_SOLLC)%3B contains Interpro domain(s) IPR005989 Sucrose/H+ symporter%2C plant
	-242	61924240	61925378	Solyc04g076970	BZIP transcription factor (AHRD V1 ***- A7Y1S1_BRAJU)
	-220	61945749	61947004	Solyc04g076980	LRR receptor-like serine/threonine-protein kinase%2C RLP
	-218	61947203	61949524	Solyc04g076990	Receptor like kinase%2C RLK
	-211	61953503	61956254	Solyc04g077000	Predicted E3 ubiquitin ligase (AHRD V1 **-- Q2UQ22_ASPOR)%3B contains Interpro domain(s) IPR002867 Zinc finger%2C C6HC-type
	-194	61969536	61973005	Solyc04g077010	Receptor like kinase%2C RLK
	-174	61990511	61993338	Solyc04g077020	Tubulin alpha-3 chain (AHRD V1 ***- B6SPX4_MAIZE)%3B contains Interpro domain(s) IPR002452 Alpha tubulin
	-169	61993864	61998070	Solyc04g077030	Xylulose kinase (AHRD V1 ***- D7MPD2_ARALY)%3B contains Interpro domain(s) IPR000577 Carbohydrate kinase%2C FGGY
	-163	61998648	62004254	Solyc04g077040	Xylulose kinase (AHRD V1 ***- D7MPD2_ARALY)%3B contains Interpro domain(s) IPR000577 Carbohydrate kinase%2C FGGY
	-146	62016870	62021539	Solyc04g077050	Amino acid permease 6 (AHRD V1 **** Q7Y076_BRANA)%3B contains Interpro domain(s) IPR013057 Amino acid transporter%2C transmembrane
	-141	62022192	62026863	Solyc04g077060	KH domain-containing protein (AHRD V1 **-- D7KHT7_ARALY)%3B contains Interpro domain(s) IPR018111 K Homology%2C type 1%2C subgroup
	-137	62029256	62029991	Solyc04g077070	Poly polymerase catalytic domain containing protein expressed (AHRD V1 *--- Q84T80_ORYSJ)%3B contains Interpro domain(s) IPR012317 Poly(ADP-ribose) polymerase%2C catalytic region
	-134	62032679	62033862	Solyc04g077080	Poly polymerase catalytic domain containing protein expressed (AHRD V1 **-- Q336N6_ORYSJ)%3B contains Interpro domain(s) IPR012317 Poly(ADP-ribose) polymerase%2C catalytic region
	-126	62040241	62041803	Solyc04g077090	Poly polymerase catalytic domain containing protein expressed (AHRD V1 **-- Q336N4_ORYSJ)%3B contains Interpro domain(s) IPR012317 Poly(ADP-ribose) polymerase%2C catalytic region
	-109	62056805	62058504	Solyc04g077100	Poly polymerase catalytic domain containing protein expressed (AHRD V1 **-- Q336N3_ORYSJ)%3B contains Interpro domain(s) IPR012317 Poly(ADP-ribose) polymerase%2C catalytic region
	-101	62064074	62066137	Solyc04g077110	Unknown Protein (AHRD V1)
	-90	62071345	62077393	Solyc04g077120	Inositol-tetrakisphosphate 1-kinase 3 (AHRD V1 **** B6TDJ5_MAIZE)%3B contains Interpro domain(s) IPR017427 Inositol-tetrakisphosphate 1-kinase
	-89	62077760	62078095	Solyc04g077130	50S ribosomal protein 6%2C chloroplastic (AHRD V1 ***- PSRP6_ARATH)
	-84	62081239	62083601	Solyc04g077140	Unknown Protein (AHRD V1)%3B contains Interpro domain(s) IPR010410 Protein of unknown function DUF1005
	-78	62086422	62089363	Solyc04g077150	Erg28 like protein expressed (AHRD V1 ***- Q2QLQ4_ORYSJ)%3B contains Interpro domain(s) IPR005352 Erg28-like
	-77	62089640	62090014	Solyc04g077160	Unknown Protein (AHRD V1)
	-73	62093754	62094759	Solyc04g077170	EPIDERMAL PATTERNING FACTOR-like protein 2 (AHRD V1 ***- EPFL2_ARATH)
	-63	62098625	62104485	Solyc04g077180	Potential lipid particle serine esterase (AHRD V1 **-- Q59KL3_CANAL)%3B contains Interpro domain(s) IPR007751 Protein of unknown function DUF676%2C hydrolase-like
	-45	62114950	62122401	Solyc04g077190	Endo-1 4-beta-xylanase (AHRD V1 *-** B6SW51_MAIZE)%3B contains Interpro domain(s) IPR013781 Glycoside hydrolase%2C subgroup%2C catalytic core
	-44	62123003	62123354	Solyc04g077200	Endo-1 4-beta-xylanase (Fragment) (AHRD V1 **-- Q27U87_EUCGG)%3B contains Interpro domain(s) IPR017853 Glycoside hydrolase%2C catalytic core
	-25	62135407	62142672	Solyc04g077210	Knotted-like homeobox protein (AHRD V1 ***- Q49RB7_POPTO)%3B contains Interpro domain(s) IPR005541 KNOX2
	-17	62148603	62150431	Solyc04g077220	Homeobox-leucine zipper protein 22 (AHRD V1 ***- D7MA03_ARALY)%3B contains Interpro domain(s) IPR003106 Leucine zipper%2C homeobox-associated
	5	62173911	62174135	Solyc04g077230	Unknown Protein (AHRD V1)
	20	62188479	62191099	Solyc04g077240	Branched-chain-amino-acid aminotransferase (AHRD V1 **** Q94CF8_CAPAN)%3B contains Interpro domain(s) IPR005786 Branched-chain amino acid aminotransferase II
	57	62225055	62225880	Solyc04g077250	Unknown Protein (AHRD V1)
	67	62235761	62237526	Solyc04g077260	MYB transcription factor (AHRD V1 *-** Q9T066_ARATH)%3B contains Interpro domain(s) IPR015495 Myb transcription factor
	74	62242929	62246114	Solyc04g077270	Serine/threonine kinase receptor (AHRD V1 **** Q7DMS5_BRANA)%3B contains Interpro domain(s) IPR002290 Serine/threonine protein kinase
	83	62251740	62254698	Solyc04g077280	Serine/threonine-protein kinase receptor (AHRD V1 *-** B6U2B7_MAIZE)%3B contains Interpro domain(s) IPR002290 Serine/threonine protein kinase
	87	62255294	62256118	Solyc04g077290	YEATS domain-containing protein (AHRD V1 **-- C1EEG0_9CHLO)%3B contains Interpro domain(s) IPR005033 YEATS
	97	62265468	62267638	Solyc04g077300	Serine/threonine-protein kinase receptor (AHRD V1 **** B6U2B7_MAIZE)%3B contains Interpro domain(s) IPR000858 S-locus glycoprotein
	99	62267267	62271802	Solyc04g077310	Serine/threonine-protein kinase receptor (AHRD V1 *-** B6U2B7_MAIZE)%3B contains Interpro domain(s) IPR002290 Serine/threonine protein kinase
	107	62275551	62276510	Solyc04g077320	S-locus glycoprotein (Fragment) (AHRD V1 ***- D7RJY4_OLEEU)%3B contains Interpro domain(s) IPR000858 S-locus glycoprotein
	109	62277138	62278899	Solyc04g077330	Receptor protein kinase (AHRD V1 **** Q40096_IPOTF)%3B contains Interpro domain(s) IPR002290 Serine/threonine protein kinase
	112	62280514	62283609	Solyc04g077340	Serine/threonine-protein kinase receptor (AHRD V1 **** B6U2B7_MAIZE)%3B contains Interpro domain(s) IPR002290 Serine/threonine protein kinase
	115	62283434	62283700	Solyc04g077350	Unknown Protein (AHRD V1)
	117	62285811	62288870	Solyc04g077360	Serine/threonine-protein kinase receptor (AHRD V1 **** B6U2B7_MAIZE)%3B contains Interpro domain(s) IPR002290 Serine/threonine protein kinase
	123	62291927	62295129	Solyc04g077370	Serine/threonine kinase receptor (AHRD V1 **** Q7DMS5_BRANA)%3B contains Interpro domain(s) IPR002290 Serine/threonine protein kinase
	128	62296756	62299385	Solyc04g077380	Receptor protein kinase (AHRD V1 *-*- Q40096_IPOTF)%3B contains Interpro domain(s) IPR001480 Curculin-like (mannose-binding) lectin
	132	62300611	62304072	Solyc04g077390	ARK2 product/receptor-like serine/threonine protein kinase ARK2 (AHRD V1 *-** Q9S972_ARATH)%3B contains Interpro domain(s) IPR002290 Serine/threonine protein kinase
	136	62304651	62311945	Solyc04g077400	Early-responsive to dehydration protein-like (AHRD V1 **-- Q5JKX1_ORYSJ)%3B contains Interpro domain(s) IPR003864 Protein of unknown function DUF221
	146	62314473	62317036	Solyc04g077410	1-aminocyclopropane-1-carboxylate synthase (AHRD V1 **** Q4LDM2_SOLLC)%3B contains Interpro domain(s) IPR004838 Aminotransferases%2C class-I%2C pyridoxal-phosphate-binding site
	165	62333771	62339721	Solyc04g077420	Unknown Protein (AHRD V1)
	173	62341001	62352514	Solyc04g077430	Chaperone protein dnaJ (AHRD V1 *-*- Q0YS80_9CHLB)%3B contains Interpro domain(s) IPR001623 Heat shock protein DnaJ%2C N-terminal
	184	62352259	62355901	Solyc04g077440	Squalene monooxygenase (AHRD V1 ***- Q506K3_DATIN)%3B contains Interpro domain(s) IPR013698 Squalene epoxidase
	197	62365221	62368224	Solyc04g077450	AGAP001695-PA (Fragment) (AHRD V1 ***- Q380L4_ANOGA)
	201	62369207	62373994	Solyc04g077460	Amino acid transporter (AHRD V1 **** B9N1V7_POPTR)%3B contains Interpro domain(s) IPR013057 Amino acid transporter%2C transmembrane
	216	62384500	62387723	Solyc04g077470	Cellulose synthase-like C1-2 glycosyltransferase family 2 protein (AHRD V1 **** D8T077_SELML)%3B contains Interpro domain(s) IPR001173 Glycosyl transferase%2C family 2
	228	62396553	62400329	Solyc04g077480	Transcription factor (AHRD V1 *-** D6MKM4_9ASPA)%3B contains Interpro domain(s) IPR011598 Helix-loop-helix DNA-binding
	261	62429315	62432687	Solyc04g077490	AP2-like ethylene-responsive transcription factor At1g16060 (AHRD V1 *-*- AP2L1_ARATH)%3B contains Interpro domain(s) IPR001471 Pathogenesis-related transcriptional factor and ERF%2C DNA-binding
	275	62443833	62450753	Solyc04g077500	Os03g0729100 protein (Fragment) (AHRD V1 ***- Q0DNX2_ORYSJ)
SNP_ID	SNP	Chromosome	Position	P_value
11	463240681	4	63240681	1.27843e-09
Genes in near region:
	Distance(kb)	start_pos	end_pos	locus	annotation
	-291	62946877	62949177	Solyc04g078110	Subtilisin-like protease (AHRD V1 **-- A9XG40_TOBAC)%3B contains Interpro domain(s) IPR015500 Peptidase S8%2C subtilisin-related
	-287	62950346	62953624	Solyc04g078120	Arginine N-methyltransferase 2 (AHRD V1 **** B6UHM3_MAIZE)%3B contains Interpro domain(s) IPR002110 Ankyrin
	-274	62958607	62965708	Solyc04g078130	Clathrin-coat assembly protein-like (AHRD V1 **-- Q6Z9Z3_ORYSJ)%3B contains Interpro domain(s) IPR015260 Syntaxin 6%2C N-terminal
	-273	62965957	62967201	Solyc04g078140	Cytochrome B5 (AHRD V1 **** Q9ZSP7_PETHY)%3B contains Interpro domain(s) IPR001199 Cytochrome b5
	-269	62966949	62971304	Solyc04g078150	Unknown Protein (AHRD V1)
	-267	62970150	62973619	Solyc04g078160	Genomic DNA chromosome 5 P1 clone MKD15 (AHRD V1 ***- Q9FMY0_ARATH)
	-262	62975642	62978282	Solyc04g078170	Tetratricopeptide repeat-containing protein (AHRD V1 **-- D7MQ06_ARALY)%3B contains Interpro domain(s) IPR011990 Tetratricopeptide-like helical
	-256	62984142	62984393	Solyc04g078180	Unknown Protein (AHRD V1)
	-252	62985515	62987765	Solyc04g078190	Lipase-like protein (AHRD V1 **-- Q6ZLH2_ORYSJ)%3B contains Interpro domain(s) IPR006873 Protein of unknown function DUF620
	-234	63005029	63005842	Solyc04g078200	Gibberellin-regulated family protein (AHRD V1 **-- D7MT35_ARALY)%3B contains Interpro domain(s) IPR003854 Gibberellin regulated protein
	-226	63009034	63014006	Solyc04g078210	Pumilio (AHRD V1 *-*- Q16M53_AEDAE)%3B contains Interpro domain(s) IPR011989 Armadillo-like helical
	-219	63020978	63021217	Solyc04g078220	Metal transporter Nramp2 (AHRD V1 *-*- NRAM2_ARATH)%3B contains Interpro domain(s) IPR001046 Natural resistance-associated macrophage protein
	-218	63021305	63021853	Solyc04g078230	Natural resistance-associated macrophage protein 5 (AHRD V1 **-- D7M9F1_ARALY)%3B contains Interpro domain(s) IPR001046 Natural resistance-associated macrophage protein
	-217	63021935	63022756	Solyc04g078240	Natural resistance associated macrophage protein (AHRD V1 *--- B3W4E1_BRAJU)%3B contains Interpro domain(s) IPR001046 Natural resistance-associated macrophage protein
	-212	63023436	63027801	Solyc04g078250	Manganese transport protein mntH (AHRD V1 **-* MNTH_LACBR)%3B contains Interpro domain(s) IPR001046 Natural resistance-associated macrophage protein
	-203	63037130	63037417	Solyc04g078260	Unknown Protein (AHRD V1)
	-199	63038725	63041236	Solyc04g078270	Cytochrome P450
	-191	63048328	63048907	Solyc04g078280	Unknown Protein (AHRD V1)
	-188	63048931	63051988	Solyc04g078290	Cytochrome P450
	-179	63058190	63061625	Solyc04g078300	MADS-box transcription factor 1 (AHRD V1 *-*- D1MFS6_HEVBR)%3B contains Interpro domain(s) IPR002100 Transcription factor%2C MADS-box
	-171	63067246	63069126	Solyc04g078310	Cyclin A-like protein (AHRD V1 ***- Q40492_TOBAC)%3B contains Interpro domain(s) IPR015453 G2/mitotic-specific cyclin A
	-158	63071074	63081872	Solyc04g078320	WD-40 repeat family protein (AHRD V1 **-- D7MKQ9_ARALY)%3B contains Interpro domain(s) IPR020472 G-protein beta WD-40 repeat%2C region
	-135	63103059	63105046	Solyc04g078340	Cytochrome P450
	-134	63105071	63105696	Solyc04g078350	N-hydroxycinnamoyl/benzoyltransferase 3 (AHRD V1 *-*- Q00M87_SOYBN)%3B contains Interpro domain(s) IPR003480 Transferase
	-131	63106650	63109031	Solyc04g078360	Cytochrome P450
	-127	63111131	63113197	Solyc04g078370	Cytochrome P450
	-126	63114111	63114569	Solyc04g078380	MFP1 attachment factor 1 (AHRD V1 **-- Q9M7N4_SOYBN)
	-108	63131062	63131712	Solyc04g078390	F-box protein (AHRD V1 *-*- A3RJX0_GOSHI)%3B contains Interpro domain(s) IPR001810 Cyclin-like F-box
	-89	63143722	63151404	Solyc04g078400	Chromatin modification-related protein EAF3 (AHRD V1 **-- B6TDE5_MAIZE)%3B contains Interpro domain(s) IPR008676 MRG
	-83	63154103	63157008	Solyc04g078410	Receptor protein kinase-like (AHRD V1 **** Q5QLM8_ORYSJ)%3B contains Interpro domain(s) IPR002290 Serine/threonine protein kinase
	-77	63161896	63162882	Solyc04g078420	MYB transcription factor (AHRD V1 *-*- A3F8D7_CAPAN)%3B contains Interpro domain(s) IPR015495 Myb transcription factor
	-60	63178311	63179699	Solyc04g078430	Acetyl xylan esterase A (AHRD V1 **-- C3QXY1_9BACE)%3B contains Interpro domain(s) IPR005181 Protein of unknown function DUF303%2C acetylesterase putative
	-56	63182568	63183809	Solyc04g078440	Acetyl xylan esterase A (AHRD V1 **-- D7J664_9BACE)%3B contains Interpro domain(s) IPR005181 Protein of unknown function DUF303%2C acetylesterase putative
	-55	63184297	63184807	Solyc04g078450	Unknown Protein (AHRD V1)
	-54	63184658	63186218	Solyc04g078460	N(4)-(Beta-N-acetylglucosaminyl)-L-asparaginase (AHRD V1 **** ASPG_ELIMR)%3B contains Interpro domain(s) IPR000246 Peptidase T2%2C asparaginase 2
	-36	63202571	63204421	Solyc04g078470	Cyclin D3-1 (AHRD V1 ***- Q2ABE7_CAMSI)%3B contains Interpro domain(s) IPR015451 Cyclin D
	-21	63212751	63219324	Solyc04g078480	DNA-directed RNA polymerase (Fragment) (AHRD V1 *-*- D7UBN7_VITVI)
	-13	63225186	63226790	Solyc04g078490	F-box/LRR-repeat protein 2 (AHRD V1 *-*- B4G0B1_MAIZE)%3B contains Interpro domain(s) IPR001810 Cyclin-like F-box
	-9	63230246	63230941	Solyc04g078500	Cyclin J18 (AHRD V1 ***- D7LPW9_ARALY)%3B contains Interpro domain(s) IPR013763 Cyclin-related
	-5	63231476	63235189	Solyc04g078510	RER1 protein (AHRD V1 ***- Q9P0H9_HUMAN)%3B contains Interpro domain(s) IPR004932 Retrieval of early ER protein Rer1
	-1	63236742	63238891	Solyc04g078520	Uncharacterized basic helix-loop-helix protein At1g06150 (AHRD V1 *-*- Y1615_ARATH)
	0	63240674	63242397	Solyc04g078530	Acetyl xylan esterase A (AHRD V1 **-- D0TLQ4_9BACE)%3B contains Interpro domain(s) IPR005181 Protein of unknown function DUF303%2C acetylesterase putative
	2	63242932	63246659	Solyc04g078540	Cathepsin B-like cysteine proteinase (AHRD V1 **-* CYSP_SCHMA)%3B contains Interpro domain(s) IPR013128 Peptidase C1A%2C papain
	18	63259221	63261046	Solyc04g078550	WRKY transcription factor 2 (AHRD V1 ***- A7UGC9_SOLTU)%3B contains Interpro domain(s) IPR003657 DNA-binding WRKY
	24	63264781	63265935	Solyc04g078560	LRR receptor-like serine/threonine-protein kinase%2C RLP
	27	63268411	63269638	Solyc04g078570	Unknown Protein (AHRD V1)%3B contains Interpro domain(s) IPR004332 Transposase%2C MuDR%2C plant
	29	63270352	63272272	Solyc04g078580	Serine/threonine-protein phosphatase 7 long form homolog (AHRD V1 **-- PPP7L_ARATH)%3B contains Interpro domain(s) IPR019557 Aminotransferase-like%2C plant mobile domain
	34	63274919	63277819	Solyc04g078590	Receptor like kinase%2C RLK
	38	63279601	63283599	Solyc04g078600	Genomic DNA chromosome 5 P1 clone MCA23 (AHRD V1 **-- Q9FIJ8_ARATH)
	43	63284222	63294932	Solyc04g078610	Kinesin-like protein (AHRD V1 ***- Q8GS71_ARATH)%3B contains Interpro domain(s) IPR001752 Kinesin%2C motor region
	68	63308718	63312836	Solyc04g078620	Ubiquitin-conjugating enzyme E2 I (AHRD V1 ***- B6U359_MAIZE)%3B contains Interpro domain(s) IPR000608 Ubiquitin-conjugating enzyme%2C E2
	73	63314639	63317649	Solyc04g078630	SPRY domain-containing protein (AHRD V1 *-*- B6JYC6_SCHJY)
	91	63332264	63332710	Solyc04g078640	Ethylene-responsive transcription factor 5 (AHRD V1 *-*- EF102_ARATH)%3B contains Interpro domain(s) IPR001471 Pathogenesis-related transcriptional factor and ERF%2C DNA-binding
	104	63345069	63346492	Solyc04g078650	WUSCHEL-related homeobox-containing protein 4 (AHRD V1 ***- C0LAL8_9MAGN)%3B contains Interpro domain(s) IPR001356 Homeobox
	118	63359490	63360836	Solyc04g078660	Hydroxycinnamoyl transferase (AHRD V1 **-* D2XJ64_9MAGN)%3B contains Interpro domain(s) IPR003480 Transferase
	124	63365090	63367459	Solyc04g078670	NAC domain transcription factor (AHRD V1 **** Q5DM35_WHEAT)%3B contains Interpro domain(s) IPR003441 No apical meristem (NAM) protein
	138	63379078	63383131	Solyc04g078680	RING-finger protein-like (AHRD V1 *-*- Q5QLR6_ORYSJ)%3B contains Interpro domain(s) IPR018957 Zinc finger%2C C3HC4 RING-type
	144	63385143	63389952	Solyc04g078690	BHLH transcription factor (AHRD V1 *-*- B6TXR4_MAIZE)%3B contains Interpro domain(s) IPR001092 Basic helix-loop-helix dimerisation region bHLH
	150	63390955	63394514	Solyc04g078700	Receptor-like protein kinase (AHRD V1 ***- Q0WPA7_ARATH)%3B contains Interpro domain(s) IPR002290 Serine/threonine protein kinase
	155	63396538	63398712	Solyc04g078710	Subtilisin-like protease (AHRD V1 **-- O82777_SOLLC)%3B contains Interpro domain(s) IPR015500 Peptidase S8%2C subtilisin-related
	159	63399903	63402080	Solyc04g078720	Subtilisin-like protease (AHRD V1 **-- Q38708_ALNGL)%3B contains Interpro domain(s) IPR015500 Peptidase S8%2C subtilisin-related
	162	63403301	63405475	Solyc04g078730	Subtilisin-like protease (AHRD V1 **-- Q38708_ALNGL)%3B contains Interpro domain(s) IPR015500 Peptidase S8%2C subtilisin-related
	166	63407131	63409778	Solyc04g078740	Subtilisin-like protease (AHRD V1 **-- Q38708_ALNGL)%3B contains Interpro domain(s) IPR015500 Peptidase S8%2C subtilisin-related
	173	63414235	63416739	Solyc04g078750	Harpin-induced protein (AHRD V1 ***- B6TDG9_MAIZE)%3B contains Interpro domain(s) IPR010847 Harpin-induced 1
	178	63418682	63421186	Solyc04g078760	Protein binding protein (AHRD V1 ***- D7KWR9_ARALY)%3B contains Interpro domain(s) IPR001841 Zinc finger%2C RING-type IPR017066 S-ribonuclease binding protein%2C SBP1%2C pollen
	202	63443216	63444533	Solyc04g078770	Heat stress transcription factor (AHRD V1 *-*- D4QAU8_CARPA)%3B contains Interpro domain(s) IPR000232 Heat shock factor (HSF)-type%2C DNA-binding
	207	63448429	63453143	Solyc04g078780	WD repeat protein 18 (AHRD V1 **-- B0WSI0_CULQU)%3B contains Interpro domain(s) IPR020472 G-protein beta WD-40 repeat%2C region
	218	63458764	63460076	Solyc04g078790	BHLH transcription factor-like (AHRD V1 *--- Q8S0N2_ORYSJ)%3B contains Interpro domain(s) IPR001092 Basic helix-loop-helix dimerisation region bHLH
	228	63469368	63472111	Solyc04g078800	Lipase class 3-like (AHRD V1 ***- Q6Z307_ORYSJ)%3B contains Interpro domain(s) IPR002921 Lipase%2C class 3
	231	63472496	63477228	Solyc04g078810	Remorin (AHRD V1 ***- Q00M66_SOYBN)%3B contains Interpro domain(s) IPR005516 Remorin%2C C-terminal region
	247	63487926	63492064	Solyc04g078820	Annexin (AHRD V1 ***- B3TLL7_ELAGV)%3B contains Interpro domain(s) IPR015472 Annexin like protein IPR001464 Annexin
	252	63492838	63499793	Solyc04g078830	THO complex subunit 5 homolog (AHRD V1 *-*- THOC5_DANRE)%3B contains Interpro domain(s) IPR019163 THO complex%2C subunit 5
	260	63500731	63504038	Solyc04g078840	BZIP transcription factor (AHRD V1 **-* Q0PN11_9FABA)%3B contains Interpro domain(s) IPR011616 bZIP transcription factor%2C bZIP-1
	269	63509930	63514385	Solyc04g078850	DNA-directed RNA polymerase (Fragment) (AHRD V1 *-*- Q5D868_SPIOL)
	279	63519974	63526820	Solyc04g078860	Glutamate-gated kainate-type ion channel receptor subunit GluR5 (AHRD V1 **** B9MVR4_POPTR)%3B contains Interpro domain(s) IPR015683 Glutamate receptor-related
	290	63531021	63537786	Solyc04g078870	Serine/threonine-protein kinase 38 (AHRD V1 ***- B6U4A0_MAIZE)%3B contains Interpro domain(s) IPR002290 Serine/threonine protein kinase
	298	63539262	63541664	Solyc04g078880	Genomic DNA chromosome 5 P1 clone MBD2 (AHRD V1 ***- Q9FMM9_ARATH)
SNP_ID	SNP	Chromosome	Position	P_value
12	464237118	4	64237118	9.97221e-11
Genes in near region:
	Distance(kb)	start_pos	end_pos	locus	annotation
	-286	63948225	63950136	Solyc04g079470	Serpin (Serine protease inhibitor) (AHRD V1 **-* Q53P13_ORYSJ)%3B contains Interpro domain(s) IPR015554 Protease inhibitor I4%2C serpin%2C plant
	-284	63950580	63952328	Solyc04g079480	Serpin (Serine protease inhibitor) (AHRD V1 **-* Q53P13_ORYSJ)%3B contains Interpro domain(s) IPR015554 Protease inhibitor I4%2C serpin%2C plant
	-284	63952704	63952994	Solyc04g079490	Serpin (Serine protease inhibitor) (AHRD V1 **-* Q53P13_ORYSJ)%3B contains Interpro domain(s) IPR015554 Protease inhibitor I4%2C serpin%2C plant
	-282	63953169	63954377	Solyc04g079500	Serpin 4 (AHRD V1 *--- C0LF33_WHEAT)%3B contains Interpro domain(s) IPR015554 Protease inhibitor I4%2C serpin%2C plant
	-277	63957732	63959897	Solyc04g079510	Peptide transporter (AHRD V1 **-* A6YJX4_9MAGN)%3B contains Interpro domain(s) IPR000109 TGF-beta receptor%2C type I/II extracellular region
	-272	63961302	63964144	Solyc04g079520	Peptide transporter (AHRD V1 **-* A6YJX4_9MAGN)%3B contains Interpro domain(s) IPR000109 TGF-beta receptor%2C type I/II extracellular region
	-269	63965072	63967579	Solyc04g079530	Solute carrier family 15 member 4 (AHRD V1 **-- S15A4_BOVIN)%3B contains Interpro domain(s) IPR000109 TGF-beta receptor%2C type I/II extracellular region
	-265	63968159	63971538	Solyc04g079540	Genomic DNA chromosome 5 P1 clone MUB3 (AHRD V1 *-*- Q9FLG7_ARATH)
	-261	63972192	63975427	Solyc04g079550	Signal peptidase I (AHRD V1 *-*- B4W1T4_9CYAN)%3B contains Interpro domain(s) IPR000223 Peptidase S26A%2C signal peptidase I
	-248	63983135	63988134	Solyc04g079560	Lysine/histidine transporter (AHRD V1 **** B9MVJ1_POPTR)%3B contains Interpro domain(s) IPR013057 Amino acid transporter%2C transmembrane
	-245	63990535	63991254	Solyc04g079570	Dof zinc finger protein (AHRD V1 *-*- Q0PY33_SOLLC)%3B contains Interpro domain(s) IPR003851 Zinc finger%2C Dof-type
	-235	63996841	64001369	Solyc04g083160	cytochrome P450
	-227	64004110	64010106	Solyc04g079590	B3 domain-containing protein Os03g0619600 (AHRD V1 ***- Y3196_ORYSJ)%3B contains Interpro domain(s) IPR003340 Transcriptional factor B3
	-212	64020846	64024218	Solyc04g079600	Myb family transcription factor-like (AHRD V1 *-** Q84NK2_ORYSJ)%3B contains Interpro domain(s) IPR006447 Myb-like DNA-binding region%2C SHAQKYF class
	-202	64032254	64034180	Solyc04g079640	Cytochrome P450
	-198	64036572	64038595	Solyc04g079660	Cytochrome P450
	-190	64046744	64046947	Solyc04g079670	Unknown Protein (AHRD V1)
	-184	64050601	64052447	Solyc04g079680	Cytochrome P450
	-176	64056102	64060286	Solyc04g079690	Receptor-like protein kinase 2 (AHRD V1 *-*- RCH2_ARATH)%3B contains Interpro domain(s) IPR002290 Serine/threonine protein kinase
	-172	64062520	64064314	Solyc04g079700	WD-40 repeat family protein (AHRD V1 **-- Q1EPE0_MUSAC)%3B contains Interpro domain(s) IPR020472 G-protein beta WD-40 repeat%2C region
	-147	64085181	64089414	Solyc04g079710	Receptor-like kinase (AHRD V1 *-** A7VM25_MARPO)%3B contains Interpro domain(s) IPR002290 Serine/threonine protein kinase
	-146	64089034	64090899	Solyc04g079720	Transferase family protein (AHRD V1 **-- D7KCY6_ARALY)%3B contains Interpro domain(s) IPR003480 Transferase
	-141	64093804	64095408	Solyc04g079730	cytochrome P450
	-134	64099878	64102712	Solyc04g079740	Os01g0704200 protein (Fragment) (AHRD V1 *-*- Q0JK10_ORYSJ)
	-132	64102809	64104727	Solyc04g079750	Octanoyltransferase (AHRD V1 ***- C7QW96_CYAP0)%3B contains Interpro domain(s) IPR000544 Lipoate-protein ligase B
	-128	64106156	64108160	Solyc04g079760	Os07g0656700 protein (Fragment) (AHRD V1 *--- Q0D403_ORYSJ)%3B contains Interpro domain(s) IPR005134 Uncharacterised protein family UPF0114
	-124	64108437	64112407	Solyc04g079770	Glycosyl transferase family 2 (AHRD V1 *--- D3EJR5_GEOS4)%3B contains Interpro domain(s) IPR006852 Protein of unknown function DUF616
	-120	64113641	64116532	Solyc04g079780	Ariadne-like ubiquitin ligase (AHRD V1 **-* D3AZ84_POLPA)%3B contains Interpro domain(s) IPR002867 Zinc finger%2C C6HC-type
	-117	64117020	64119625	Solyc04g079790	30S ribosomal protein S9 (AHRD V1 *-*- B6SZ34_MAIZE)%3B contains Interpro domain(s) IPR000754 Ribosomal protein S9
	-116	64120261	64120865	Solyc04g079800	F-box/FBD/LRR-repeat protein At1g13570 (AHRD V1 ***- FDL1_ARATH)%3B contains Interpro domain(s) IPR013596 FBD
	-114	64121636	64123063	Solyc04g079810	F-box/LRR-repeat protein 13 (AHRD V1 ***- FBL13_ARATH)%3B contains Interpro domain(s) IPR001810 Cyclin-like F-box
	-103	64129353	64133449	Solyc04g079820	Inositol 5-phosphatase 4 (AHRD V1 ***- Q8I7P3_DICDI)%3B contains Interpro domain(s) IPR000300 Inositol polyphosphate related phosphatase
	-90	64135955	64146864	Solyc04g079830	BEL1-like homeodomain protein 2 (AHRD V1 *--- BLH2_ARATH)%3B contains Interpro domain(s) IPR006563 POX
	-72	64157385	64164806	Solyc04g079840	LIM domain-binding protein (AHRD V1 *--* B0WXP3_CULQU)%3B contains Interpro domain(s) IPR001781 Zinc finger%2C LIM-type
	-67	64165505	64169231	Solyc04g079850	Pentatricopeptide repeat-containing protein (AHRD V1 ***- D7KHC1_ARALY)%3B contains Interpro domain(s) IPR002885 Pentatricopeptide repeat
	-53	64182547	64183578	Solyc04g079860	Glycosyltransferase family GT8 protein (AHRD V1 ***- D0ECQ6_POPDE)%3B contains Interpro domain(s) IPR002495 Glycosyl transferase%2C family 8
	-41	64193977	64195682	Solyc04g079870	Seryl-tRNA synthetase (AHRD V1 **** D7M641_ARALY)%3B contains Interpro domain(s) IPR002317 Seryl-tRNA synthetase%2C class IIa
	-36	64198646	64200715	Solyc04g079880	1-acyl-sn-glycerol-3-phosphate acyltransferase (AHRD V1 **** B2LWM4_RICCO)%3B contains Interpro domain(s) IPR002123 Phospholipid/glycerol acyltransferase
	-31	64204958	64206081	Solyc04g079890	Thaumatin-like protein (AHRD V1 ***- O24468_ARATH)%3B contains Interpro domain(s) IPR001938 Thaumatin%2C pathogenesis-related
	-22	64207168	64214934	Solyc04g079900	GP63 leishmanolysin (Metallo-peptidase clan ma(M) family m8) (AHRD V1 *--- A4H637_LEIBR)%3B contains Interpro domain(s) IPR001577 Peptidase M8%2C leishmanolysin
	-9	64225438	64227185	Solyc04g079910	Coiled-coil domain-containing protein 109A (AHRD V1 *--- C109A_MOUSE)%3B contains Interpro domain(s) IPR006769 Protein of unknown function DUF607
	7	64244783	64251108	Solyc04g079920	Pre-mRNA-splicing factor cwc22 (AHRD V1 ***- B0W4Z5_CULQU)%3B contains Interpro domain(s) IPR003890 MIF4G-like%2C type 3
	14	64251667	64254931	Solyc04g079930	Os10g0358600 protein (Fragment) (AHRD V1 ***- Q0IY80_ORYSJ)
	22	64259654	64264307	Solyc04g079940	NAC domain protein IPR003441 (AHRD V1 ***- B9MVE5_POPTR)%3B contains Interpro domain(s) IPR003441 No apical meristem (NAM) protein
	32	64269343	64272861	Solyc04g079950	MT-A70 family (AHRD V1 *-*- C9S7M7_VERA1)%3B contains Interpro domain(s) IPR007757 MT-A70
	39	64276801	64277892	Solyc04g079960	Geranylgeranyl pyrophosphate synthase 2 (AHRD V1 ***- Q1A7S9_SOLLC)%3B contains Interpro domain(s) IPR000092 Polyprenyl synthetase
	46	64283561	64287390	Solyc04g079970	Ubiquitin-conjugating enzyme E2 11 (AHRD V1 ***- UBC11_ARATH)%3B contains Interpro domain(s) IPR000608 Ubiquitin-conjugating enzyme%2C E2
	52	64289859	64291884	Solyc04g079980	BES1/BZR1 homolog protein 2 (AHRD V1 **-- BEH2_ARATH)%3B contains Interpro domain(s) IPR008540 BZR1%2C transcriptional repressor
	56	64293453	64297493	Solyc04g079990	DNA-3-methyladenine glycosylase I (AHRD V1 ***- B6U9I4_MAIZE)%3B contains Interpro domain(s) IPR005019 Methyladenine glycosylase
	66	64303131	64303901	Solyc04g080000	Peroxisomal membrane protein 11-3 (AHRD V1 ***- PX113_ORYSJ)%3B contains Interpro domain(s) IPR008733 Peroxisomal biogenesis factor 11
	71	64308221	64310468	Solyc04g080010	UDP-glucosyltransferase (AHRD V1 **** B8QI32_9MAGN)%3B contains Interpro domain(s) IPR002213 UDP-glucuronosyl/UDP-glucosyltransferase
	77	64314148	64321183	Solyc04g080020	Acyltransferase family protein (AHRD V1 ***- Q22SV8_TETTH)%3B contains Interpro domain(s) IPR002123 Phospholipid/glycerol acyltransferase
	84	64321652	64324900	Solyc04g080030	PPPDE peptidase domain-containing protein 1 (AHRD V1 **-- PPDE1_XENLA)%3B contains Interpro domain(s) IPR008580 Protein of unknown function DUF862%2C eukaryotic
	95	64332561	64338195	Solyc04g080040	UBA/TS-N domain protein (AHRD V1 *--- B6QFU5_PENMQ)%3B contains Interpro domain(s) IPR001623 Heat shock protein DnaJ%2C N-terminal
	101	64339089	64352147	Solyc04g080050	Xenotropic and polytropic retrovirus receptor (AHRD V1 **-- B2GU54_XENTR)%3B contains Interpro domain(s) IPR004342 EXS%2C C-terminal
	119	64356651	64360405	Solyc04g080060	APO protein 4%2C mitochondrial (AHRD V1 ***- APO4_ARATH)%3B contains Interpro domain(s) IPR008512 Protein of unknown function DUF794%2C plant
	124	64361779	64362354	Solyc04g080070	Unknown Protein (AHRD V1)%3B contains Interpro domain(s) IPR000626 Ubiquitin
	126	64363295	64365846	Solyc04g080080	Glycosyltransferase family 77 protein (AHRD V1 ***- C1N277_MICPS)%3B contains Interpro domain(s) IPR003388 Reticulon
	130	64368065	64372599	Solyc04g080090	Phosphatase PTC7 homolog (AHRD V1 *-*- C1BT38_9MAXI)%3B contains Interpro domain(s) IPR010822 Sporulation stage II%2C protein E C-terminal
	137	64374241	64377538	Solyc04g080100	Cytochrome P450
	141	64378782	64379500	Solyc04g080110	APO protein 4%2C mitochondrial (AHRD V1 ***- APO4_ARATH)%3B contains Interpro domain(s) IPR008512 Protein of unknown function DUF794%2C plant
	142	64379538	64381376	Solyc04g080120	Pentatricopeptide repeat-containing protein (AHRD V1 ***- D7L1Q4_ARALY)%3B contains Interpro domain(s) IPR002885 Pentatricopeptide repeat
	147	64384821	64387915	Solyc04g080130	Zinc finger protein (AHRD V1 *-*- Q9LVQ7_ARATH)%3B contains Interpro domain(s) IPR007087 Zinc finger%2C C2H2-type
	159	64396757	64411128	Solyc04g080140	Myxococcales GC_trans_RRR domain protein (AHRD V1 *-*- B4UJ57_ANASK)
	179	64416167	64417297	Solyc04g080150	60S ribosomal protein L11 (AHRD V1 ***- D7LJC6_ARALY)%3B contains Interpro domain(s) IPR002132 Ribosomal protein L5
	182	64419393	64428069	Solyc04g080160	COP9 signalosome complex subunit 4 (AHRD V1 ***- B4FCA4_MAIZE)%3B contains Interpro domain(s) IPR000717 Proteasome component region PCI
	191	64428537	64439327	Solyc04g080170	Protein serine/threonine kinase (AHRD V1 *-** D3BAM4_POLPA)%3B contains Interpro domain(s) IPR002290 Serine/threonine protein kinase
	206	64443315	64445234	Solyc04g080180	Uncharacterized membrane protein At1g75140 (AHRD V1 ***- Y1514_ARATH)%3B contains Interpro domain(s) IPR011044 Quinoprotein amine dehydrogenase%2C beta chain-like
	211	64448802	64452485	Solyc04g080190	Pore protein of (OEP24) (AHRD V1 **-- O49929_PEA)
	220	64457595	64461418	Solyc04g080200	Unknown Protein (AHRD V1)
	224	64461786	64462586	Solyc04g080210	Plant-specific domain TIGR01568 family protein (AHRD V1 *--- B6SHS0_MAIZE)%3B contains Interpro domain(s) IPR006458 Protein of unknown function DUF623%2C plant
	229	64466898	64469810	Solyc04g080220	Os12g0581300 protein (Fragment) (AHRD V1 *-*- Q0IMB2_ORYSJ)%3B contains Interpro domain(s) IPR006873 Protein of unknown function DUF620
	238	64475749	64478696	Solyc04g080230	BAC19.4 (AHRD V1 ***- Q9FYX2_SOLLC)%3B contains Interpro domain(s) IPR010608 Protein of unknown function DUF1195
	242	64479941	64489818	Solyc04g080240	PERQ amino acid-rich with GYF domain-containing protein 2 (AHRD V1 *-*- PERQ2_MOUSE)%3B contains Interpro domain(s) IPR003169 GYF
	254	64491945	64494038	Solyc04g080250	Deoxyuridine 5%26apos-triphosphate nucleotidohydrolase (AHRD V1 ***- C1E7B9_9CHLO)%3B contains Interpro domain(s) IPR008181 DeoxyUTP pyrophosphatase subfamily 1
	260	64497638	64500851	Solyc04g080260	Glucan endo-1 3-beta-glucosidase 7 (AHRD V1 ***- B6T289_MAIZE)%3B contains Interpro domain(s) IPR013781 Glycoside hydrolase%2C subgroup%2C catalytic core
	267	64504855	64509834	Solyc04g080270	Genomic DNA chromosome 5 P1 clone MJB21 (AHRD V1 *-*- Q9FMZ3_ARATH)
	277	64514821	64517275	Solyc04g080280	Unknown Protein (AHRD V1)
	292	64529813	64532449	Solyc04g080290	CRAL/TRIO domain containing protein expressed (AHRD V1 **-- Q75GU9_ORYSJ)%3B contains Interpro domain(s) IPR001251 Cellular retinaldehyde-binding/triple function%2C C-terminal
	295	64532601	64536307	Solyc04g080300	2-hydroxyacid dehydrongenase (Fragment) (AHRD V1 *-*- C6F725_PSEMZ)
SNP_ID	SNP	Chromosome	Position	P_value
13	464530424	4	64530424	3.31256e-08
Genes in near region:
	Distance(kb)	start_pos	end_pos	locus	annotation
	-279	64244783	64251108	Solyc04g079920	Pre-mRNA-splicing factor cwc22 (AHRD V1 ***- B0W4Z5_CULQU)%3B contains Interpro domain(s) IPR003890 MIF4G-like%2C type 3
	-275	64251667	64254931	Solyc04g079930	Os10g0358600 protein (Fragment) (AHRD V1 ***- Q0IY80_ORYSJ)
	-266	64259654	64264307	Solyc04g079940	NAC domain protein IPR003441 (AHRD V1 ***- B9MVE5_POPTR)%3B contains Interpro domain(s) IPR003441 No apical meristem (NAM) protein
	-257	64269343	64272861	Solyc04g079950	MT-A70 family (AHRD V1 *-*- C9S7M7_VERA1)%3B contains Interpro domain(s) IPR007757 MT-A70
	-252	64276801	64277892	Solyc04g079960	Geranylgeranyl pyrophosphate synthase 2 (AHRD V1 ***- Q1A7S9_SOLLC)%3B contains Interpro domain(s) IPR000092 Polyprenyl synthetase
	-243	64283561	64287390	Solyc04g079970	Ubiquitin-conjugating enzyme E2 11 (AHRD V1 ***- UBC11_ARATH)%3B contains Interpro domain(s) IPR000608 Ubiquitin-conjugating enzyme%2C E2
	-238	64289859	64291884	Solyc04g079980	BES1/BZR1 homolog protein 2 (AHRD V1 **-- BEH2_ARATH)%3B contains Interpro domain(s) IPR008540 BZR1%2C transcriptional repressor
	-232	64293453	64297493	Solyc04g079990	DNA-3-methyladenine glycosylase I (AHRD V1 ***- B6U9I4_MAIZE)%3B contains Interpro domain(s) IPR005019 Methyladenine glycosylase
	-226	64303131	64303901	Solyc04g080000	Peroxisomal membrane protein 11-3 (AHRD V1 ***- PX113_ORYSJ)%3B contains Interpro domain(s) IPR008733 Peroxisomal biogenesis factor 11
	-219	64308221	64310468	Solyc04g080010	UDP-glucosyltransferase (AHRD V1 **** B8QI32_9MAGN)%3B contains Interpro domain(s) IPR002213 UDP-glucuronosyl/UDP-glucosyltransferase
	-209	64314148	64321183	Solyc04g080020	Acyltransferase family protein (AHRD V1 ***- Q22SV8_TETTH)%3B contains Interpro domain(s) IPR002123 Phospholipid/glycerol acyltransferase
	-205	64321652	64324900	Solyc04g080030	PPPDE peptidase domain-containing protein 1 (AHRD V1 **-- PPDE1_XENLA)%3B contains Interpro domain(s) IPR008580 Protein of unknown function DUF862%2C eukaryotic
	-192	64332561	64338195	Solyc04g080040	UBA/TS-N domain protein (AHRD V1 *--- B6QFU5_PENMQ)%3B contains Interpro domain(s) IPR001623 Heat shock protein DnaJ%2C N-terminal
	-178	64339089	64352147	Solyc04g080050	Xenotropic and polytropic retrovirus receptor (AHRD V1 **-- B2GU54_XENTR)%3B contains Interpro domain(s) IPR004342 EXS%2C C-terminal
	-170	64356651	64360405	Solyc04g080060	APO protein 4%2C mitochondrial (AHRD V1 ***- APO4_ARATH)%3B contains Interpro domain(s) IPR008512 Protein of unknown function DUF794%2C plant
	-168	64361779	64362354	Solyc04g080070	Unknown Protein (AHRD V1)%3B contains Interpro domain(s) IPR000626 Ubiquitin
	-164	64363295	64365846	Solyc04g080080	Glycosyltransferase family 77 protein (AHRD V1 ***- C1N277_MICPS)%3B contains Interpro domain(s) IPR003388 Reticulon
	-157	64368065	64372599	Solyc04g080090	Phosphatase PTC7 homolog (AHRD V1 *-*- C1BT38_9MAXI)%3B contains Interpro domain(s) IPR010822 Sporulation stage II%2C protein E C-terminal
	-152	64374241	64377538	Solyc04g080100	Cytochrome P450
	-150	64378782	64379500	Solyc04g080110	APO protein 4%2C mitochondrial (AHRD V1 ***- APO4_ARATH)%3B contains Interpro domain(s) IPR008512 Protein of unknown function DUF794%2C plant
	-149	64379538	64381376	Solyc04g080120	Pentatricopeptide repeat-containing protein (AHRD V1 ***- D7L1Q4_ARALY)%3B contains Interpro domain(s) IPR002885 Pentatricopeptide repeat
	-142	64384821	64387915	Solyc04g080130	Zinc finger protein (AHRD V1 *-*- Q9LVQ7_ARATH)%3B contains Interpro domain(s) IPR007087 Zinc finger%2C C2H2-type
	-119	64396757	64411128	Solyc04g080140	Myxococcales GC_trans_RRR domain protein (AHRD V1 *-*- B4UJ57_ANASK)
	-113	64416167	64417297	Solyc04g080150	60S ribosomal protein L11 (AHRD V1 ***- D7LJC6_ARALY)%3B contains Interpro domain(s) IPR002132 Ribosomal protein L5
	-102	64419393	64428069	Solyc04g080160	COP9 signalosome complex subunit 4 (AHRD V1 ***- B4FCA4_MAIZE)%3B contains Interpro domain(s) IPR000717 Proteasome component region PCI
	-91	64428537	64439327	Solyc04g080170	Protein serine/threonine kinase (AHRD V1 *-** D3BAM4_POLPA)%3B contains Interpro domain(s) IPR002290 Serine/threonine protein kinase
	-85	64443315	64445234	Solyc04g080180	Uncharacterized membrane protein At1g75140 (AHRD V1 ***- Y1514_ARATH)%3B contains Interpro domain(s) IPR011044 Quinoprotein amine dehydrogenase%2C beta chain-like
	-77	64448802	64452485	Solyc04g080190	Pore protein of (OEP24) (AHRD V1 **-- O49929_PEA)
	-69	64457595	64461418	Solyc04g080200	Unknown Protein (AHRD V1)
	-67	64461786	64462586	Solyc04g080210	Plant-specific domain TIGR01568 family protein (AHRD V1 *--- B6SHS0_MAIZE)%3B contains Interpro domain(s) IPR006458 Protein of unknown function DUF623%2C plant
	-60	64466898	64469810	Solyc04g080220	Os12g0581300 protein (Fragment) (AHRD V1 *-*- Q0IMB2_ORYSJ)%3B contains Interpro domain(s) IPR006873 Protein of unknown function DUF620
	-51	64475749	64478696	Solyc04g080230	BAC19.4 (AHRD V1 ***- Q9FYX2_SOLLC)%3B contains Interpro domain(s) IPR010608 Protein of unknown function DUF1195
	-40	64479941	64489818	Solyc04g080240	PERQ amino acid-rich with GYF domain-containing protein 2 (AHRD V1 *-*- PERQ2_MOUSE)%3B contains Interpro domain(s) IPR003169 GYF
	-36	64491945	64494038	Solyc04g080250	Deoxyuridine 5%26apos-triphosphate nucleotidohydrolase (AHRD V1 ***- C1E7B9_9CHLO)%3B contains Interpro domain(s) IPR008181 DeoxyUTP pyrophosphatase subfamily 1
	-29	64497638	64500851	Solyc04g080260	Glucan endo-1 3-beta-glucosidase 7 (AHRD V1 ***- B6T289_MAIZE)%3B contains Interpro domain(s) IPR013781 Glycoside hydrolase%2C subgroup%2C catalytic core
	-20	64504855	64509834	Solyc04g080270	Genomic DNA chromosome 5 P1 clone MJB21 (AHRD V1 *-*- Q9FMZ3_ARATH)
	-13	64514821	64517275	Solyc04g080280	Unknown Protein (AHRD V1)
	0	64529813	64532449	Solyc04g080290	CRAL/TRIO domain containing protein expressed (AHRD V1 **-- Q75GU9_ORYSJ)%3B contains Interpro domain(s) IPR001251 Cellular retinaldehyde-binding/triple function%2C C-terminal
	2	64532601	64536307	Solyc04g080300	2-hydroxyacid dehydrongenase (Fragment) (AHRD V1 *-*- C6F725_PSEMZ)
	13	64543722	64543982	Solyc04g080310	Unknown Protein (AHRD V1)%3B contains Interpro domain(s) IPR017956 AT hook%2C DNA-binding%2C conserved site
	19	64549641	64550714	Solyc04g080320	F-box family protein (AHRD V1 ***- B9N8U5_POPTR)%3B contains Interpro domain(s) IPR001810 Cyclin-like F-box
	23	64553548	64554942	Solyc04g080330	Peroxidase (AHRD V1 ***- Q5W5I3_PICAB)%3B contains Interpro domain(s) IPR002016 Haem peroxidase%2C plant/fungal/bacterial
	24	64555149	64559925	Solyc04g080340	Wyosine base formation domain protein (AHRD V1 *--- D3TCK2_ACIB4)%3B contains Interpro domain(s) IPR013917 Wyosine base formation
	31	64561795	64565104	Solyc04g080350	Genomic DNA chromosome 3 P1 clone MQC12 (AHRD V1 ***- Q9LTP9_ARATH)%3B contains Interpro domain(s) IPR019385 Phosphorylated adapter RNA export protein%2C RNA-binding domain
	36	64566435	64571429	Solyc04g080360	Dehydration-responsive family protein (AHRD V1 **-- D7LF23_ARALY)%3B contains Interpro domain(s) IPR004159 Protein of unknown function DUF248%2C methyltransferase putative
	41	64572226	64578611	Solyc04g080370	Cbs domain containing protein expressed (Fragment) (AHRD V1 *--- A6N095_ORYSI)%3B contains Interpro domain(s) IPR002550 Protein of unknown function DUF21
	51	64582422	64583698	Solyc04g080380	Unknown Protein (AHRD V1)
	54	64584774	64587158	Solyc04g080390	Unknown Protein (AHRD V1)
	57	64588039	64590108	Solyc04g080400	FAD-binding domain-containing protein (AHRD V1 **-- D7MMH8_ARALY)%3B contains Interpro domain(s) IPR006094 FAD linked oxidase%2C N-terminal
	60	64590478	64592592	Solyc04g080410	Myrosinase-binding protein (Fragment) (AHRD V1 **-- Q96341_BRANA)%3B contains Interpro domain(s) IPR001229 Mannose-binding lectin
	62	64593213	64595412	Solyc04g080420	Myrosinase binding protein (AHRD V1 **-- P93065_BRANA)%3B contains Interpro domain(s) IPR001229 Mannose-binding lectin
	70	64600523	64609790	Solyc04g080430	5%26apos-Nucleotidase (AHRD V1 **** C1FIJ4_9CHLO)%3B contains Interpro domain(s) IPR016695 Purine 5'-nucleotidase
	84	64615155	64619966	Solyc04g080440	Maf-like protein CV_0124 (AHRD V1 ***- B6TNZ3_MAIZE)%3B contains Interpro domain(s) IPR003697 Maf-like protein
	95	64626193	64627746	Solyc04g080450	Fatty acid elongase 3-ketoacyl-CoA synthase (AHRD V1 **** Q6DUV5_BRANA)%3B contains Interpro domain(s) IPR012392 Very-long-chain 3-ketoacyl-CoA synthase
	99	64630108	64636198	Solyc04g080460	Glucose transporter 8 (AHRD V1 ***- Q2KKJ3_SOLIN)%3B contains Interpro domain(s) IPR003663 Sugar/inositol transporter
	112	64642810	64646720	Solyc04g080470	DNA-3-methyladenine glycosylase 1 (AHRD V1 ***- B6U6Y8_MAIZE)%3B contains Interpro domain(s) IPR003265 HhH-GPD domain
	116	64647232	64649169	Solyc04g080480	AMP-dependent synthetase and ligase (AHRD V1 **-- D6ZEF9_SEGRD)%3B contains Interpro domain(s) IPR000873 AMP-dependent synthetase and ligase
	120	64650886	64652793	Solyc04g080490	Zinc finger-homeodomain protein 1 (Fragment) (AHRD V1 *--- B0LK17_YUCFI)%3B contains Interpro domain(s) IPR006456 ZF-HD homeobox protein Cys/His-rich dimerisation region
	130	64660948	64661601	Solyc04g080500	Myb family transcription factor (Fragment) (AHRD V1 **** D7KSM0_ARALY)%3B contains Interpro domain(s) IPR017884 SANT%2C eukarya
	134	64664993	64666050	Solyc04g080510	CBS domain containing protein expressed (AHRD V1 ***- Q84R32_ORYSJ)%3B contains Interpro domain(s) IPR000644 Cystathionine beta-synthase%2C core
	136	64666927	64668768	Solyc04g080520	Unknown Protein (AHRD V1)
	141	64671607	64673983	Solyc04g080530	Pectinesterase family protein (AHRD V1 **** D7LBW7_ARALY)%3B contains Interpro domain(s) IPR000070 Pectinesterase%2C catalytic
	145	64676105	64677648	Solyc04g080540	ST225 (AHRD V1 ***- B4YYB7_THEHA)
	154	64684613	64686699	Solyc04g080550	Phenylcoumaran benzylic ether reductase (AHRD V1 **** B6VRE8_TOBAC)%3B contains Interpro domain(s) IPR008030 NmrA-like
	156	64687335	64687910	Solyc04g080560	Unknown Protein (AHRD V1)
	158	64689317	64695236	Solyc04g080570	2%2C3%2C4%2C5-tetrahydropyridine-2%2C6-dicarboxylate N-acetyltransferase (AHRD V1 *--- DAPH_CLOB6)%3B contains Interpro domain(s) IPR011004 Trimeric LpxA-like
	166	64697407	64701248	Solyc04g080580	Kinase PfkB family (AHRD V1 **** D4WID3_BACOV)%3B contains Interpro domain(s) IPR011611 Carbohydrate/purine kinase
	171	64701655	64705978	Solyc04g080590	Proteasome subunit alpha type (AHRD V1 ***- Q8H1Y2_NICBE)%3B contains Interpro domain(s) IPR001353 Proteasome%2C subunit alpha/beta
	182	64713353	64720233	Solyc04g080600	UBA domain-containing protein (AHRD V1 *--- C9SNY0_VERA1)%3B contains Interpro domain(s) IPR001623 Heat shock protein DnaJ%2C N-terminal
	190	64720651	64725313	Solyc04g080610	Ornithine carbamoyltransferase (AHRD V1 **** Q9SEX4_CANLI)%3B contains Interpro domain(s) IPR002292 Ornithine carbamoyltransferase
	203	64733643	64737733	Solyc04g080620	Mannan endo-1 4-beta-mannosidase (AHRD V1 ***- A8FDC6_BACP2)%3B contains Interpro domain(s) IPR013781 Glycoside hydrolase%2C subgroup%2C catalytic core
	208	64738699	64739555	Solyc04g080630	50S ribosomal protein L31 (AHRD V1 ***- A5AHS8_VITVI)%3B contains Interpro domain(s) IPR002150 Ribosomal protein L31
	219	64750329	64751132	Solyc04g080640	Genomic DNA chromosome 5 TAC clone K1F13 (AHRD V1 ***- Q9FJZ5_ARATH)
	230	64760876	64765448	Solyc04g080650	Cytochrome P450
	237	64767590	64771869	Solyc04g080660	Carboxyl methyltransferase 4 (AHRD V1 **** B0ZB58_HUMLU)%3B contains Interpro domain(s) IPR005299 SAM dependent carboxyl methyltransferase
	250	64780769	64783505	Solyc04g080670	Inositol pentakisphosphate 2-kinase (AHRD V1 **** A7X641_SOYBN)%3B contains Interpro domain(s) IPR018009 Inositol-pentakisphosphate 2-kinase%2C metazoa
SNP_ID	SNP	Chromosome	Position	P_value
14	465796461	4	65796461	5.9396e-08
Genes in near region:
	Distance(kb)	start_pos	end_pos	locus	annotation
	-299	65494438	65496855	Solyc04g081550	Thaumatin-like protein (AHRD V1 **-- Q9ZQY9_ARATH)%3B contains Interpro domain(s) IPR001938 Thaumatin%2C pathogenesis-related
	-281	65512505	65515090	Solyc04g081560	Thaumatin-like protein (AHRD V1 **-- Q9STX6_ARATH)%3B contains Interpro domain(s) IPR001938 Thaumatin%2C pathogenesis-related
	-273	65517183	65522718	Solyc04g081570	Chaperone protein htpG (AHRD V1 **-- HTPG_MYCA1)%3B contains Interpro domain(s) IPR015566 Molecular chaperone%2C heat shock protein%2C endoplasmin
	-264	65525073	65531509	Solyc04g081580	ATP dependent RNA helicase (AHRD V1 **** B3LTF9_YEAS1)%3B contains Interpro domain(s) IPR011545 DNA/RNA helicase%2C DEAD/DEAH box type%2C N-terminal
	-259	65533005	65537274	Solyc04g081590	Receptor like kinase%2C RLK
	-249	65546358	65546944	Solyc04g081600	Unknown Protein (AHRD V1)
	-243	65552254	65552522	Solyc04g081610	Unknown Protein (AHRD V1)
	-206	65590248	65590460	Solyc04g081620	Unknown Protein (AHRD V1)
	-198	65595823	65597968	Solyc04g081630	Heat shock protein 90 (AHRD V1 ***- Q9MB32_ORYSA)%3B contains Interpro domain(s) IPR015566 Molecular chaperone%2C heat shock protein%2C endoplasmin
	-190	65604519	65606240	Solyc04g081640	Endoplasmin homolog (AHRD V1 *-*- ENPL_HORVU)%3B contains Interpro domain(s) IPR015566 Molecular chaperone%2C heat shock protein%2C endoplasmin
	-188	65607611	65608362	Solyc04g081650	Cyclin B (AHRD V1 ***- B6V744_POPTO)%3B contains Interpro domain(s) IPR004367 Cyclin%2C C-terminal
	-186	65608852	65609948	Solyc04g081660	Cyclin B (AHRD V1 ***- B6V744_POPTO)
	-183	65612054	65613022	Solyc04g081670	Vacuolar processing enzyme-3 (AHRD V1 **-- Q852T0_TOBAC)%3B contains Interpro domain(s) IPR001096 Peptidase C13%2C legumain
	-177	65617423	65618845	Solyc04g081680	Unknown Protein (AHRD V1)
	-175	65620542	65621009	Solyc04g081690	Unknown Protein (AHRD V1)
	-160	65632082	65635947	Solyc04g081700	Unknown Protein (AHRD V1)
	-151	65644119	65644654	Solyc04g081710	Unknown Protein (AHRD V1)
	-144	65651899	65652167	Solyc04g081720	Unknown Protein (AHRD V1)
	-129	65663862	65666630	Solyc04g081730	Unknown Protein (AHRD V1)
	-124	65667993	65672089	Solyc04g081740	Prostaglandin E synthase 2-like (AHRD V1 ***- B0S751_DANRE)%3B contains Interpro domain(s) IPR012335 Thioredoxin fold
	-114	65673246	65681962	Solyc04g081750	FYVE%2C RhoGEF and PH domain-containing protein 6 (AHRD V1 *--- FGD6_HUMAN)%3B contains Interpro domain(s) IPR000306 Zinc finger%2C FYVE-type
	-108	65683975	65687902	Solyc04g081760	GDSL esterase/lipase At3g43570 (AHRD V1 ***- GDL56_ARATH)%3B contains Interpro domain(s) IPR001087 Lipase%2C GDSL
	-104	65689952	65692175	Solyc04g081770	GDSL esterase/lipase At5g42170 (AHRD V1 ***- GDL90_ARATH)%3B contains Interpro domain(s) IPR001087 Lipase%2C GDSL
	-100	65693718	65695734	Solyc04g081780	GDSL esterase/lipase At1g20120 (AHRD V1 ***- GDL4_ARATH)%3B contains Interpro domain(s) IPR001087 Lipase%2C GDSL
	-96	65697802	65699957	Solyc04g081790	GDSL esterase/lipase At5g42170 (AHRD V1 ***- GDL90_ARATH)%3B contains Interpro domain(s) IPR001087 Lipase%2C GDSL
	-93	65701101	65702510	Solyc04g081800	GDSL esterase/lipase At5g42170 (AHRD V1 ***- GDL90_ARATH)%3B contains Interpro domain(s) IPR001087 Lipase%2C GDSL
	-89	65702611	65706769	Solyc04g081810	Subtilisin-like protease (AHRD V1 **-- Q9ZSP5_ARATH)%3B contains Interpro domain(s) IPR015500 Peptidase S8%2C subtilisin-related
	-80	65710329	65715578	Solyc04g081820	La domain containing protein expressed (AHRD V1 *--- Q8LMP9_ORYSJ)%3B contains Interpro domain(s) IPR006630 RNA-binding protein Lupus La
	-74	65720460	65721824	Solyc04g081830	UDP-glucosyltransferase (AHRD V1 ***- Q8LKG3_STERE)%3B contains Interpro domain(s) IPR002213 UDP-glucuronosyl/UDP-glucosyltransferase
	-70	65722182	65725778	Solyc04g081840	Unknown Protein (AHRD V1)%3B contains Interpro domain(s) IPR007749 Protein of unknown function DUF677
	-67	65725874	65728469	Solyc04g081850	UPF0436 protein C9orf6 homolog (AHRD V1 ***- CI006_XENLA)%3B contains Interpro domain(s) IPR011053 Single hybrid motif
	-64	65729103	65731641	Solyc04g081860	Peroxidase (AHRD V1 **** Q1PGA3_STRAF)%3B contains Interpro domain(s) IPR002016 Haem peroxidase%2C plant/fungal/bacterial
	-58	65734901	65737550	Solyc04g081870	Expansin (AHRD V1 ***- Q9FVH0_SOLLC)%3B contains Interpro domain(s) IPR002963 Expansin
	-50	65741854	65746245	Solyc04g081880	Ribonuclease P protein subunit p25 (AHRD V1 *--- RPP25_RAT)%3B contains Interpro domain(s) IPR002775 Alba%2C DNA/RNA-binding protein
	-42	65753761	65754165	Solyc04g081890	Ring H2 finger protein (AHRD V1 *-*- D9ZHD8_HYPPE)%3B contains Interpro domain(s) IPR018957 Zinc finger%2C C3HC4 RING-type
	-29	65763894	65766816	Solyc04g081900	Nucleoredoxin 1 (AHRD V1 **-- A8I9L1_CHLRE)%3B contains Interpro domain(s) IPR017936 Thioredoxin-like
	-19	65772076	65777008	Solyc04g081910	Calcium-dependent protein kinase (AHRD V1 **** Q8RW36_SOLLC)%3B contains Interpro domain(s) IPR002290 Serine/threonine protein kinase
	-16	65777213	65780345	Solyc04g081920	Pseudouridine synthase (AHRD V1 **** Q2S3B7_SALRD)%3B contains Interpro domain(s) IPR006225 Pseudouridine synthase%2C RluC/RluD
	-11	65781528	65784949	Solyc04g081930	Prolyl 4-hydroxylase alpha-2 subunit (AHRD V1 ***- B6TYA6_MAIZE)%3B contains Interpro domain(s) IPR006620 Prolyl 4-hydroxylase%2C alpha subunit
	-9	65785360	65787078	Solyc04g081940	Unknown Protein (AHRD V1)
	-5	65788897	65790926	Solyc04g081950	Pentatricopeptide repeat-containing protein (AHRD V1 ***- D7KIB0_ARALY)%3B contains Interpro domain(s) IPR002885 Pentatricopeptide repeat
	0	65796543	65797250	Solyc04g081960	Syringolide-induced protein 14-1-1 (Fragment) (AHRD V1 *-*- Q06H38_ARAHY)
	2	65798825	65800926	Solyc04g081970	Thioredoxin (AHRD V1 ***- D8U146_VOLCA)%3B contains Interpro domain(s) IPR013766 Thioredoxin domain
	6	65803079	65804534	Solyc04g081980	F-box domain-containing protein (AHRD V1 *-*- A4UV34_SOLTU)%3B contains Interpro domain(s) IPR001810 Cyclin-like F-box
	13	65809833	65815043	Solyc04g081990	Transporter major facilitator superfamily and tetracycline resistance protein (Fragment) (AHRD V1 **-* B7FRJ1_PHATR)%3B contains Interpro domain(s) IPR016196 Major facilitator superfamily%2C general substrate transporter
	20	65817451	65825737	Solyc04g082000	Phospholipase D (AHRD V1 **** Q6AVR2_ORYSJ)%3B contains Interpro domain(s) IPR011402 Phospholipase D%2C plant
	28	65825387	65825899	Solyc04g082010	Plastocyanin (AHRD V1 ***- Q0W9E5_SOLCO)%3B contains Interpro domain(s) IPR000923 Blue (type 1) copper domain
	31	65827959	65831257	Solyc04g082020	DNL zinc finger family protein (AHRD V1 **-- B6TGI7_MAIZE)%3B contains Interpro domain(s) IPR007853 Zinc finger%2C Zim17-type
	37	65834452	65835747	Solyc04g082030	Ornithine decarboxylase (AHRD V1 **** Q9SXF3_TOBAC)%3B contains Interpro domain(s) IPR002433 Ornithine decarboxylase
	49	65846201	65850695	Solyc04g082040	Predicted mechanosensitive ion channel (AHRD V1 *-*- Q2TZV3_ASPOR)%3B contains Interpro domain(s) IPR016688 Membrane protein%2C At2g17000%2C predicted
	57	65853783	65855674	Solyc04g082050	Cellular retinaldehyde-binding/triple function C-terminal (AHRD V1 **-- B6SN40_MAIZE)%3B contains Interpro domain(s) IPR001251 Cellular retinaldehyde-binding/triple function%2C C-terminal
	59	65856270	65858798	Solyc04g082060	F-box family protein (AHRD V1 ***- B9H1M6_POPTR)%3B contains Interpro domain(s) IPR005174 Protein of unknown function DUF295
	62	65859113	65861386	Solyc04g082070	tRNA pseudouridine synthase family protein (AHRD V1 *-** B6TLN6_MAIZE)%3B contains Interpro domain(s) IPR001406 Pseudouridine synthase I%2C TruA
	66	65862711	65863919	Solyc04g082080	Unknown Protein (AHRD V1)%3B contains Interpro domain(s) IPR017451 F-box associated type 1
	84	65880816	65884985	Solyc04g082090	Alpha-amylase (AHRD V1 ***- D1MEA8_SOLTU)%3B contains Interpro domain(s) IPR013775 Alpha-amylase%2C plant
	95	65891859	65893156	Solyc04g082100	Unknown Protein (AHRD V1)
	98	65895378	65898592	Solyc04g082110	Rop guanine nucleotide exchange factor 1 (AHRD V1 **-* ROGF1_ARATH)%3B contains Interpro domain(s) IPR005512 Rop nucleotide exchanger%2C PRONE
	107	65904366	65908817	Solyc04g082120	Prolyl endopeptidase (AHRD V1 **** B6U134_MAIZE)%3B contains Interpro domain(s) IPR002470 Peptidase S9A%2C prolyl oligopeptidase
	112	65908985	65916989	Solyc04g082130	THUMP domain protein (AHRD V1 *--- D7EAV4_METEZ)
	121	65917721	65922594	Solyc04g082140	Laccase-22 (AHRD V1 **-- LAC22_ORYSJ)%3B contains Interpro domain(s) IPR001117 Multicopper oxidase%2C type 1
	131	65928003	65928272	Solyc04g082150	Unknown Protein (AHRD V1)
	140	65936935	65945538	Solyc04g082160	HLA-B associated transcript 3 (Fragment) (AHRD V1 *--- Q5STC0_HUMAN)%3B contains Interpro domain(s) IPR019956 Ubiquitin subgroup
	150	65946520	65949299	Solyc04g082170	Alcohol dehydrogenase 1 (AHRD V1 **** B6TD57_MAIZE)%3B contains Interpro domain(s) IPR002085 Alcohol dehydrogenase superfamily%2C zinc-containing
	153	65949914	65952117	Solyc04g082180	Alcohol dehydrogenase 1 (AHRD V1 **** B6TD57_MAIZE)%3B contains Interpro domain(s) IPR002085 Alcohol dehydrogenase superfamily%2C zinc-containing
	155	65952204	65956206	Solyc04g082190	Neutral ceramidase (AHRD V1 **** B5TWK7_HORVU)%3B contains Interpro domain(s) IPR006823 Neutral/alkaline nonlysosomal ceramidase
	161	65957495	65958867	Solyc04g082200	Dehydrin (AHRD V1 *-*- Q1A4H3_COFCA)%3B contains Interpro domain(s) IPR000167 Dehydrin
	166	65963361	65965520	Solyc04g082210	Unknown Protein (AHRD V1)
	169	65965546	65967913	Solyc04g082220	Histidine amino acid transporter (AHRD V1 **** Q85V22_ORYSI)%3B contains Interpro domain(s) IPR013057 Amino acid transporter%2C transmembrane
	175	65972374	65972739	Solyc04g082230	Auxin-induced SAUR-like protein (AHRD V1 ***- Q8S348_CAPAN)%3B contains Interpro domain(s) IPR003676 Auxin responsive SAUR protein
	180	65977013	65977705	Solyc04g082240	CM0216.210.nc protein (AHRD V1 ***- B0BLH4_LOTJA)%3B contains Interpro domain(s) IPR004320 Protein of unknown function DUF241%2C plant
	184	65980580	65984397	Solyc04g082250	ATP-dependent zinc metalloprotease FTSH%2C chloroplastic (Fragment) (AHRD V1 ***- FTSH_CAPAN)%3B contains Interpro domain(s) IPR005936 Peptidase M41%2C FtsH
	187	65983883	65989724	Solyc04g082260	Receptor protein kinase-like protein (AHRD V1 *-** Q9LRY1_ARATH)%3B contains Interpro domain(s) IPR002290 Serine/threonine protein kinase
	197	65994259	65995635	Solyc04g082270	CM0216.210.nc protein (AHRD V1 ***- B0BLH4_LOTJA)%3B contains Interpro domain(s) IPR004320 Protein of unknown function DUF241%2C plant
	205	66001635	66005041	Solyc04g082280	AT1G76250-like protein (Fragment) (AHRD V1 *-*- D6PP03_9BRAS)
	209	66006260	66011564	Solyc04g082290	Os03g0133300 protein (Fragment) (AHRD V1 ***- Q0DVF0_ORYSJ)
	217	66014179	66020797	Solyc04g082300	Histone-binding protein RBBP7 (AHRD V1 **-* D0NGC2_PHYIN)%3B contains Interpro domain(s) IPR017986 WD40 repeat%2C region
	225	66021547	66025499	Solyc04g082310	Seed maturation protein PM23 (Fragment) (AHRD V1 ***- Q9SEL1_SOYBN)
	229	66026025	66034721	Solyc04g082320	Pentatricopeptide repeat-containing protein (AHRD V1 ***- D7RNT7_CAPAN)%3B contains Interpro domain(s) IPR002885 Pentatricopeptide repeat
	239	66035924	66044603	Solyc04g082330	Pre-rRNA-processing protein TSR1 (AHRD V1 *-*- D0MZI1_PHYIN)%3B contains Interpro domain(s) IPR007034 Protein of unknown function DUF663
	249	66046394	66051491	Solyc04g082340	Carboxypeptidase B (AHRD V1 *-*- D3PJJ8_9MAXI)%3B contains Interpro domain(s) IPR000834 Peptidase M14%2C carboxypeptidase A
SNP_ID	SNP	Chromosome	Position	P_value
15	644074044	6	44074044	8.369e-08
Genes in near region:
	Distance(kb)	start_pos	end_pos	locus	annotation
	-297	43772863	43776209	Solyc06g071190	IFA binding protein (AHRD V1 *-*- A6MGY3_LILLO)%3B contains Interpro domain(s) IPR007656 Protein of unknown function DUF593
	-269	43776899	43804365	Solyc06g071200	Importin 13 (AHRD V1 **-- B1ASJ5_MOUSE)%3B contains Interpro domain(s) IPR011989 Armadillo-like helical
	-263	43805964	43810046	Solyc06g071210	Ribosomal protein S6 kinase 2 alpha (AHRD V1 **** KS6AA_CHICK)%3B contains Interpro domain(s) IPR002290 Serine/threonine protein kinase
	-262	43811625	43812032	Solyc06g071220	Unknown Protein (AHRD V1)
	-257	43813684	43816106	Solyc06g071230	MYB transcription factor (AHRD V1 **** A1DR86_CATRO)%3B contains Interpro domain(s) IPR017930 Myb-type HTH DNA-binding domain
	-244	43828446	43829356	Solyc06g071240	Glutamine-dependent NAD+ synthetase (AHRD V1 ***- D3B5K0_POLPA)
	-234	43834329	43839604	Solyc06g071250	Unknown Protein (AHRD V1)
	-227	43843779	43846481	Solyc06g071260	AT3g47831/T23J7 (AHRD V1 ***- Q94F43_ARATH)
	-222	43847768	43851549	Solyc06g071270	CCR4-NOT transcription complex subunit 4 (AHRD V1 *--- Q498M7_RAT)%3B contains Interpro domain(s) IPR001841 Zinc finger%2C RING-type
	-217	43852757	43856103	Solyc06g071280	Enhanced disease susceptibility 1 (Fragment) (AHRD V1 **-- B2BDU7_ARALY)%3B contains Interpro domain(s) IPR002921 Lipase%2C class 3
	-212	43856544	43861668	Solyc06g071290	Betaine aldehyde dehydrogenase (AHRD V1 **** D2DEK8_LYCBA)%3B contains Interpro domain(s) IPR015590 Aldehyde dehydrogenase
	-195	43878326	43878718	Solyc06g071300	Genomic DNA chromosome 5 P1 clone MSN9 (AHRD V1 ---- Q9FL19_ARATH)%3B contains Interpro domain(s) IPR002100 Transcription factor%2C MADS-box
	-189	43881383	43884630	Solyc06g071310	LIM domain protein (AHRD V1 **-- Q306K1_BRANA)%3B contains Interpro domain(s) IPR001781 Zinc finger%2C LIM-type
	-186	43886576	43887531	Solyc06g071320	Genomic DNA chromosome 5 P1 clone MQB2 (AHRD V1 **-- Q9FM06_ARATH)
	-174	43890601	43899931	Solyc06g071330	Nucleobase ascorbate transporter (AHRD V1 **-* B9I369_POPTR)%3B contains Interpro domain(s) IPR006043 Xanthine/uracil/vitamin C permease
	-165	43908201	43909036	Solyc06g071340	Unknown Protein (AHRD V1)
	-155	43912277	43918290	Solyc06g071350	Os02g0742100 protein (Fragment) (AHRD V1 *-*- Q0DXN7_ORYSJ)%3B contains Interpro domain(s) IPR017923 TFIIS N-terminal IPR001025 Bromo adjacent region
	-152	43920649	43921119	Solyc06g071370	NHL repeat-containing protein-like (AHRD V1 ***- Q6Z2V7_ORYSJ)
	-149	43921794	43925018	Solyc06g071380	Unknown Protein (AHRD V1)
	-145	43926746	43928481	Solyc06g071390	Deleted in split hand/splt foot protein 1 (Fragment) (AHRD V1 ***- Q70ET7_SOLLC)%3B contains Interpro domain(s) IPR007834 DSS1/SEM1
	-143	43928789	43930351	Solyc06g071400	RAG1-activating protein 1 homolog (AHRD V1 **-- R1AP1_CAEBR)%3B contains Interpro domain(s) IPR018179 RAG1-activating protein 1 homologue
	-139	43930483	43934561	Solyc06g071410	Protein kinase (AHRD V1 **** Q9FGB1_ARATH)%3B contains Interpro domain(s) IPR015783 ATMRK serine/threonine protein kinase-like
	-128	43940171	43945237	Solyc06g071420	Ring finger protein 12 (AHRD V1 *-*- Q4V889_RAT)%3B contains Interpro domain(s) IPR018957 Zinc finger%2C C3HC4 RING-type
	-118	43945809	43955049	Solyc06g071430	T17H3.1 protein (Fragment) (AHRD V1 ***- Q9SXD0_ARATH)
	-114	43956254	43959190	Solyc06g071440	UPF0497 membrane protein At2g36330 (AHRD V1 *-*- U497A_ARATH)%3B contains Interpro domain(s) IPR006702 Uncharacterised protein family UPF0497%2C trans-membrane plant
	-109	43959261	43964600	Solyc06g071450	RNA polymerase II transcription factor B subunit 4 (AHRD V1 **** B6K6N1_SCHJY)%3B contains Interpro domain(s) IPR004600 Transcription factor Tfb4
	-104	43965435	43969997	Solyc06g071460	Exosome complex exonuclease RRP40 (AHRD V1 ***- B6TDY7_MAIZE)
	-96	43970457	43977187	Solyc06g071470	Peroxisomal membrane protein PEX14 (AHRD V1 *-*- PEX14_CRILO)%3B contains Interpro domain(s) IPR006785 Peroxisome membrane anchor protein Pex14p%2C N-terminal
	-78	43993924	43995928	Solyc06g071480	Dof zinc finger protein 12 (AHRD V1 *-*- A5HWG1_HORVD)%3B contains Interpro domain(s) IPR003851 Zinc finger%2C Dof-type
	-73	43997428	44000835	Solyc06g071490	Serine/threonine-protein kinase ATM (AHRD V1 *--- ATM_ARATH)%3B contains Interpro domain(s) IPR000313 PWWP
	-47	44021971	44026535	Solyc06g071500	Boron transporter (AHRD V1 **-* A5JUZ5_9ROSI)%3B contains Interpro domain(s) IPR003020 Bicarbonate transporter%2C eukaryotic
	-39	44030111	44034976	Solyc06g071510	Isoamyl acetate-hydrolyzing esterase (AHRD V1 **-- B6TVA2_MAIZE)%3B contains Interpro domain(s) IPR001087 Lipase%2C GDSL
	-34	44037084	44039193	Solyc06g071520	Myb family transcription factor (AHRD V1 *-*- D7M9F3_ARALY)%3B contains Interpro domain(s) IPR015495 Myb transcription factor
	-30	44041100	44043225	Solyc06g071530	60S ribosomal protein L44 (AHRD V1 ***- B9RH89_RICCO)%3B contains Interpro domain(s) IPR000552 Ribosomal protein L44e
	-26	44045564	44047609	Solyc06g071540	mRNA clone RAFL24-05-D16 (AHRD V1 ***- Q67YW5_ARATH)
	-20	44049508	44053321	Solyc06g071550	Anthranilate phosphoribosyltransferase (AHRD V1 **** A8IBN0_CHLRE)%3B contains Interpro domain(s) IPR005940 Anthranilate phosphoribosyl transferase
	-13	44054025	44060497	Solyc06g071560	Serine/threonine protein phosphatase 2A 55 kDa regulatory subunit B beta isoform (AHRD V1 ***- 2ABB_ARATH)%3B contains Interpro domain(s) IPR000009 Protein phosphatase 2A%2C regulatory subunit PR55
	-9	44061790	44064662	Solyc06g071570	Solute carrier family 15 member 4 (AHRD V1 **-- S15A4_BOVIN)%3B contains Interpro domain(s) IPR000109 TGF-beta receptor%2C type I/II extracellular region
	0	44069051	44081917	Solyc06g071580	MORC family CW-type zinc finger 3 (AHRD V1 **-- Q4VBZ9_HUMAN)%3B contains Interpro domain(s) IPR003594 ATP-binding region%2C ATPase-like
	18	44092151	44094431	Solyc06g071590	Carboxyl-terminal proteinase (AHRD V1 ***- B4FXN3_MAIZE)%3B contains Interpro domain(s) IPR004314 Protein of unknown function DUF239%2C plant
	21	44095321	44098542	Solyc06g071600	Kinetochore protein Spc25 (AHRD V1 *-*- Q54Q96_DICDI)%3B contains Interpro domain(s) IPR013255 Kinetochore-Ndc80 complex%2C subunit Spc25
	25	44099492	44102586	Solyc06g071610	Retinol dehydrogenase 12 (AHRD V1 **** B6UB33_MAIZE)%3B contains Interpro domain(s) IPR002347 Glucose/ribitol dehydrogenase
	33	44107682	44114187	Solyc06g071620	Related to ATP dependent RNA helicase (AHRD V1 **-* Q6MV07_NEUCR)%3B contains Interpro domain(s) IPR004179 Sec63 domain
	42	44116298	44117803	Solyc06g071630	Integrator complex subunit 3 homolog (AHRD V1 ***- INT3_DROMO)%3B contains Interpro domain(s) IPR019333 Integrator complex%2C subunit 3
	46	44120490	44125373	Solyc06g071640	Alliinase (Fragment) (AHRD V1 ***- Q94EJ8_ALLFI)%3B contains Interpro domain(s) IPR006948 Allinase%2C C-terminal
	51	44125307	44127739	Solyc06g071650	AP-1 complex subunit mu (AHRD V1 ***- Q7RVT3_NEUCR)%3B contains Interpro domain(s) IPR001392 Clathrin adaptor%2C mu subunit
	56	44130749	44133144	Solyc06g071660	LOB domain protein (AHRD V1 *-*- Q9AS62_ORYSJ)%3B contains Interpro domain(s) IPR004883 Lateral organ boundaries%2C LOB
	70	44144142	44145137	Solyc06g071670	Genomic DNA chromosome 5 TAC clone K15C23 (AHRD V1 ***- Q9LU06_ARATH)
	71	44145599	44150103	Solyc06g071680	Histone deacetylase (AHRD V1 ***- B9I3D0_POPTR)%3B contains Interpro domain(s) IPR003084 Histone deacetylase
	86	44160861	44162462	Solyc06g071690	Myb transcription factor (AHRD V1 *--* D6BV29_ORYSJ)%3B contains Interpro domain(s) IPR015495 Myb transcription factor
	88	44162923	44168927	Solyc06g071700	Primary amine oxidase (AHRD V1 **** B4WL51_9SYNE)%3B contains Interpro domain(s) IPR000269 Copper amine oxidase
	109	44183555	44183737	Solyc06g071710	Unknown Protein (AHRD V1)
	110	44184265	44184711	Solyc06g071720	60S ribosomal protein L27A (AHRD V1 ***- B6VC54_VERFO)%3B contains Interpro domain(s) IPR001196 Ribosomal protein L15
	113	44187065	44188856	Solyc06g071730	Unknown Protein (AHRD V1)
	114	44188429	44188761	Solyc06g071740	Unknown Protein (AHRD V1)
	121	44195740	44196825	Solyc06g071750	Octicosapeptide/Phox/Bem1p domain-containing protein (AHRD V1 **-- D7LRK8_ARALY)%3B contains Interpro domain(s) IPR000270 Octicosapeptide/Phox/Bem1p
	124	44198192	44198533	Solyc06g071760	Unknown Protein (AHRD V1)
	127	44201048	44205153	Solyc06g071770	ZZ type zinc finger domain-containing protein (Fragment) (AHRD V1 *--- C1GFD2_PARBD)%3B contains Interpro domain(s) IPR000270 Octicosapeptide/Phox/Bem1p
	132	44206926	44209857	Solyc06g071780	Protein DEHYDRATION-INDUCED 19 homolog 5 (AHRD V1 ***- DI195_ORYSJ)%3B contains Interpro domain(s) IPR008598 Drought induced 19
	137	44211720	44213544	Solyc06g071790	Elongation factor Tu (AHRD V1 **** D7MFK2_ARALY)%3B contains Interpro domain(s) IPR004541 Translation elongation factor EFTu/EF1A%2C bacterial and organelle
	140	44214134	44223949	Solyc06g071800	Serine/threonine protein kinase (AHRD V1 *-** D0NNA3_PHYIN)%3B contains Interpro domain(s) IPR002290 Serine/threonine protein kinase
	160	44234053	44235930	Solyc06g071810	Receptor like kinase%2C RLK
	165	44239402	44242925	Solyc06g071820	Speckle-type poz protein (AHRD V1 *--- Q179U2_AEDAE)%3B contains Interpro domain(s) IPR000197 Zinc finger%2C TAZ-type
	171	44245247	44249578	Solyc06g071830	BTB/POZ domain-containing protein (AHRD V1 **-- D2KTV8_LOTJA)%3B contains Interpro domain(s) IPR000197 Zinc finger%2C TAZ-type
	180	44255013	44258480	Solyc06g071840	Pectate lyase (AHRD V1 **** Q2Z1Y4_PRUMU)%3B contains Interpro domain(s) IPR002022 Pectate lyase/Amb allergen
	188	44262850	44270266	Solyc06g071850	TPR repeat (AHRD V1 ***- Q469C8_METBF)%3B contains Interpro domain(s) IPR011990 Tetratricopeptide-like helical
	198	44272365	44277801	Solyc06g071860	Zinc finger CCCH domain-containing protein 67 (AHRD V1 *-*- C3H67_ARATH)%3B contains Interpro domain(s) IPR000571 Zinc finger%2C CCCH-type
	204	44278611	44281332	Solyc06g071870	60S ribosomal protein L17 (AHRD V1 ***- D7KV33_ARALY)%3B contains Interpro domain(s) IPR005721 Ribosomal protein L22/L17%2C eukaryotic/archaeal
	209	44283258	44285311	Solyc06g071880	60S ribosomal protein L17 (AHRD V1 ***- D7KV33_ARALY)%3B contains Interpro domain(s) IPR005721 Ribosomal protein L22/L17%2C eukaryotic/archaeal
	214	44288678	44291016	Solyc06g071890	Brain protein 44-like protein (AHRD V1 ***- B6TQE5_MAIZE)%3B contains Interpro domain(s) IPR005336 Uncharacterised protein family UPF0041
	219	44293566	44296860	Solyc06g071900	Pentatricopeptide repeat-containing protein (AHRD V1 ***- D7KH37_ARALY)%3B contains Interpro domain(s) IPR002885 Pentatricopeptide repeat
	223	44298028	44303527	Solyc06g071910	3-oxoacyl-reductase (AHRD V1 ***- B6THT6_MAIZE)%3B contains Interpro domain(s) IPR011284 3-oxoacyl-(acyl-carrier-protein) reductase
	234	44308521	44312386	Solyc06g071920	Glyceraldehyde-3-phosphate dehydrogenase (AHRD V1 **** Q9XG67_TOBAC)%3B contains Interpro domain(s) IPR000173 Glyceraldehyde 3-phosphate dehydrogenase
	245	44319270	44319473	Solyc06g071930	Unknown Protein (AHRD V1)
	246	44320598	44321849	Solyc06g071940	Salutaridinol 7-O-acetyltransferase (AHRD V1 *-*- B6E2Y6_PAPSO)%3B contains Interpro domain(s) IPR003480 Transferase
	250	44324405	44325358	Solyc06g071950	At5g19980 (Fragment) (AHRD V1 ***- Q84L08_ARATH)
	251	44325762	44328900	Solyc06g071960	Nucleoside diphosphate kinase (AHRD V1 **** B9RAM1_RICCO)%3B contains Interpro domain(s) IPR001564 Nucleoside diphosphate kinase%2C core
SNP_ID	SNP	Chromosome	Position	P_value
16	700925431	7	925431	5.71132e-08
Genes in near region:
	Distance(kb)	start_pos	end_pos	locus	annotation
	-296	625770	628788	Solyc07g005770	Cc-nbs-lrr%2C resistance protein
	-286	634128	638477	Solyc07g005780	Eukaryotic translation initiation factor 4 gamma 3 (AHRD V1 *-*- A2AMI2_MOUSE)%3B contains Interpro domain(s) IPR016021 MIF4-like%2C type 1/2/3
	-279	642780	645936	Solyc07g005790	Genomic DNA chromosome 5 P1 clone MTI20 (AHRD V1 ***- Q9FJM6_ARATH)
	-278	645952	647292	Solyc07g005800	Genomic DNA chromosome 5 P1 clone MTI20 (AHRD V1 ***- Q9FJM6_ARATH)
	-271	648580	654196	Solyc07g005810	Eukaryotic translation initiation factor 4 (AHRD V1 *-*- D8TN78_VOLCA)%3B contains Interpro domain(s) IPR016021 MIF4-like%2C type 1/2/3
	-266	655717	659235	Solyc07g005820	heat shock protein (AHRD V1 ***- B2D2G5_CAPSN)%3B contains Interpro domain(s) IPR013126 Heat shock protein 70
	-259	660995	666057	Solyc07g005830	Translation initiation factor IF-3 (AHRD V1 ***- B9T4Q8_RICCO)%3B contains Interpro domain(s) IPR001288 Translation initiation factor 3
	-252	667374	673097	Solyc07g005840	Cellulose synthase 3 (AHRD V1 **** Q2IB41_EUCGR)%3B contains Interpro domain(s) IPR005150 Cellulose synthase
	-249	674049	676424	Solyc07g005850	Pentatricopeptide repeat-containing protein (AHRD V1 ***- D7MBT1_ARALY)%3B contains Interpro domain(s) IPR002885 Pentatricopeptide repeat
	-242	677311	682581	Solyc07g005860	Os02g0794300 protein (Fragment) (AHRD V1 *-*- Q0DWU9_ORYSJ)%3B contains Interpro domain(s) IPR007573 Protein of unknown function DUF566
	-217	699869	707614	Solyc07g005870	FAD dependent oxidoreductase (AHRD V1 ***- B9M683_GEOSF)%3B contains Interpro domain(s) IPR002938 Monooxygenase%2C FAD-binding
	-204	708202	721177	Solyc07g005880	DNA REPLICATION FACTOR C SUBUNIT (AHRD V1 *-*- Q8SRT8_ENCCU)%3B contains Interpro domain(s) IPR012178 DNA replication factor C%2C large subunit
	-187	729035	737605	Solyc07g005890	ATP-dependent RNA helicase (AHRD V1 ***- A8NUN2_COPC7)%3B contains Interpro domain(s) IPR011545 DNA/RNA helicase%2C DEAD/DEAH box type%2C N-terminal
	-180	738901	744462	Solyc07g005900	Calcineurin subunit B (AHRD V1 ***- B6T814_MAIZE)%3B contains Interpro domain(s) IPR011992 EF-Hand type
	-174	748702	750452	Solyc07g005910	IFA-binding protein (AHRD V1 *-*- Q9CAC4_ARATH)%3B contains Interpro domain(s) IPR007656 Protein of unknown function DUF593
	-170	752031	755067	Solyc07g005920	Receptor like kinase%2C RLK
	-150	764089	775345	Solyc07g005930	DNA-directed RNA polymerase (AHRD V1 **** B9IMA6_POPTR)%3B contains Interpro domain(s) IPR002092 DNA-directed RNA polymerase%2C bacteriophage type
	-140	776212	784540	Solyc07g005940	Vacuolar ATPase subunit H protein (AHRD V1 ***- B6SIW6_MAIZE)%3B contains Interpro domain(s) IPR004908 ATPase%2C V1 complex%2C subunit H
	-135	786504	789904	Solyc07g005950	Pentatricopeptide repeat-containing protein (AHRD V1 ***- D7MBL7_ARALY)%3B contains Interpro domain(s) IPR002885 Pentatricopeptide repeat
	-125	793300	799520	Solyc07g005960	Serine carboxypeptidase K10B2.2 (AHRD V1 **** B6TM29_MAIZE)%3B contains Interpro domain(s) IPR001563 Peptidase S10%2C serine carboxypeptidase
	-107	808577	817510	Solyc07g005970	Unknown Protein (AHRD V1)%3B contains Interpro domain(s) IPR019460 Autophagy-related protein 11
	-103	820324	821549	Solyc07g005980	Unknown Protein (AHRD V1)%3B contains Interpro domain(s) IPR001841 Zinc finger%2C RING-type
	-79	839251	845772	Solyc07g005990	Transcription regulatory protein SNF5 (AHRD V1 *-*- D3B6R9_POLPA)
	-73	847789	852012	Solyc07g006000	50S ribosomal protein L35 (AHRD V1 *-*- D7LGR4_ARALY)%3B contains Interpro domain(s) IPR001706 Ribosomal protein L35
	-68	852663	856740	Solyc07g006010	Nucleoporin Nup43 (AHRD V1 *-*- NUP43_HUMAN)%3B contains Interpro domain(s) IPR011046 WD40 repeat-like
	-58	862865	866795	Solyc07g006020	Adiponectin receptor (AHRD V1 **** Q16FL3_AEDAE)%3B contains Interpro domain(s) IPR004254 Hly-III related
	-44	866918	880889	Solyc07g006030	Protein TIF31 homolog (AHRD V1 *--- TIF31_COCIM)%3B contains Interpro domain(s) IPR011990 Tetratricopeptide-like helical
	-35	889320	890200	Solyc07g006040	Unknown Protein (AHRD V1)
	-25	895880	900000	Solyc07g006050	Histone-lysine N-methyltransferase ASHR3 (AHRD V1 *-*- ASHR3_ARATH)%3B contains Interpro domain(s) IPR014857 Zinc finger%2C RING-like
	-14	902620	910635	Solyc07g006060	Histone-lysine N-methyltransferase%2C H3 lysine-36 specific (AHRD V1 **** SET2_CANAL)%3B contains Interpro domain(s) IPR001214 SET
	-12	911735	912676	Solyc07g006070	GDP-fucose synthetase NAD dependent epimerase/dehydratase (AHRD V1 **-* Q30XA1_DESDG)%3B contains Interpro domain(s) IPR001509 NAD-dependent epimerase/dehydratase
	5	931049	931207	Solyc07g006080	Unknown Protein (AHRD V1)
	17	942872	945412	Solyc07g006090	GMP synthase (AHRD V1 ***- B9SQW3_RICCO)%3B contains Interpro domain(s) IPR000991 Glutamine amidotransferase class-I%2C C-terminal
	21	946720	955495	Solyc07g006100	Oxysterol-binding protein (AHRD V1 **** A9ZM29_SOYBN)%3B contains Interpro domain(s) IPR000648 Oxysterol-binding protein
	39	965123	969368	Solyc07g006110	Receptor like kinase%2C RLK
	48	973639	979759	Solyc07g006120	WD repeat domain phosphoinositide-interacting protein (AHRD V1 **-- C0SB49_PARBP)%3B contains Interpro domain(s) IPR011046 WD40 repeat-like
	56	982252	983469	Solyc07g006130	Eukaryotic peptide chain release factor subunit 1-1 (AHRD V1 **** B6U1I9_MAIZE)%3B contains Interpro domain(s) IPR004403 Peptide chain release factor eRF/aRF subunit 1
	59	984510	988395	Solyc07g006140	Cytochrome P450
	64	990382	994388	Solyc07g006150	Transmembrane protein 208 (AHRD V1 ***- C1C182_9MAXI)%3B contains Interpro domain(s) IPR008506 Protein of unknown function DUF788
	72	998031	1003161	Solyc07g006160	AFG1-family ATPase (AHRD V1 **** D1CU44_9RHIZ)%3B contains Interpro domain(s) IPR005654 ATPase%2C AFG1-like
	79	1005388	1007327	Solyc07g006170	Exostosin-like (AHRD V1 ***- Q2HVN7_MEDTR)%3B contains Interpro domain(s) IPR004263 Exostosin-like
	82	1007742	1013158	Solyc07g006180	Tetratricopeptide repeat protein 4 homolog (AHRD V1 *--- TTC4_DICDI)%3B contains Interpro domain(s) IPR011990 Tetratricopeptide-like helical
	89	1015061	1025947	Solyc07g006190	5%26apos-nucleotidase (AHRD V1 **** D3B8C8_POLPA)%3B contains Interpro domain(s) IPR016695 Purine 5'-nucleotidase
	102	1027967	1032985	Solyc07g006200	HD domain containing protein (AHRD V1 ***- B6TWI3_MAIZE)%3B contains Interpro domain(s) IPR006674 Metal-dependent phosphohydrolase%2C HD region%2C subdomain
	108	1033551	1034039	Solyc07g006210	Unknown Protein (AHRD V1)
	114	1040113	1041390	Solyc07g006220	UDP-D-glucuronate 4-epimerase 1 (AHRD V1 **** D7MBW0_ARALY)%3B contains Interpro domain(s) IPR016040 NAD(P)-binding domain
	121	1047308	1047703	Solyc07g006230	Unknown Protein (AHRD V1)
	125	1051300	1053397	Solyc07g006240	Unknown Protein (AHRD V1)
	127	1052734	1054730	Solyc07g006250	DNA-directed RNA polymerase III subunit RPC8 (AHRD V1 ***- RPC8_HUMAN)%3B contains Interpro domain(s) IPR013238 RNA polymerase III%2C subunit Rpc25
	132	1058260	1060637	Solyc07g006260	Myosin-like protein (AHRD V1 **-- Q9C717_ARATH)
	136	1061674	1066667	Solyc07g006270	Subunit VIb of cytochrome c oxidase (AHRD V1 **** C4R7U6_PICPG)%3B contains Interpro domain(s) IPR003213 Cytochrome c oxidase%2C subunit VIb
	143	1069324	1072745	Solyc07g006280	Senescence-associated protein (AHRD V1 ***- B3TLS7_ELAGV)%3B contains Interpro domain(s) IPR000301 Tetraspanin%2C subgroup
	150	1075875	1081383	Solyc07g006290	Nodulin-like protein (AHRD V1 ***- Q9M0B8_ARATH)%3B contains Interpro domain(s) IPR000620 Protein of unknown function DUF6%2C transmembrane
	171	1096789	1105446	Solyc07g006300	CER1 protein (Fragment) (AHRD V1 *--- Q0WLZ2_ARATH)%3B contains Interpro domain(s) IPR006694 Fatty acid hydroxylase
	201	1126617	1126799	Solyc07g006310	Transcription factor (AHRD V1 ***- D7MBW4_ARALY)
	217	1142842	1146191	Solyc07g006320	Genomic DNA chromosome 5 P1 clone MRI1 (AHRD V1 *-*- Q9FHG6_ARATH)%3B contains Interpro domain(s) IPR008546 Protein of unknown function DUF828%2C plant
	222	1147728	1151824	Solyc07g006330	Dolichyl-phosphate-mannose-glycolipid alpha-mannosyltransferase-like (AHRD V1 **** Q656F1_ORYSJ)%3B contains Interpro domain(s) IPR005599 Alg9-like mannosyltransferase
	227	1152548	1156100	Solyc07g006340	GCN5-related N-acetyltransferase-like (AHRD V1 ***- Q84S80_ORYSJ)%3B contains Interpro domain(s) IPR000182 GCN5-related N-acetyltransferase
	241	1166641	1172812	Solyc07g006350	Ankyrin repeat-rich protein (AHRD V1 **-- A7L3A0_SOLTU)%3B contains Interpro domain(s) IPR002110 Ankyrin
	263	1188947	1190386	Solyc07g006360	RING finger protein (AHRD V1 *-*- C6EUD3_SOYBN)%3B contains Interpro domain(s) IPR018957 Zinc finger%2C C3HC4 RING-type
	269	1194436	1196139	Solyc07g006370	Sodium/calcium exchanger protein (AHRD V1 *-** B6K816_SCHJY)%3B contains Interpro domain(s) IPR004837 Sodium/calcium exchanger membrane region
	282	1207489	1208297	Solyc07g006380	Defensin-like protein (AHRD V1 ***- Q948T3_PYRPY)%3B contains Interpro domain(s) IPR008177 Gamma Purothionin
	286	1211878	1212553	Solyc07g006390	Blight-associated protein P12 (Fragment) (AHRD V1 ***- B6RN16_9ROSI)%3B contains Interpro domain(s) IPR005132 Rare lipoprotein A
	296	1221828	1222322	Solyc07g006400	Ring H2 finger protein (AHRD V1 *-*- D9ZHD8_HYPPE)%3B contains Interpro domain(s) IPR018957 Zinc finger%2C C3HC4 RING-type
SNP_ID	SNP	Chromosome	Position	P_value
17	702281716	7	2281716	3.65339e-08
Genes in near region:
	Distance(kb)	start_pos	end_pos	locus	annotation
	-299	1979923	1981870	Solyc07g007230	DNAJ heat shock N-terminal domain-containing protein (Fragment) (AHRD V1 *--- D7L312_ARALY)%3B contains Interpro domain(s) IPR015609 Molecular chaperone%2C heat shock protein%2C Hsp40%2C DnaJ
	-296	1983917	1984868	Solyc07g007240	Metallocarboxypeptidase inhibitor (AHRD V1 ***- MCPI_SOLLC)%3B contains Interpro domain(s) IPR009632 Putative metallocarboxypeptidase inhibitor
	-290	1989153	1990888	Solyc07g007250	Metallocarboxypeptidase inhibitor (AHRD V1 ***- MCPI_SOLLC)%3B contains Interpro domain(s) IPR004231 Proteinase inhibitor I37%2C carboxypeptidase A
	-287	1992504	1993730	Solyc07g007260	Metallocarboxypeptidase inhibitor (AHRD V1 ***- MCPI_SOLLC)%3B contains Interpro domain(s) IPR004231 Proteinase inhibitor I37%2C carboxypeptidase A
	-284	1995885	1997264	Solyc07g007270	Unknown Protein (AHRD V1)
	-268	2009907	2013237	Solyc07g007280	Conserved domain protein (AHRD V1 **-- B4W2T4_9CYAN)%3B contains Interpro domain(s) IPR014946 Protein of unknown function DUF1817
	-259	2018994	2022658	Solyc07g007290	Dimethylaniline monooxygenase 5 (AHRD V1 **** B5X0U9_SALSA)%3B contains Interpro domain(s) IPR012143 Dimethylaniline monooxygenase%2C N-oxide-forming
	-253	2023709	2027998	Solyc07g007300	Menaquinone biosynthesis methyltransferase ubiE (AHRD V1 *-*- A1HNK4_9FIRM)%3B contains Interpro domain(s) IPR013216 Methyltransferase type 11
	-246	2029424	2034866	Solyc07g007310	Menaquinone biosynthesis methyltransferase ubiE (AHRD V1 *-*- B2GCN0_LACF3)%3B contains Interpro domain(s) IPR013216 Methyltransferase type 11
	-237	2042522	2043986	Solyc07g007320	Zinc-binding protein (AHRD V1 *--- B6TVG2_MAIZE)%3B contains Interpro domain(s) IPR006734 Protein of unknown function DUF597
	-213	2067659	2068279	Solyc07g007330	Serine-rich protein (AHRD V1 ***- A1YMW6_BRACM)
	-192	2085682	2089699	Solyc07g007340	Nodulin-like protein (AHRD V1 ***- Q8H6R3_PONTR)%3B contains Interpro domain(s) IPR010658 Nodulin-like
	-189	2091112	2091879	Solyc07g007350	Jp18 (AHRD V1 *-*- Q8H6R4_PONTR)%3B contains Interpro domain(s) IPR010993 Sterile alpha motif homology
	-177	2102542	2103882	Solyc07g007360	Os07g0175100 protein (Fragment) (AHRD V1 ***- Q0D898_ORYSJ)
	-169	2106441	2112686	Solyc07g007370	NEDD8 ultimate buster 1 (AHRD V1 **-- C0HB30_SALSA)%3B contains Interpro domain(s) IPR009060 UBA-like
	-162	2112949	2118856	Solyc07g007380	Endoplasmic reticulum lectin 1 (AHRD V1 **-- ERLEC_MOUSE)%3B contains Interpro domain(s) IPR012913 Glucosidase II beta subunit-like
	-153	2125803	2128660	Solyc07g007390	At1g62390-like protein (Fragment) (AHRD V1 *--- C0JCT9_9BRAS)%3B contains Interpro domain(s) IPR011990 Tetratricopeptide-like helical
	-148	2130546	2133345	Solyc07g007400	Leucine-rich repeat-like protein (AHRD V1 **-- Q6K620_ORYSJ)
	-142	2131823	2139357	Solyc07g007410	Leucine-rich repeat family protein (AHRD V1 **-- D7KDI8_ARALY)%3B contains Interpro domain(s) IPR006553 Leucine-rich repeat%2C cysteine-containing subtype
	-142	2138704	2139677	Solyc07g007420	Leucine-rich repeat family protein (AHRD V1 **-- D7KDI8_ARALY)
	-128	2145221	2153266	Solyc07g007430	Palmitoyltransferase akr1 (EC 2.3.1.-)(Ankyrin repeat-containing protein akr1) (AHRD V1 *--- C8V079_EMENI)%3B contains Interpro domain(s) IPR002110 Ankyrin
	-122	2158269	2159531	Solyc07g007440	Ring H2 finger protein (AHRD V1 ***- D9ZHD8_HYPPE)%3B contains Interpro domain(s) IPR018957 Zinc finger%2C C3HC4 RING-type
	-116	2161684	2165157	Solyc07g007450	Iron-sulfur cluster assembly scaffold protein IscU (AHRD V1 **** D0I7Q6_VIBHO)%3B contains Interpro domain(s) IPR002871 NIF system FeS cluster assembly%2C NifU%2C N-terminal
	-114	2165949	2167526	Solyc07g007460	Cytochrome P450
	-106	2174902	2175060	Solyc07g007470	Unknown Protein (AHRD V1)
	-98	2181989	2182992	Solyc07g007480	Multidrug and toxin extrusion protein 2 (AHRD V1 **-- S47A2_MOUSE)%3B contains Interpro domain(s) IPR015521 MATE family transporter related protein
	-96	2183276	2185051	Solyc07g007490	MATE efflux family protein expressed (AHRD V1 **-- Q7XFI4_ORYSJ)%3B contains Interpro domain(s) IPR015521 MATE family transporter related protein
	-82	2194733	2198762	Solyc07g007500	Unknown Protein (AHRD V1)
	-78	2201137	2203356	Solyc07g007510	Adenylate cyclase (AHRD V1 ***- D7LB43_ARALY)%3B contains Interpro domain(s) IPR008172 Adenylate cyclase
	-75	2205648	2206484	Solyc07g007520	Unknown Protein (AHRD V1)
	-71	2209633	2210112	Solyc07g007530	Unknown Protein (AHRD V1)
	-66	2213003	2214907	Solyc07g007540	Unknown Protein (AHRD V1)
	-55	2221355	2226460	Solyc07g007550	Heparanase (AHRD V1 **** A2Y9Y7_ORYSI)%3B contains Interpro domain(s) IPR005199 Glycoside hydrolase family 79%2C N-terminal
	-45	2226487	2235811	Solyc07g007560	Vesicular glutamate transporter 3 (AHRD V1 **-* B5AU16_DANRE)%3B contains Interpro domain(s) IPR016196 Major facilitator superfamily%2C general substrate transporter
	-44	2236827	2237162	Solyc07g007570	Unknown Protein (AHRD V1)
	-42	2237322	2239085	Solyc07g007580	Unknown Protein (AHRD V1)
	-40	2239957	2241090	Solyc07g007590	Prephenate dehydrogenase family protein (AHRD V1 ***- D7KDI5_ARALY)%3B contains Interpro domain(s) IPR012070 Arogenate/prephenate dehydrogenase%2C plant
	-29	2247006	2251786	Solyc07g007600	Pyrophosphate-energized proton pump (AHRD V1 ***- B0SRX3_LEPBP)%3B contains Interpro domain(s) IPR004131 Inorganic H+ pyrophosphatase
	-10	2267268	2271182	Solyc07g007610	AT2G21500 protein (Fragment) (AHRD V1 *--- B9DHX0_ARATH)%3B contains Interpro domain(s) IPR001841 Zinc finger%2C RING-type
	-1	2276431	2280276	Solyc07g007620	Processive diacylglycerol glucosyltransferase (AHRD V1 **-- C5NXP9_9BACL)%3B contains Interpro domain(s) IPR009695 Monogalactosyldiacylglycerol synthase
	2	2284472	2288609	Solyc07g007630	Actin-related protein 2/3 complex subunit 3 (AHRD V1 **** B6U3I7_MAIZE)%3B contains Interpro domain(s) IPR007204 ARP2/3 complex%2C p21-Arc subunit
	14	2296050	2296763	Solyc07g007640	Ubiquitin carboxyl-terminal hydrolase (AHRD V1 **** B9IMS0_POPTR)%3B contains Interpro domain(s) IPR001394 Peptidase C19%2C ubiquitin carboxyl-terminal hydrolase 2
	22	2303928	2305559	Solyc07g007650	Translocase of chloroplast 90%2C chloroplastic (AHRD V1 ***- TOC90_ARATH)
	28	2309984	2311204	Solyc07g007660	Unknown Protein (AHRD V1)
	34	2316679	2323829	Solyc07g007670	Purple acid phosphatase 3 (AHRD V1 **** Q6J5M8_SOLTU)%3B contains Interpro domain(s) IPR015914 Purple acid phosphatase%2C N-terminal
	42	2323848	2335317	Solyc07g007680	Plant synaptotagmin (AHRD V1 **-- B9N719_POPTR)%3B contains Interpro domain(s) IPR018029 C2 membrane targeting protein
	65	2347155	2354951	Solyc07g007690	Voltage-gated chloride channel (AHRD V1 **** Q96325_ARATH)%3B contains Interpro domain(s) IPR002251 Chloride channel plant CLC
	74	2356283	2357485	Solyc07g007700	Isoprenylcysteine carboxyl methyltransferase (AHRD V1 *-*- B3QS90_CHLT3)
	80	2362299	2363266	Solyc07g007710	Defensin protein (AHRD V1 ***- B1N684_SOLPI)%3B contains Interpro domain(s) IPR008177 Gamma Purothionin
	88	2370655	2371270	Solyc07g007720	Unknown Protein (AHRD V1)
	92	2374606	2376176	Solyc07g007730	Defensin protein (AHRD V1 ***- B1N683_SOLPI)%3B contains Interpro domain(s) IPR008177 Gamma Purothionin
	101	2383190	2383538	Solyc07g007740	Defensin-like protein (AHRD V1 ***- DEF_TOBAC)%3B contains Interpro domain(s) IPR008176 Gamma thionin
	108	2390188	2391454	Solyc07g007750	Defensin protein (AHRD V1 ***- B1N678_SOLLC)%3B contains Interpro domain(s) IPR008177 Gamma Purothionin
	112	2394467	2396320	Solyc07g007760	Defensin protein (AHRD V1 ***- B1N681_SOLPI)%3B contains Interpro domain(s) IPR008177 Gamma Purothionin
	124	2406379	2407085	Solyc07g007770	Unknown Protein (AHRD V1)
	135	2416863	2426049	Solyc07g007780	Receptor-like kinase (AHRD V1 ***- A7VM39_MARPO)%3B contains Interpro domain(s) IPR002290 Serine/threonine protein kinase
	157	2438924	2447625	Solyc07g007790	Sucrose phosphate synthase (AHRD V1 **** Q2HYI0_CUCME)%3B contains Interpro domain(s) IPR012819 Sucrose phosphate synthase%2C plant
	172	2454357	2457432	Solyc07g007800	Adiponectin receptor (AHRD V1 ***- Q16FL3_AEDAE)%3B contains Interpro domain(s) IPR004254 Hly-III related
	176	2458556	2475894	Solyc07g007810	N-alpha-acetyltransferase 35%2C NatC auxiliary subunit (AHRD V1 **** NAA35_CHICK)%3B contains Interpro domain(s) IPR007244 Mak10 subunit%2C NatC N(alpha)-terminal acetyltransferase
	200	2482207	2492806	Solyc07g007820	Phosphatidylinositol binding clathrin assembly protein like (AHRD V1 *-** Q6AXI5_DANRE)%3B contains Interpro domain(s) IPR011417 ANTH
	213	2495331	2500572	Solyc07g007830	BSD domain containing protein (AHRD V1 ***- B6TCH2_MAIZE)%3B contains Interpro domain(s) IPR005607 BSD
	219	2501503	2507317	Solyc07g007840	Unknown Protein (AHRD V1)
	235	2516757	2530815	Solyc07g007850	Os02g0208600 protein (Fragment) (AHRD V1 *-*- Q0E2W4_ORYSJ)
	261	2542742	2543158	Solyc07g007860	Proline rich protein (Fragment) (AHRD V1 ---- P93274_MALDO)%3B contains Interpro domain(s) IPR013770 Plant lipid transfer protein and hydrophobic protein%2C helical
	267	2549365	2554937	Solyc07g007870	NADH flavin oxidoreductase/12-oxophytodienoate reductase (AHRD V1 **-* Q2U7C4_ASPOR)%3B contains Interpro domain(s) IPR001155 NADH:flavin oxidoreductase/NADH oxidase%2C N-terminal
	272	2554381	2554719	Solyc07g007880	60s acidic ribosomal protein-like protein (AHRD V1 *-*- Q3HVP0_SOLTU)%3B contains Interpro domain(s) IPR001813 Ribosomal protein 60S
	273	2555369	2565293	Solyc07g007890	CCR4-NOT transcription complex subunit 10 (AHRD V1 *-*- Q28FZ8_XENTR)%3B contains Interpro domain(s) IPR011990 Tetratricopeptide-like helical
	288	2569883	2571564	Solyc07g007900	Ulp1 protease family C-terminal catalytic domain containing protein (AHRD V1 *-*- Q60D46_SOLDE)
	290	2572524	2574174	Solyc07g007910	Unknown Protein (AHRD V1)
	294	2576653	2584770	Solyc07g007920	Telomere-associated protein RIF1 (AHRD V1 *-*- RIF1_MOUSE)%3B contains Interpro domain(s) IPR016024 Armadillo-type fold
SNP_ID	SNP	Chromosome	Position	P_value
18	703461633	7	3461633	9.90082e-08
Genes in near region:
	Distance(kb)	start_pos	end_pos	locus	annotation
	-278	3181743	3183080	Solyc07g008380	Hydroxycinnamoyl CoA quinate transferase (AHRD V1 **-- Q70G32_SOLLC)%3B contains Interpro domain(s) IPR003480 Transferase
	-271	3187889	3190330	Solyc07g008390	Hydroxycinnamoyl CoA quinate transferase (AHRD V1 **-* Q70G32_SOLLC)%3B contains Interpro domain(s) IPR003480 Transferase
	-261	3197916	3200480	Solyc07g008400	Pto-like%2C Serine/threonine kinase protein%2C resistance protein
	-249	3205306	3212516	Solyc07g008410	Multidrug and toxin extrusion protein 1 (AHRD V1 **-- S47A1_MOUSE)%3B contains Interpro domain(s) IPR002528 Multi antimicrobial extrusion protein MatE
	-246	3213591	3215016	Solyc07g008420	Blue copper-like protein (AHRD V1 **-- A3F8V0_GOSHI)%3B contains Interpro domain(s) IPR008972 Cupredoxin
	-201	3260418	3260621	Solyc07g008430	Unknown Protein (AHRD V1)
	-143	3314726	3318115	Solyc07g008440	Purine permease family protein (AHRD V1 **-* D7MCV2_ARALY)%3B contains Interpro domain(s) IPR004853 Protein of unknown function DUF250
	-103	3328517	3357899	Solyc07g008450	HEAT repeat-containing protein (AHRD V1 *-*- D3B2P5_POLPA)%3B contains Interpro domain(s) IPR011989 Armadillo-like helical
	-86	3363412	3374716	Solyc07g008460	Histone-lysine N-methyltransferase (AHRD V1 *-*- B2W0G7_PYRTR)%3B contains Interpro domain(s) IPR001214 SET
	-82	3375701	3379146	Solyc07g008470	Macrophage migration inhibitory factor family protein (AHRD V1 ***- D7MMS4_ARALY)%3B contains Interpro domain(s) IPR001398 Macrophage migration inhibitory factor
	-71	3388127	3389659	Solyc07g008480	Pentatricopeptide repeat-containing protein (AHRD V1 ***- D7L368_ARALY)%3B contains Interpro domain(s) IPR002885 Pentatricopeptide repeat
	-62	3392921	3399097	Solyc07g008490	Nucleic acid binding protein (AHRD V1 **** B6TJ76_MAIZE)%3B contains Interpro domain(s) IPR018111 K Homology%2C type 1%2C subgroup
	-28	3430504	3433285	Solyc07g008500	Histone-lysine N-methyltransferase (AHRD V1 *-*- C0NDT8_AJECG)%3B contains Interpro domain(s) IPR001214 SET
	-22	3438089	3439103	Solyc07g008510	Unknown Protein (AHRD V1)
	-14	3444192	3447207	Solyc07g008520	Peptide transporter (AHRD V1 **-* O48542_HORVU)%3B contains Interpro domain(s) IPR000109 TGF-beta receptor%2C type I/II extracellular region
	-1	3458554	3460119	Solyc07g008530	Tyrosyl-tRNA synthetase (AHRD V1 ***- A4RSR2_OSTLU)%3B contains Interpro domain(s) IPR002307 Tyrosyl-tRNA synthetase%2C class Ib%2C bacterial/mitochondrial
	4	3466133	3469946	Solyc07g008540	CONSTANS-like zinc finger protein (AHRD V1 *-*- D0EP06_SOYBN)%3B contains Interpro domain(s) IPR010402 CCT domain
	27	3488895	3497719	Solyc07g008550	Purple acid phosphatase (AHRD V1 **-* B0WRM8_CULQU)%3B contains Interpro domain(s) IPR008963 Purple acid phosphatase-like%2C N-terminal
	39	3500707	3507834	Solyc07g008560	Purple acid phosphatase (AHRD V1 **-* B0WRM8_CULQU)%3B contains Interpro domain(s) IPR008963 Purple acid phosphatase-like%2C N-terminal
	61	3522999	3529845	Solyc07g008570	Purple acid phosphatase (AHRD V1 **-* B0WRM8_CULQU)%3B contains Interpro domain(s) IPR008963 Purple acid phosphatase-like%2C N-terminal
	76	3538000	3540486	Solyc07g008580	Histone-lysine N-methyltransferase%2C H3 lysine-36 specific (AHRD V1 **** SET2_COCIM)%3B contains Interpro domain(s) IPR001214 SET
	87	3549546	3552683	Solyc07g008590	LRR receptor-like serine/threonine-protein kinase%2C RLP
	91	3553058	3556042	Solyc07g008600	LRR receptor-like serine/threonine-protein kinase%2C RLP
	104	3565983	3568070	Solyc07g008610	ATP-binding cassette protein (AHRD V1 ***- C6H7S5_AJECH)%3B contains Interpro domain(s) IPR003439 ABC transporter-like
	107	3569571	3572666	Solyc07g008620	LRR receptor-like serine/threonine-protein kinase%2C RLP
	113	3574842	3577907	Solyc07g008630	LRR receptor-like serine/threonine-protein kinase%2C RLP
	117	3578661	3581763	Solyc07g008640	LRR receptor-like serine/threonine-protein kinase%2C RLP
	123	3585311	3592520	Solyc07g008650	tRNA-specific adenosine deaminase (AHRD V1 **** B6T9V4_MAIZE)%3B contains Interpro domain(s) IPR016193 Cytidine deaminase-like
	131	3593472	3596877	Solyc07g008660	30S ribosomal protein S16 (AHRD V1 ***- B3IWG3_SOLLC)%3B contains Interpro domain(s) IPR000307 Ribosomal protein S16
	151	3613044	3616083	Solyc07g008670	AT1G74160 protein (Fragment) (AHRD V1 *-*- B9DHP4_ARATH)
	200	3662158	3663706	Solyc07g008680	Germacrene-D synthase (AHRD V1 ***- Q32W37_ACTDE)%3B contains Interpro domain(s) IPR001906 Terpene synthase-like
	201	3663458	3665648	Solyc07g008690	Alpha-humulene/(-)-(E)-beta-caryophyllene synthase (AHRD V1 **** HUMS_ARATH)%3B contains Interpro domain(s) IPR005630 Terpene synthase%2C metal-binding domain
	206	3667866	3675747	Solyc07g008700	Protein FAR1-RELATED SEQUENCE 9 (AHRD V1 ***- FRS9_ARATH)%3B contains Interpro domain(s) IPR018289 MULE transposase%2C conserved domain
	222	3683904	3685158	Solyc07g008710	Major latex-like protein (AHRD V1 **-- B5THI3_PANGI)%3B contains Interpro domain(s) IPR000916 Bet v I allergen
	232	3694316	3696017	Solyc07g008720	Nascent polypeptide-associated complex subunit beta (AHRD V1 **-- B2W6E2_PYRTR)%3B contains Interpro domain(s) IPR002715 Nascent polypeptide-associated complex NAC
	235	3696781	3705483	Solyc07g008730	Pathogenesis-related homeodomain protein (AHRD V1 *--- PRH_ARATH)%3B contains Interpro domain(s) IPR019787 Zinc finger%2C PHD-finger
	251	3713383	3715192	Solyc07g008740	Cell division protein kinase 12 (AHRD V1 *-*- CDK12_MOUSE)%3B contains Interpro domain(s) IPR002290 Serine/threonine protein kinase
	256	3718309	3724386	Solyc07g008750	Nuclear nucleic acid-binding protein C1D (AHRD V1 *-*- C1D_XENLA)%3B contains Interpro domain(s) IPR011082 Exosome-associated factor Rrp47/DNA strand repair C1D
	266	3728618	3747433	Solyc07g008760	Tetratricopeptide repeat (TPR)-containing protein-like protein (AHRD V1 ***- Q84NS6_ORYSJ)%3B contains Interpro domain(s) IPR011990 Tetratricopeptide-like helical
	289	3751190	3755390	Solyc07g008770	Unknown Protein (AHRD V1)
	295	3757516	3765647	Solyc07g008780	Unknown Protein (AHRD V1)
SNP_ID	SNP	Chromosome	Position	P_value
19	714560874	7	14560874	2.32551e-08
Genes in near region:
	Distance(kb)	start_pos	end_pos	locus	annotation
	-259	14295272	14300912	Solyc07g020860	Peroxiredoxin (AHRD V1 **-- D2D300_GOSHI)%3B contains Interpro domain(s) IPR013740 Redoxin
	-210	14344450	14349988	Solyc07g020870	U-box domain-containing protein (AHRD V1 *-*- B6V8G2_HELAN)%3B contains Interpro domain(s) IPR017986 WD40 repeat%2C region
	-38	14522553	14522756	Solyc07g020880	Unknown Protein (AHRD V1)
	28	14589808	14590140	Solyc07g020890	Unknown Protein (AHRD V1)
	34	14595304	14595634	Solyc07g020900	Serine/threonine-protein kinase Cx32 (AHRD V1 *-*- B6SL17_MAIZE)
	58	14618942	14619641	Solyc07g020910	T24D18.4 (Fragment) (AHRD V1 ***- Q0WPH2_ARATH)
	89	14650591	14651082	Solyc07g020920	Unknown Protein (AHRD V1)
	263	14824627	14834966	Solyc07g020930	Unknown Protein (AHRD V1)
SNP_ID	SNP	Chromosome	Position	P_value
20	717988778	7	17988778	4.53012e-08
Genes in near region:
	Distance(kb)	start_pos	end_pos	locus	annotation
	-23	17959524	17965442	Solyc07g021400	Zinc finger family protein (AHRD V1 *--- D7LQC2_ARALY)
	8	17997372	17998645	Solyc07g021410	Exostosin family-like protein (AHRD V1 **-- Q6Z527_ORYSJ)%3B contains Interpro domain(s) IPR004263 Exostosin-like
	12	18001232	18003606	Solyc07g021420	Mutator-like transposase (AHRD V1 *-*- Q8W3H2_ORYSA)%3B contains Interpro domain(s) IPR018289 MULE transposase%2C conserved domain
	15	18004377	18005872	Solyc07g021430	Serine/threonine-protein phosphatase 7 long form homolog (AHRD V1 **-- PPP7L_ARATH)%3B contains Interpro domain(s) IPR019557 Aminotransferase-like%2C plant mobile domain
	25	18013935	18014156	Solyc07g021440	Pentatricopeptide repeat-containing protein At1g74630 (AHRD V1 ***- PP122_ARATH)
	25	18014320	18015968	Solyc07g021450	Pentatricopeptide repeat-containing protein (AHRD V1 ***- D7M3D7_ARALY)%3B contains Interpro domain(s) IPR002885 Pentatricopeptide repeat
	31	18020257	18021808	Solyc07g021460	Glutathione S-transferase 12 (AHRD V1 **** Q4LAW7_CAPCH)%3B contains Interpro domain(s) IPR017933 Glutathione S-transferase/chloride channel%2C C-terminal
	105	18094016	18095371	Solyc07g021480	Endonuclease/exonuclease/phosphatase (AHRD V1 *-*- A2Q500_MEDTR)
SNP_ID	SNP	Chromosome	Position	P_value
21	732748196	7	32748196	9.37881e-08
Genes in near region:
	Distance(kb)	start_pos	end_pos	locus	annotation
	-132	32615323	32615771	Solyc07g026920	Tetracycline transporter (AHRD V1 *-*- D7L897_ARALY)
	-124	32618637	32623272	Solyc07g026930	Tetracycline transporter (AHRD V1 **-* D7L897_ARALY)%3B contains Interpro domain(s) IPR016196 Major facilitator superfamily%2C general substrate transporter
	0	32747522	32749908	Solyc07g026940	Unknown Protein (AHRD V1)
	17	32765264	32772373	Solyc07g026950	Xaa-Pro dipeptidase (AHRD V1 ***- B6TL64_MAIZE)%3B contains Interpro domain(s) IPR007865 Peptidase M24B%2C X-Pro dipeptidase/aminopeptidase P N-terminal
	51	32800091	32805228	Solyc07g026960	Xaa-Pro dipeptidase (AHRD V1 ***- B6TL64_MAIZE)%3B contains Interpro domain(s) IPR000994 Peptidase M24%2C structural domain
	146	32894218	32894556	Solyc07g026970	Helicase-like protein (AHRD V1 ***- Q5NAA4_ORYSJ)%3B contains Interpro domain(s) IPR010285 Protein of unknown function DUF889%2C eukaryote
	166	32915139	32915324	Solyc07g026990	Endochitinase (Chitinase) (AHRD V1 *-*- Q43184_SOLTU)%3B contains Interpro domain(s) IPR000726 Glycoside hydrolase%2C family 19%2C catalytic
	202	32950632	32950787	Solyc07g027000	Phytophthora-inhibited protease 1 (AHRD V1 ***- Q156I2_SOLLC)%3B contains Interpro domain(s) IPR000668 Peptidase C1A%2C papain C-terminal
SNP_ID	SNP	Chromosome	Position	P_value
22	733100267	7	33100267	7.78118e-08
Genes in near region:
	Distance(kb)	start_pos	end_pos	locus	annotation
	-295	32800091	32805228	Solyc07g026960	Xaa-Pro dipeptidase (AHRD V1 ***- B6TL64_MAIZE)%3B contains Interpro domain(s) IPR000994 Peptidase M24%2C structural domain
	-205	32894218	32894556	Solyc07g026970	Helicase-like protein (AHRD V1 ***- Q5NAA4_ORYSJ)%3B contains Interpro domain(s) IPR010285 Protein of unknown function DUF889%2C eukaryote
	-184	32915139	32915324	Solyc07g026990	Endochitinase (Chitinase) (AHRD V1 *-*- Q43184_SOLTU)%3B contains Interpro domain(s) IPR000726 Glycoside hydrolase%2C family 19%2C catalytic
	-149	32950632	32950787	Solyc07g027000	Phytophthora-inhibited protease 1 (AHRD V1 ***- Q156I2_SOLLC)%3B contains Interpro domain(s) IPR000668 Peptidase C1A%2C papain C-terminal
	60	33161262	33161480	Solyc07g027010	ATP synthase subunit alpha (AHRD V1 ***- D2XT93_ALLCE)%3B contains Interpro domain(s) IPR018118 ATPase%2C F1/A1 complex%2C alpha/beta subunit%2C N-terminal
	114	33214854	33219582	Solyc07g027020	Receptor-like kinase (AHRD V1 *-*- A7VM65_9VIRI)%3B contains Interpro domain(s) IPR002290 Serine/threonine protein kinase
SNP_ID	SNP	Chromosome	Position	P_value
23	737285702	7	37285702	7.8562e-08
Genes in near region:
	Distance(kb)	start_pos	end_pos	locus	annotation
	-177	37107752	37108415	Solyc07g032290	L-tyrosine transporter (AHRD V1 ***- B6TS04_MAIZE)
	51	37337168	37337380	Solyc07g032300	Serine protease-like protein (AHRD V1 **-- Q8H0H9_TOBAC)%3B contains Interpro domain(s) IPR000209 Peptidase S8 and S53%2C subtilisin%2C kexin%2C sedolisin
	58	37344092	37344661	Solyc07g032310	Subtilase family protein (AHRD V1 *--- D7KIE5_ARALY)%3B contains Interpro domain(s) IPR015500 Peptidase S8%2C subtilisin-related
SNP_ID	SNP	Chromosome	Position	P_value
24	739157980	7	39157980	1.10209e-08
Genes in near region:
	Distance(kb)	start_pos	end_pos	locus	annotation
	-296	38861152	38861457	Solyc07g032410	Unknown Protein (AHRD V1)
	-47	39109284	39110148	Solyc07g032420	NAD(P)H-quinone oxidoreductase subunit H%2C chloroplastic (AHRD V1 *-*- NDHH_ILLOL)%3B contains Interpro domain(s) IPR001135 NADH-quinone oxidoreductase%2C subunit D
	-44	39113464	39113907	Solyc07g032430	NAD(P)H-quinone oxidoreductase subunit H (AHRD V1 ***- NDHH_THEEB)%3B contains Interpro domain(s) IPR001135 NADH-quinone oxidoreductase%2C subunit D
	-43	39114121	39114354	Solyc07g032440	Ribosomal protein L23 (AHRD V1 *-*- A1XGS9_RANMC)%3B contains Interpro domain(s) IPR013025 Ribosomal protein L25/L23
	-41	39115808	39116017	Solyc07g032450	Cytochrome b6 (AHRD V1 ***- B2XWQ3_FAGEA)%3B contains Interpro domain(s) IPR005797 Cytochrome b/b6%2C N-terminal
	-23	39133413	39134277	Solyc07g032460	Unknown Protein (AHRD V1)
	100	39258344	39258568	Solyc07g032470	Unknown Protein (AHRD V1)
SNP_ID	SNP	Chromosome	Position	P_value
25	743911448	7	43911448	7.79634e-08
Genes in near region:
	Distance(kb)	start_pos	end_pos	locus	annotation
	5	43917093	43919149	Solyc07g037860	Unknown Protein (AHRD V1)%3B contains Interpro domain(s) IPR015706 RNA-directed DNA polymerase (reverse transcriptase)%2C related
	185	44096528	44097103	Solyc07g037890	Unknown Protein (AHRD V1)
	185	44097385	44098818	Solyc07g037900	Endonuclease/exonuclease/phosphatase (AHRD V1 *-*- A2Q500_MEDTR)%3B contains Interpro domain(s) IPR015706 RNA-directed DNA polymerase (reverse transcriptase)%2C related
	279	44191414	44192899	Solyc07g037910	Homeobox-leucine zipper protein ROC7 (AHRD V1 ***- ROC7_ORYSJ)%3B contains Interpro domain(s) IPR002913 Lipid-binding START
	283	44195239	44197804	Solyc07g037920	Homeobox-leucine zipper protein ROC7 (AHRD V1 ***- ROC7_ORYSJ)
SNP_ID	SNP	Chromosome	Position	P_value
26	808176472	8	8176472	9.30773e-08
Genes in near region:
	Distance(kb)	start_pos	end_pos	locus	annotation
	-292	7883499	7884240	Solyc08g016560	Histone-lysine N-methyltransferase ASHR1 (AHRD V1 *--- B6TKB7_MAIZE)
	-195	7980497	7980652	Solyc08g016570	Unknown Protein (AHRD V1)
	-195	7980932	7981354	Solyc08g016580	Susceptibility homeodomain transcription factor (Fragment) (AHRD V1 ***- Q8SAA7_ORYSA)%3B contains Interpro domain(s) IPR007493 Protein of unknown function DUF538
	-173	8000988	8002521	Solyc08g016600	Ulp1 protease family C-terminal catalytic domain containing protein (AHRD V1 ***- Q60D46_SOLDE)%3B contains Interpro domain(s) IPR003653 Peptidase C48%2C SUMO/Sentrin/Ubl1
	-170	8003001	8006121	Solyc08g016610	Ulp1 protease family C-terminal catalytic domain containing protein (AHRD V1 *-*- Q60D46_SOLDE)%3B contains Interpro domain(s) IPR015410 Region of unknown function DUF1985
	-91	8081459	8084812	Solyc08g016620	Os11g0198100 protein (Fragment) (AHRD V1 *-*- Q0IU20_ORYSJ)%3B contains Interpro domain(s) IPR006852 Protein of unknown function DUF616
	-75	8100453	8100815	Solyc08g016630	Movement protein (AHRD V1 ***- Q5ZF41_CERV)%3B contains Interpro domain(s) IPR001022 Tobamoviral movement protein
	171	8347767	8348023	Solyc08g016650	Unknown Protein (AHRD V1)
	193	8370077	8372219	Solyc08g016660	Gibberellin 2-oxidase 5 (AHRD V1 ***- A4URE9_TOBAC)%3B contains Interpro domain(s) IPR005123 Oxoglutarate and iron-dependent oxygenase
	280	8456798	8460420	Solyc08g016670	Calcyclin-binding protein (AHRD V1 ***- B4FGY0_MAIZE)%3B contains Interpro domain(s) IPR007699 SGS
SNP_ID	SNP	Chromosome	Position	P_value
27	808697940	8	8697940	3.27923e-08
Genes in near region:
	Distance(kb)	start_pos	end_pos	locus	annotation
	-237	8456798	8460420	Solyc08g016670	Calcyclin-binding protein (AHRD V1 ***- B4FGY0_MAIZE)%3B contains Interpro domain(s) IPR007699 SGS
	-202	8495124	8495637	Solyc08g016680	Unknown Protein (AHRD V1)
	-25	8671877	8672462	Solyc08g016700	Polyprotein (AHRD V1 ***- A5JSC4_MAIZE)
	21	8719361	8722387	Solyc08g016710	HGWP repeat containing protein-like (AHRD V1 **-- Q5ZAQ6_ORYSJ)
	36	8734293	8736038	Solyc08g016720	9-cis-epoxycarotenoid dioxygenase 5 (AHRD V1 **** A0SE34_9ROSI)%3B contains Interpro domain(s) IPR004294 Carotenoid oxygenase
SNP_ID	SNP	Chromosome	Position	P_value
28	809411965	8	9411965	1.73706e-08
Genes in near region:
	Distance(kb)	start_pos	end_pos	locus	annotation
	-296	9115719	9115883	Solyc08g016740	Kinase family protein (AHRD V1 ***- D7MB90_ARALY)%3B contains Interpro domain(s) IPR001245 Tyrosine protein kinase
	-277	9124887	9134407	Solyc08g016750	Pyruvate dehydrogenase E1 component subunit beta (AHRD V1 ***- B6TQ36_MAIZE)%3B contains Interpro domain(s) IPR005475 Transketolase%2C central region
	-222	9188841	9189026	Solyc08g016760	Unknown Protein (AHRD V1)
	-108	9300363	9303294	Solyc08g016770	Decarboxylase family protein (AHRD V1 ***- A7GHE9_CLOBL)%3B contains Interpro domain(s) IPR002129 Pyridoxal phosphate-dependent decarboxylase
	-96	9314752	9315006	Solyc08g016780	Unknown Protein (AHRD V1)
	-15	9395936	9396091	Solyc08g016790	Unknown Protein (AHRD V1)
SNP_ID	SNP	Chromosome	Position	P_value
29	811558636	8	11558636	6.42145e-08
Genes in near region:
	Distance(kb)	start_pos	end_pos	locus	annotation
	-267	11290546	11290761	Solyc08g036450	Unknown Protein (AHRD V1)
	-233	11323129	11325001	Solyc08g036440	Transferase family protein (AHRD V1 **-- D7MIZ8_ARALY)%3B contains Interpro domain(s) IPR003480 Transferase
	-150	11407305	11407736	Solyc08g036430	Unknown Protein (AHRD V1)
	-119	11439092	11439334	Solyc08g036420	Unknown Protein (AHRD V1)
	182	11740883	11741074	Solyc08g036410	Unknown Protein (AHRD V1)
SNP_ID	SNP	Chromosome	Position	P_value
30	812344223	8	12344223	6.33792e-08
Genes in near region:
	Distance(kb)	start_pos	end_pos	locus	annotation
	-188	12156008	12156217	Solyc08g048570	Unknown Protein (AHRD V1)
	-173	12169076	12171203	Solyc08g048560	Unknown Protein (AHRD V1)
	-117	12220538	12226807	Solyc08g048550	Protease Do-like (S2 serine-type protease) (AHRD V1 **** A6CGY1_9PLAN)%3B contains Interpro domain(s) IPR001254 Peptidase S1 and S6%2C chymotrypsin/Hap
	-116	12227747	12228103	Solyc08g048540	Small nuclear ribonucleoprotein-associated protein B (AHRD V1 ***- RSMB_DICDI)%3B contains Interpro domain(s) IPR010920 Like-Sm ribonucleoprotein-related%2C core
	-88	12255342	12255875	Solyc08g048530	Unknown Protein (AHRD V1)
	49	12393712	12395475	Solyc08g048520	Unknown Protein (AHRD V1)%3B contains Interpro domain(s) IPR010920 Like-Sm ribonucleoprotein-related%2C core
	56	12400598	12400822	Solyc08g048510	Unknown Protein (AHRD V1)
	58	12403210	12408132	Solyc08g048500	Nucleic acid binding protein (AHRD V1 **-* B6UDK8_MAIZE)%3B contains Interpro domain(s) IPR018111 K Homology%2C type 1%2C subgroup
	300	12644532	12645619	Solyc08g048480	Unknown Protein (AHRD V1)
SNP_ID	SNP	Chromosome	Position	P_value
31	813815675	8	13815675	4.50443e-08
Genes in near region:
	Distance(kb)	start_pos	end_pos	locus	annotation
	-258	13556140	13556762	Solyc08g048350	Unknown Protein (AHRD V1)
	-142	13670637	13673358	Solyc08g048340	Unknown Protein (AHRD V1)
	-96	13719187	13719513	Solyc08g048330	Unknown Protein (AHRD V1)
	2	13817789	13818010	Solyc08g048320	Unknown Protein (AHRD V1)
	23	13838830	13840380	Solyc08g048310	Ubiquitin carboxyl-terminal hydrolase (AHRD V1 ***- B9N2M4_POPTR)%3B contains Interpro domain(s) IPR001394 Peptidase C19%2C ubiquitin carboxyl-terminal hydrolase 2
	55	13870820	13871188	Solyc08g048300	Alcohol dehydrogenase (AHRD V1 ***- D4SZF7_9XANT)%3B contains Interpro domain(s) IPR016040 NAD(P)-binding domain
SNP_ID	SNP	Chromosome	Position	P_value
32	814930146	8	14930146	5.54727e-08
Genes in near region:
	Distance(kb)	start_pos	end_pos	locus	annotation
	-269	14657852	14660581	Solyc08g048210	Ulp1 protease family C-terminal catalytic domain containing protein (AHRD V1 *-*- Q60D46_SOLDE)%3B contains Interpro domain(s) IPR003653 Peptidase C48%2C SUMO/Sentrin/Ubl1
	-259	14668672	14670187	Solyc08g048200	Ulp1 protease family C-terminal catalytic domain containing protein (AHRD V1 *-*- Q60D46_SOLDE)
	-212	14717090	14717272	Solyc08g048190	Unknown Protein (AHRD V1)
	-137	14792398	14792646	Solyc08g048180	Unknown Protein (AHRD V1)
	-22	14906856	14907943	Solyc08g048170	Unknown Protein (AHRD V1)
	33	14963530	14963880	Solyc08g048160	Unknown Protein (AHRD V1)
	117	15047363	15047554	Solyc08g048150	Unknown Protein (AHRD V1)
	182	15112610	15112954	Solyc08g048140	Unknown Protein (AHRD V1)
	192	15123127	15123531	Solyc08g048130	Unknown Protein (AHRD V1)
	195	15125254	15125697	Solyc08g048120	Unknown Protein (AHRD V1)
	227	15158094	15158600	Solyc08g048110	Unknown Protein (AHRD V1)
	230	15160693	15161163	Solyc08g048100	Unknown Protein (AHRD V1)
	232	15163053	15163448	Solyc08g048090	Unknown Protein (AHRD V1)
	237	15168125	15168412	Solyc08g048080	Unknown Protein (AHRD V1)
	249	15179178	15179381	Solyc08g048070	Mitochondrial import inner membrane translocase subunit Tim9 (AHRD V1 ***- B4FU14_MAIZE)%3B contains Interpro domain(s) IPR004217 Mitochondrial inner membrane translocase complex%2C Tim8/9/10/13-zinc finger-like
	257	15187469	15188732	Solyc08g048060	Unknown Protein (AHRD V1)
	269	15199228	15200000	Solyc08g048050	Unknown Protein (AHRD V1)
	279	15209186	15209441	Solyc08g048030	Unknown Protein (AHRD V1)
SNP_ID	SNP	Chromosome	Position	P_value
33	817170575	8	17170575	6.6035e-08
Genes in near region:
	Distance(kb)	start_pos	end_pos	locus	annotation
	-258	16911768	16911938	Solyc08g045750	Unknown Protein (AHRD V1)
	-166	17002830	17003910	Solyc08g045740	Phospholipase D2 (AHRD V1 ***- Q9XFX7_CRAPL)%3B contains Interpro domain(s) IPR015679 Phospholipase D
	-145	17023593	17024628	Solyc08g045730	Unknown Protein (AHRD V1)
	-121	17048490	17049255	Solyc08g045720	Beta-fructofuranosidase insoluble isoenzyme 2 (AHRD V1 **-- B6U1H5_MAIZE)%3B contains Interpro domain(s) IPR013148 Glycosyl hydrolases family 32%2C N-terminal
	-49	17120542	17120847	Solyc08g045710	ATP synthase subunit alpha%2C mitochondrial (AHRD V1 -**- ATPA_YEAST)%3B contains Interpro domain(s) IPR017458 ATPase%2C F1 complex%2C alpha subunit%2C C-terminal
	-35	17134296	17135484	Solyc08g045690	Ulp1 protease family C-terminal catalytic domain containing protein (AHRD V1 *-*- Q60D46_SOLDE)
	-24	17144036	17146145	Solyc08g045680	Unknown Protein (AHRD V1)
	195	17366548	17366760	Solyc08g045670	Unknown Protein (AHRD V1)
SNP_ID	SNP	Chromosome	Position	P_value
34	819010496	8	19010496	6.86255e-11
Genes in near region:
	Distance(kb)	start_pos	end_pos	locus	annotation
	-211	18795646	18799079	Solyc08g044610	Protein phosphatase 2C (AHRD V1 ***- Q6QLU0_SOLLC)%3B contains Interpro domain(s) IPR015655 Protein phosphatase 2C
	182	19193032	19193448	Solyc08g044600	Histone-lysine N-methyltransferase H3 lysine-9 specific SUVH1 (AHRD V1 ***- B6U899_MAIZE)%3B contains Interpro domain(s) IPR007728 Pre-SET zinc-binding region
	183	19193981	19194205	Solyc08g044590	Histone-lysine N-methyltransferase SETDB1 (AHRD V1 ***- B0XAP5_CULQU)%3B contains Interpro domain(s) IPR001214 SET
	203	19213660	19213905	Solyc08g044570	Unknown Protein (AHRD V1)
	267	19277642	19277845	Solyc08g044560	Histone-lysine N-methyltransferase%2C H3 lysine-9 specific SUVH6 (AHRD V1 ***- SUVH6_ARATH)%3B contains Interpro domain(s) IPR007728 Pre-SET zinc-binding region
	268	19278511	19278678	Solyc08g044550	Histone-lysine N-methyltransferase SETDB1-B (AHRD V1 ***- STB1B_DANRE)%3B contains Interpro domain(s) IPR001214 SET
SNP_ID	SNP	Chromosome	Position	P_value
35	820188980	8	20188980	2.47959e-11
Genes in near region:
	Distance(kb)	start_pos	end_pos	locus	annotation
	-11	20177278	20177702	Solyc08g044490	Kinesin heavy chain-like protein (AHRD V1 ***- Q41460_SOLTU)
	-9	20178630	20179918	Solyc08g044480	cDNA clone J17 full insert sequence (Fragment) (AHRD V1 ***- B7ERD6_ORYSJ)
	14	20203723	20204931	Solyc08g044470	SPX domain-containing protein (AHRD V1 *-*- D7KU38_ARALY)
	80	20269910	20270095	Solyc08g044460	Unknown Protein (AHRD V1)
	239	20428124	20429774	Solyc08g044450	Polyprotein (Fragment) (AHRD V1 *-*- Q29VI9_9VIRU)%3B contains Interpro domain(s) IPR000477 RNA-directed DNA polymerase (reverse transcriptase)
	296	20485458	20486671	Solyc08g044440	LRR receptor-like kinase (AHRD V1 *-*- A7UE73_SOLTU)
SNP_ID	SNP	Chromosome	Position	P_value
36	822662809	8	22662809	3.53186e-08
Genes in near region:
	Distance(kb)	start_pos	end_pos	locus	annotation
	-288	22372488	22374225	Solyc08g044270	Glutamate synthase (AHRD V1 ***- C5FRK2_NANOT)%3B contains Interpro domain(s) IPR002932 Glutamate synthase%2C central-C
	-249	22406698	22413676	Solyc08g044260	CER1 (AHRD V1 **-- B6TFH3_MAIZE)%3B contains Interpro domain(s) IPR006694 Fatty acid hydroxylase
	-208	22453920	22454171	Solyc08g044250	Chloroplastic group IIA intron splicing facilitator CRS1%2C chloroplastic (AHRD V1 ***- CRS1_MAIZE)%3B contains Interpro domain(s) IPR001890 RNA-binding%2C CRM domain
	-206	22455892	22456206	Solyc08g044240	Unknown Protein (AHRD V1)
	-174	22488130	22488285	Solyc08g044230	Unknown Protein (AHRD V1)
	-6	22655683	22656350	Solyc08g044220	Unknown Protein (AHRD V1)
	156	22819218	22820227	Solyc08g043220	Unknown Protein (AHRD V1)
	183	22846793	22847497	Solyc08g043200	Unknown Protein (AHRD V1)
	187	22850760	22850930	Solyc08g043190	Unknown Protein (AHRD V1)
	188	22851491	22856962	Solyc08g043180	Unknown Protein (AHRD V1)%3B contains Interpro domain(s) IPR016124 Mog1/PsbP/DUF1795%2C alpha/beta/alpha sandwich
	223	22886600	22899430	Solyc08g043170	Gamma-glutamyl phosphate reductase (AHRD V1 ***- D3TQ43_GLOMM)%3B contains Interpro domain(s) IPR005766 Delta l-pyrroline-5-carboxylate synthetase
	243	22906729	22906965	Solyc08g043160	Hypothetical chloroplast RF1 (AHRD V1 ***- B2XWI7_FAGEA)%3B contains Interpro domain(s) IPR008896 Ycf1
SNP_ID	SNP	Chromosome	Position	P_value
37	823961044	8	23961044	5.5251e-08
Genes in near region:
	Distance(kb)	start_pos	end_pos	locus	annotation
	-164	23779001	23796209	Solyc08g042130	Phox domain-containing protein (AHRD V1 *-*- D7L4Y9_ARALY)%3B contains Interpro domain(s) IPR001683 Phox-like
	-161	23799027	23799215	Solyc08g042120	Unknown Protein (AHRD V1)
	-159	23801188	23801713	Solyc08g042110	Unknown Protein (AHRD V1)
	-94	23864398	23866415	Solyc08g042100	Armadillo/beta-catenin repeat family protein (AHRD V1 **-- D7MAU3_ARALY)%3B contains Interpro domain(s) IPR011989 Armadillo-like helical
	-54	23906794	23907039	Solyc08g042090	Unknown Protein (AHRD V1)
	-32	23920070	23928886	Solyc08g042080	Unknown Protein (AHRD V1)
	-12	23947893	23948287	Solyc08g042070	Unknown Protein (AHRD V1)
	16	23977616	23978336	Solyc08g042060	Unknown Protein (AHRD V1)
	55	24016201	24026339	Solyc08g042050	DEAD-box ATP-dependent RNA helicase 3 (AHRD V1 **** RH3_ORYSJ)%3B contains Interpro domain(s) IPR011545 DNA/RNA helicase%2C DEAD/DEAH box type%2C N-terminal
	152	24113512	24116069	Solyc08g042040	Unknown Protein (AHRD V1)
	167	24128138	24133984	Solyc08g042030	Kinesin family protein (AHRD V1 *-*- C0NBI1_AJECG)%3B contains Interpro domain(s) IPR001752 Kinesin%2C motor region
	198	24160035	24161147	Solyc08g042020	Beta-glucosidase (AHRD V1 *-*- Q9ZT64_PINCO)%3B contains Interpro domain(s) IPR001360 Glycoside hydrolase%2C family 1
SNP_ID	SNP	Chromosome	Position	P_value
38	825221774	8	25221774	1.72933e-08
Genes in near region:
	Distance(kb)	start_pos	end_pos	locus	annotation
	-104	25116845	25117006	Solyc08g041930	Unknown Protein (AHRD V1)
	-96	25125450	25125611	Solyc08g041920	Unknown Protein (AHRD V1)
	47	25269135	25275101	Solyc08g041890	Importin alpha-1b subunit (AHRD V1 ***- B6T451_MAIZE)%3B contains Interpro domain(s) IPR011989 Armadillo-like helical
	122	25343935	25344465	Solyc08g041880	Unknown Protein (AHRD V1)
	228	25450517	25456311	Solyc08g041870	Aspartate aminotransferase (AHRD V1 **** Q2XTE6_SOLTU)%3B contains Interpro domain(s) IPR000796 Aspartate/other aminotransferase
	266	25488546	25489046	Solyc08g041860	Unknown Protein (AHRD V1)
SNP_ID	SNP	Chromosome	Position	P_value
39	826895904	8	26895904	5.68096e-08
Genes in near region:
	Distance(kb)	start_pos	end_pos	locus	annotation
	-157	26737023	26738299	Solyc08g023660	Major latex-like protein (AHRD V1 **-- B5THI3_PANGI)%3B contains Interpro domain(s) IPR000916 Bet v I allergen
	-139	26755238	26756440	Solyc08g023650	Unknown Protein (AHRD V1)
	-136	26757286	26759043	Solyc08g023640	Pentatricopeptide repeat-containing protein (AHRD V1 ***- D7L3A6_ARALY)%3B contains Interpro domain(s) IPR002885 Pentatricopeptide repeat
	-47	26846214	26848078	Solyc08g023630	U11/U12 small nuclear ribonucleoprotein 25 kDa protein (AHRD V1 *-*- SNR25_MOUSE)
	288	27183981	27184139	Solyc08g023600	Unknown Protein (AHRD V1)
	292	27188856	27194211	Solyc08g023590	WD repeat-containing protein (AHRD V1 **-- B6JWM7_SCHJY)%3B contains Interpro domain(s) IPR020472 G-protein beta WD-40 repeat%2C region
SNP_ID	SNP	Chromosome	Position	P_value
40	828034205	8	28034205	1.2841e-10
Genes in near region:
	Distance(kb)	start_pos	end_pos	locus	annotation
	-129	27898774	27904646	Solyc08g023440	Early-responsive to dehydration 4 (AHRD V1 **-- D7KET4_ARALY)%3B contains Interpro domain(s) IPR003864 Protein of unknown function DUF221
	-124	27909152	27909979	Solyc08g023430	Unknown Protein (AHRD V1)
	-69	27964364	27964900	Solyc08g023420	Lipase-like protein (AHRD V1 *-*- Q8LF19_ARATH)
	-68	27965173	27965409	Solyc08g023410	AT1G06800-like protein (Fragment) (AHRD V1 ***- D6PN67_9BRAS)%3B contains Interpro domain(s) IPR002921 Lipase%2C class 3
	-7	28025647	28026413	Solyc08g023400	Retrotransposon gag protein (AHRD V1 *-*- Q0KIS1_SOLDE)%3B contains Interpro domain(s) IPR001878 Zinc finger%2C CCHC-type
	212	28246265	28246752	Solyc08g023390	Unknown Protein (AHRD V1)
	232	28266748	28267684	Solyc08g023380	Cellulose synthase (AHRD V1 ***- Q4VWW7_PINRA)%3B contains Interpro domain(s) IPR005150 Cellulose synthase
	286	28321172	28321465	Solyc08g023370	Unknown Protein (AHRD V1)
SNP_ID	SNP	Chromosome	Position	P_value
41	828827806	8	28827806	7.27546e-08
Genes in near region:
	Distance(kb)	start_pos	end_pos	locus	annotation
	-277	28547024	28550128	Solyc08g023340	Unknown Protein (AHRD V1)
	-162	28665420	28665650	Solyc08g023330	Unknown Protein (AHRD V1)
	191	29019250	29019627	Solyc08g023320	Unknown Protein (AHRD V1)
	191	29019783	29021170	Solyc08g023310	HAT family dimerisation domain containing protein (AHRD V1 ***- Q2QP95_ORYSJ)%3B contains Interpro domain(s) IPR007021 Protein of unknown function DUF659
	260	29087926	29094335	Solyc08g023280	Tripartite motif-containing 22 (Predicted) (AHRD V1 *--- B0VXD4_CALJA)%3B contains Interpro domain(s) IPR001357 BRCT
	266	29094563	29095871	Solyc08g023270	Unknown Protein (AHRD V1)
SNP_ID	SNP	Chromosome	Position	P_value
42	829973934	8	29973934	2.02729e-08
Genes in near region:
	Distance(kb)	start_pos	end_pos	locus	annotation
	-84	29888576	29889148	Solyc08g023240	Unknown Protein (AHRD V1)
	-66	29906052	29907500	Solyc08g022240	Lipase-like protein (AHRD V1 ***- Q8LF19_ARATH)%3B contains Interpro domain(s) IPR002921 Lipase%2C class 3
	78	30051997	30052296	Solyc08g022220	Unknown Protein (AHRD V1)
SNP_ID	SNP	Chromosome	Position	P_value
43	831292072	8	31292072	6.33435e-08
Genes in near region:
	Distance(kb)	start_pos	end_pos	locus	annotation
SNP_ID	SNP	Chromosome	Position	P_value
44	832933468	8	32933468	8.78378e-08
Genes in near region:
	Distance(kb)	start_pos	end_pos	locus	annotation
	138	33072404	33080977	Solyc08g022070	Prolyl endopeptidase (AHRD V1 **** B6U134_MAIZE)%3B contains Interpro domain(s) IPR002470 Peptidase S9A%2C prolyl oligopeptidase
	183	33117065	33117277	Solyc08g022060	Unknown Protein (AHRD V1)
SNP_ID	SNP	Chromosome	Position	P_value
45	834217885	8	34217885	6.05427e-08
Genes in near region:
	Distance(kb)	start_pos	end_pos	locus	annotation
	-232	33982359	33985182	Solyc08g022010	Unknown Protein (AHRD V1)
	-221	33995348	33996113	Solyc08g022000	26S protease regulatory subunit 6A (AHRD V1 ***- B6TJM5_MAIZE)%3B contains Interpro domain(s) IPR003959 ATPase%2C AAA-type%2C core
	-217	33998365	34000325	Solyc08g021990	26S protease regulatory subunit 6A homolog (AHRD V1 ***- PRS6A_SOLLC)%3B contains Interpro domain(s) IPR003959 ATPase%2C AAA-type%2C core
	-152	34063999	34065192	Solyc08g021980	HAT family dimerisation domain containing protein (AHRD V1 ***- Q2QP95_ORYSJ)%3B contains Interpro domain(s) IPR007021 Protein of unknown function DUF659
	-152	34065271	34065504	Solyc08g021970	Os05g0232800 protein (Fragment) (AHRD V1 ***- Q0DJS5_ORYSJ)
	-102	34103722	34115364	Solyc08g021960	Thiamine-repressible mitochondrial transporter THI74 (AHRD V1 **-* C6HKW5_AJECH)
	-80	34136513	34137408	Solyc08g021950	Unknown Protein (AHRD V1)
	-74	34140918	34143336	Solyc08g021940	Plant synaptotagmin (AHRD V1 ***- D7KF47_ARALY)
	-71	34145751	34146504	Solyc08g021930	Synaptotagmin (AHRD V1 **-- Q9BMF3_MANSE)%3B contains Interpro domain(s) IPR018029 C2 membrane targeting protein
	24	34242238	34247255	Solyc08g021920	DnaJ homolog subfamily C member 13 (AHRD V1 **-- DJC13_HUMAN)
	31	34249701	34279429	Solyc08g021910	Chaperone protein dnaJ (AHRD V1 *-** DNAJ_RALEH)%3B contains Interpro domain(s) IPR016024 Armadillo-type fold
	67	34285679	34286815	Solyc08g021900	HAT family dimerisation domain containing protein (AHRD V1 **-- Q2QPA8_ORYSJ)%3B contains Interpro domain(s) IPR007021 Protein of unknown function DUF659
	70	34288269	34294322	Solyc08g021890	DnaJ homolog subfamily C member 13 (AHRD V1 **-- DJC13_HUMAN)
	90	34308385	34308843	Solyc08g021880	Unknown Protein (AHRD V1)
	91	34309280	34309645	Solyc08g021870	Nuclear factor NF-kappa-B p100 subunit (AHRD V1 **-- NFKB2_MOUSE)%3B contains Interpro domain(s) IPR002110 Ankyrin
	105	34323370	34324359	Solyc08g021860	Unknown Protein (AHRD V1)%3B contains Interpro domain(s) IPR015410 Region of unknown function DUF1985
	191	34409706	34413942	Solyc08g021850	Ulp1 protease family C-terminal catalytic domain containing protein (AHRD V1 *-*- Q60D46_SOLDE)
	205	34423357	34423557	Solyc08g021840	Ulp1 protease family C-terminal catalytic domain containing protein (AHRD V1 ***- Q60D46_SOLDE)
	241	34459130	34462451	Solyc08g021830	Ubiquitin carboxyl-terminal hydrolase (AHRD V1 ***- B9SNV7_RICCO)%3B contains Interpro domain(s) IPR001394 Peptidase C19%2C ubiquitin carboxyl-terminal hydrolase 2
SNP_ID	SNP	Chromosome	Position	P_value
46	836945211	8	36945211	2.55719e-08
Genes in near region:
	Distance(kb)	start_pos	end_pos	locus	annotation
	-299	36645532	36645714	Solyc08g029350	Unknown Protein (AHRD V1)
	-285	36659723	36659908	Solyc08g029340	Unknown Protein (AHRD V1)
	-240	36701855	36704647	Solyc08g029330	Unknown Protein (AHRD V1)
	204	37149357	37149677	Solyc08g029310	Unknown Protein (AHRD V1)
	207	37152216	37152680	Solyc08g029300	Unknown Protein (AHRD V1)
	207	37153200	37153430	Solyc08g029290	Cytochrome c oxidase subunit 1 (AHRD V1 ***- Q5PY52_DAUCA)%3B contains Interpro domain(s) IPR000883 Cytochrome c oxidase%2C subunit I
	208	37153563	37154543	Solyc08g029280	Cytochrome c oxidase subunit 1 (AHRD V1 **** Q70G75_9SOLN)%3B contains Interpro domain(s) IPR000883 Cytochrome c oxidase%2C subunit I
	220	37166196	37166679	Solyc08g029270	Cytochrome c-type biogenesis protein CcmF (AHRD V1 ***- B6R564_9RHOB)%3B contains Interpro domain(s) IPR003567 Cytochrome c-type biogenesis protein
	259	37204877	37206457	Solyc08g029260	NADH dehydrogenase subunit 2 (AHRD V1 ***- Q5MA39_TOBAC)
	265	37210225	37210679	Solyc08g029250	NADH-ubiquinone oxidoreductase subunit 9 (AHRD V1 **** NDUS3_PROWI)%3B contains Interpro domain(s) IPR001268 NADH:ubiquinone oxidoreductase%2C 30 kDa subunit
SNP_ID	SNP	Chromosome	Position	P_value
47	838426807	8	38426807	9.46175e-08
Genes in near region:
	Distance(kb)	start_pos	end_pos	locus	annotation
	-291	38110149	38135265	Solyc08g029130	Chromodomain helicase DNA binding protein 3 (AHRD V1 *-*- B1AR17_MOUSE)%3B contains Interpro domain(s) IPR009462 Protein of unknown function DUF1086
	-262	38142294	38163867	Solyc08g029120	Chromodomain helicase DNA binding protein 3 (AHRD V1 **-* B1AR17_MOUSE)%3B contains Interpro domain(s) IPR000330 SNF2-related
	-202	38215286	38224702	Solyc08g029110	DUF52 domain-containing protein (AHRD V1 **-- C5FFY6_NANOT)%3B contains Interpro domain(s) IPR002737 UPF0103/Mediator of ErbB2-driven cell motility (Memo)%2C related
	-190	38233951	38236659	Solyc08g029090	B3 domain-containing protein At3g18960 (AHRD V1 *-*- Y3896_ARATH)%3B contains Interpro domain(s) IPR003340 Transcriptional factor B3
	-179	38246847	38247020	Solyc08g029080	Unknown Protein (AHRD V1)
	-164	38261720	38262476	Solyc08g029070	Unknown Protein (AHRD V1)
	-140	38285817	38286026	Solyc08g029060	HAT family dimerisation domain containing protein (AHRD V1 ***- Q2R4E7_ORYSJ)
	-127	38291703	38299765	Solyc08g029050	WD-repeat protein (AHRD V1 *--- A9FTS8_SORC5)%3B contains Interpro domain(s) IPR017986 WD40 repeat%2C region
	85	38512180	38513666	Solyc08g029040	Unknown Protein (AHRD V1)
	126	38553679	38555634	Solyc08g029030	Unknown Protein (AHRD V1)
	208	38635271	38635750	Solyc08g029020	Unknown Protein (AHRD V1)
	251	38678040	38678712	Solyc08g029010	Unknown Protein (AHRD V1)
SNP_ID	SNP	Chromosome	Position	P_value
48	839848274	8	39848274	1.53595e-08
Genes in near region:
	Distance(kb)	start_pos	end_pos	locus	annotation
	168	40017085	40017351	Solyc08g028800	Unknown Protein (AHRD V1)
	174	40022660	40023717	Solyc08g028790	Ulp1 protease family C-terminal catalytic domain containing protein (AHRD V1 ***- Q60D46_SOLDE)%3B contains Interpro domain(s) IPR003653 Peptidase C48%2C SUMO/Sentrin/Ubl1
	178	40027113	40028132	Solyc08g028780	AT5G28150-like protein (Fragment) (AHRD V1 *-*- D6PS16_9BRAS)%3B contains Interpro domain(s) IPR008586 Protein of unknown function DUF868%2C plant
SNP_ID	SNP	Chromosome	Position	P_value
49	840854463	8	40854463	9.21298e-08
Genes in near region:
	Distance(kb)	start_pos	end_pos	locus	annotation
	80	40934752	40934949	Solyc08g028770	Charged multivesicular body protein 1b (Fragment) (AHRD V1 **-- A6N179_ORYSI)
	216	41071068	41071229	Solyc08g028760	Unknown Protein (AHRD V1)
	245	41100075	41100245	Solyc08g028750	DNA-directed RNA polymerase subunit beta (AHRD V1 ***- D3WEF9_HEUSA)
SNP_ID	SNP	Chromosome	Position	P_value
50	841558719	8	41558719	2.59539e-08
Genes in near region:
	Distance(kb)	start_pos	end_pos	locus	annotation
	-264	41294031	41294189	Solyc08g028730	Unknown Protein (AHRD V1)
SNP_ID	SNP	Chromosome	Position	P_value
51	842086129	8	42086129	2.72975e-08
Genes in near region:
	Distance(kb)	start_pos	end_pos	locus	annotation
	-74	42008173	42011382	Solyc08g028700	Unknown Protein (AHRD V1)
SNP_ID	SNP	Chromosome	Position	P_value
52	845468748	8	45468748	5.25673e-09
Genes in near region:
	Distance(kb)	start_pos	end_pos	locus	annotation
	-248	45217609	45220035	Solyc08g059730	S-receptor kinase -like protein (AHRD V1 **** O49361_ARATH)%3B contains Interpro domain(s) IPR002290 Serine/threonine protein kinase
	-247	45220855	45221028	Solyc08g059740	H1-(Fragment) (AHRD V1 ***- Q43351_ARATH)
	-238	45224137	45230013	Solyc08g059750	At1g04280-like protein (Fragment) (AHRD V1 *-*- B0FVI9_ARALY)
	-231	45230927	45236852	Solyc08g059760	Peroxidase 40 (AHRD V1 **** PER40_ARATH)%3B contains Interpro domain(s) IPR002207 Plant ascorbate peroxidase
	-99	45368823	45369284	Solyc08g059770	Unknown Protein (AHRD V1)%3B contains Interpro domain(s) IPR007087 Zinc finger%2C C2H2-type
	-93	45372420	45375240	Solyc08g059780	Unknown Protein (AHRD V1)%3B contains Interpro domain(s) IPR001991 Sodium:dicarboxylate symporter
	-48	45419823	45419975	Solyc08g059790	Unknown Protein (AHRD V1)
	35	45504133	45513555	Solyc08g059800	Os02g0200800 protein (Fragment) (AHRD V1 *-*- Q0E303_ORYSJ)%3B contains Interpro domain(s) IPR009675 Targeting for Xklp2
	82	45551674	45554593	Solyc08g059810	HAT family dimerisation domain containing protein (AHRD V1 **-- Q2R4E7_ORYSJ)
	90	45559358	45562558	Solyc08g060810	Ubiquitin ligase complex F-box protein GRR1 (AHRD V1 *-** C5G8H6_AJEDR)%3B contains Interpro domain(s) IPR006553 Leucine-rich repeat%2C cysteine-containing subtype
	132	45601396	45601827	Solyc08g060820	Unknown Protein (AHRD V1)
	135	45603990	45606217	Solyc08g060830	1-acyl-sn-glycerol-3-phosphate acyltransferase (AHRD V1 ***- B2LWM3_RICCO)
	137	45606241	45609394	Solyc08g060840	Protein FAR1-RELATED SEQUENCE 4 (AHRD V1 **-- FRS4_ARATH)%3B contains Interpro domain(s) IPR004330 Transcription factor%2C FAR1-related
	154	45622904	45625148	Solyc08g060850	Ulp1 protease family C-terminal catalytic domain containing protein (AHRD V1 *-*- Q60D46_SOLDE)
	159	45628448	45633556	Solyc08g060860	Genomic DNA chromosome 3 P1 clone MSJ11 (AHRD V1 *--- Q9LW02_ARATH)
	235	45703775	45704290	Solyc08g060870	Unknown Protein (AHRD V1)
	237	45706615	45707145	Solyc08g060880	Unknown Protein (AHRD V1)
	255	45724655	45725038	Solyc08g060890	Unknown Protein (AHRD V1)
	270	45739332	45739862	Solyc08g060900	Unknown Protein (AHRD V1)
	297	45766079	45769100	Solyc08g060910	Pol polyprotein (AHRD V1 *-*- POL_BAEVM)%3B contains Interpro domain(s) IPR000477 RNA-directed DNA polymerase (reverse transcriptase)
SNP_ID	SNP	Chromosome	Position	P_value
53	852807462	8	52807462	8.81842e-09
Genes in near region:
	Distance(kb)	start_pos	end_pos	locus	annotation
	-300	52507060	52507281	Solyc08g063020	Unknown Protein (AHRD V1)
	-292	52511198	52514586	Solyc08g063030	ADP%2CATP carrier protein 1%2C mitochondrial (AHRD V1 *-*- ADT1_MAIZE)%3B contains Interpro domain(s) IPR002113 Adenine nucleotide translocator 1
	-226	52578024	52581053	Solyc08g063040	Zinc finger protein (AHRD V1 *-*- Q9LVQ7_ARATH)%3B contains Interpro domain(s) IPR007087 Zinc finger%2C C2H2-type
	-204	52594917	52602481	Solyc08g063050	Cell division protease ftsH homolog (AHRD V1 **-- FTSH_RICPR)%3B contains Interpro domain(s) IPR005936 Peptidase M41%2C FtsH
	-187	52619145	52619783	Solyc08g063060	Transposon Ty1-A Gag-Pol polyprotein (AHRD V1 ***- YA11B_YEAST)%3B contains Interpro domain(s) IPR001584 Integrase%2C catalytic core
	-175	52625247	52632402	Solyc08g063070	Esterase/lipase/thioesterase (Fragment) (AHRD V1 **-- B3VW20_POPTN)%3B contains Interpro domain(s) IPR000073 Alpha/beta hydrolase fold-1
	-170	52632539	52636852	Solyc08g063080	UDP-sulfoquinovose synthase (AHRD V1 ***- C0LIR3_SOLLC)%3B contains Interpro domain(s) IPR016040 NAD(P)-binding domain
	-134	52670756	52672763	Solyc08g063090	Delta-6-desaturase (AHRD V1 **** D3YN48_9ERIC)%3B contains Interpro domain(s) IPR012171 Fatty acid/sphingolipid desaturase
	-106	52697056	52700661	Solyc08g063100	Ulp1 protease family C-terminal catalytic domain containing protein (AHRD V1 *-*- Q60D46_SOLDE)
	-56	52750811	52751114	Solyc08g063120	Unknown Protein (AHRD V1)
	-32	52770957	52774838	Solyc08g063130	Monooxygenase FAD-binding protein (AHRD V1 **-- Q1B616_MYCSS)%3B contains Interpro domain(s) IPR003042 Aromatic-ring hydroxylase-like
	-7	52798605	52799638	Solyc08g065130	LOB domain family protein (AHRD V1 *-*- D7L292_ARALY)%3B contains Interpro domain(s) IPR004883 Lateral organ boundaries%2C LOB
	19	52827064	52827858	Solyc08g065140	Harpin-induced 1 (AHRD V1 ***- A2Q440_MEDTR)%3B contains Interpro domain(s) IPR010847 Harpin-induced 1
	96	52903941	52904972	Solyc08g065150	Genomic DNA chromosome 5 P1 clone MHM17 (AHRD V1 *--- Q9FGR3_ARATH)
	115	52922661	52926252	Solyc08g065160	Mediator of RNA polymerase II transcription subunit 10 (AHRD V1 *-*- C1BXR0_ESOLU)%3B contains Interpro domain(s) IPR019145 Mediator complex%2C subunit Med10
	153	52960513	52960957	Solyc08g065180	Unknown Protein (AHRD V1)%3B contains Interpro domain(s) IPR010666 Zinc finger%2C GRF-type
	166	52973991	52976942	Solyc08g065190	Zinc transporter protein (AHRD V1 **** D5LMF9_9FABA)%3B contains Interpro domain(s) IPR004698 Zinc/iron permease%2C fungal and plant
	220	53028317	53033081	Solyc08g065200	Ulp1 protease family C-terminal catalytic domain containing protein (AHRD V1 *-*- Q60D46_SOLDE)%3B contains Interpro domain(s) IPR003653 Peptidase C48%2C SUMO/Sentrin/Ubl1
	241	53049121	53049672	Solyc08g065210	Unknown Protein (AHRD V1)
	276	53084181	53091231	Solyc08g065220	Glycine dehydrogenase P protein (AHRD V1 **** Q6V9T1_ORYSJ)%3B contains Interpro domain(s) IPR003437 Glycine cleavage system P-protein
