# Supplementary material for: Trichome regulator SlMIXTA‐like directly manipulates primary metabolism in tomato fruit
Source: Plant Biotechnol J. 2019 Jul 24;18(2):354–63. doi: 10.1111/pbi.13202 (PMC6953195; doi:10.1111/pbi.13202)
Supplement: Supplementary file 7 — Data S2 All sample RNA‐seq fpkm. [file PBI-18-354-s003.xlsx]

## Sheet: Sheet1
Supplementary Data 2. All sample_RNA-seq_fpkm .
ID	SlMIXTA-like A1	SlMIXTA-like A2	SlMIXTA-like A3	SlMIXTA-like B1	SlMIXTA-like B2	SlMIXTA-like B3	MicroTom-1	MicroTom-2	MicroTom-3
gene:Solyc00g005000.3	0	0	0	0	0.043352	0	0.113178	0	0
gene:Solyc00g005040.3	0.077396	0.14005	0	0.073548	0.058941	0	0	0	0
gene:Solyc00g005050.3	157.692	182.949	148.519	99.6773	123.401	104.019	106.267	128.04	170.213
gene:Solyc00g005080.2	0.122811	0.111861	0.126008	0.116707	0.308844	0.224196	1.17606	1.78371	0
gene:Solyc00g005084.1	0	0	0	0	0	0	0.254002	0	0
gene:Solyc00g005092.1	0	0.058302	0.047481	0.819887	0.674264	0	0.16593	0	1.06201
gene:Solyc00g005094.1	2.87188	2.75119	3.03569	1.87222	6.01186	4.34699	4.95041	2.09208	17.731
gene:Solyc00g005096.1	0	0	0.034216	0	0.034102	0	0	0	0
gene:Solyc00g005283.1	0.046651	0.00573	0.09801	0.133236	0.204446	0.106018	0	0	0.091231
gene:Solyc00g005285.1	0.047606	0.144512	0.574657	0.709425	0.737922	0.639522	0	0	0.668177
gene:Solyc00g005287.1	0	0	0	0	0	0	0	0	0
gene:Solyc00g005430.1	0	0	0	0	0	0	0	0	0.100869
gene:Solyc00g005445.1	0	0	0	0	0	0	0	0	0
gene:Solyc00g005840.3	2.75533	3.47458	4.21164	2.39886	3.40018	3.43047	2.6673	5.57261	2.29293
gene:Solyc00g005850.2	0	0	0	0	0	0	0	0	0.071833
gene:Solyc00g006480.1	0	0	0	0	0	0	0	0	0
gene:Solyc00g006490.3	12.5625	13.0058	13.9739	11.5733	12.3096	11.2692	15.4812	11.1734	14.2271
gene:Solyc00g006540.1	0	0	0.039856	0	0	0	0	0	0
gene:Solyc00g006560.1	0	0	0	0	0	0	0	0.04425	0
gene:Solyc00g006590.2	0	0	0	0	0	0	0.031895	0	0
gene:Solyc00g006800.3	138.808	141.611	134.858	153.018	161.345	162.665	125.863	132.881	113.372
gene:Solyc00g006805.1	0.882452	0.109389	1.1471	0.827736	0.8408	1.13362	1.02806	0.746837	0.903146
gene:Solyc00g006810.3	42.4687	43.9143	45.255	29.7301	32.1301	38.4702	19.1617	29.7156	22.1739
gene:Solyc00g006820.3	1.06799	1.17718	0.764961	3.54147	2.62602	1.30025	1.52983	0.862211	2.47396
gene:Solyc00g006830.3	16.9983	15.4393	16.437	16.7267	16.9193	16.6216	21.4439	14.6468	13.9058
gene:Solyc00g006900.1	0	0	0.070191	0	0	0	0	0	0
gene:Solyc00g007010.3	12.2159	12.4008	10.899	11.936	11.9238	10.2504	10.2097	10.4175	10.724
gene:Solyc00g007030.2	0	0	0	0	0.048851	0	0	0.071171	0
gene:Solyc00g007040.2	0	0	0	0	0	0	0	0	0
gene:Solyc00g007050.1	0	0	0	0	0	0	0	0	0
gene:Solyc00g007060.3	9.41818	11.0421	9.29002	20.1351	13.3868	11.3865	11.9397	8.9585	5.21728
gene:Solyc00g007070.3	66.4644	69.1	65.8516	52.5603	51.2357	54.1512	58.7459	44.6132	65.7272
gene:Solyc00g007080.3	0.954117	0.6522	1.12093	1.22983	0.919449	0.652747	0.673681	0.083949	0.276556
gene:Solyc00g007090.3	15.6562	14.6451	15.335	12.1991	11.6464	10.7598	8.26616	9.38908	14.0397
gene:Solyc00g007100.3	7.03093	6.71401	6.59987	13.3644	14.2494	9.10055	10.1213	6.72551	6.01031
gene:Solyc00g007110.3	1.74284	1.12063	1.22571	1.93309	2.09976	1.57633	3.36291	1.78881	1.57479
gene:Solyc00g007120.3	5.77355	4.30801	5.67836	6.82501	9.14019	5.10753	11.4248	7.14759	6.46945
gene:Solyc00g007130.3	1.16595	1.09966	0.735932	0.439127	0.444812	0.54691	2.41628	1.88781	2.54311
gene:Solyc00g007150.3	5.31898	7.70854	4.51149	8.92359	6.8259	9.82506	6.43985	1.64199	2.9065
gene:Solyc00g007160.2	0	0	0	0.059495	0.048095	0	0	0	0
gene:Solyc00g007170.1	0	0	0	0	0	0	0	0	0
gene:Solyc00g007190.3	0.151153	0.266284	0.198406	0.400296	0.511624	0.086722	0.696099	0	0.119507
gene:Solyc00g007195.1	0.276326	0.715214	0.526633	1.04861	1.22404	0.662078	0.721399	0.589999	0.399443
gene:Solyc00g007200.3	0.028038	0	0.086302	0.026644	0.142674	0.076776	0.200651	0.103299	0
gene:Solyc00g007220.3	34.986	29.5376	42.6691	5.81561	30.0643	12.5953	17.697	32.8087	95.4718
gene:Solyc00g007260.3	6.93116	6.9837	6.72282	5.40731	7.73373	4.22118	10.3258	7.06212	14.078
gene:Solyc00g007270.3	150.714	155.569	143.041	114.771	131.44	144.927	137.259	151.625	212.454
gene:Solyc00g007300.3	27.7985	26.194	29.828	34.8086	30.1649	42.9776	28.9073	36.631	31.315
gene:Solyc00g007550.1	0	0	0	0.173785	0	0.191533	0	0	0
gene:Solyc00g007560.2	0	0.046776	0	0	0.063642	0	0	0	0
gene:Solyc00g007600.2	0	0	0	0	0	0	0.041164	0	0
gene:Solyc00g008570.2	3.4782	3.52809	4.26003	3.53607	1.7275	2.29451	5.14727	19.7256	4.4907
gene:Solyc00g008580.1	3.75568	3.71756	3.99134	2.68568	1.17277	2.17307	2.42554	10.0514	2.14369
gene:Solyc00g008680.3	37.109	36.7951	38.2994	29.5493	32.7678	31.8263	45.1585	47.7041	44.3225
gene:Solyc00g009020.3	130.115	123.413	130.02	142.655	142.62	147.613	180.45	168.022	153.014
gene:Solyc00g009030.2	0	0	0.049937	0	0	0	0.146262	0.087195	0
gene:Solyc00g009040.3	0	0.034112	0	0	0.037113	0.020071	0.046042	0.097845	0
gene:Solyc00g009050.2	0	0	0.045053	0	0	0.04008	0	0.053986	0
gene:Solyc00g009060.3	25.0629	24.3342	28.3425	17.3937	27.4346	25.2787	22.6178	27.33	31.8058
gene:Solyc00g009070.1	0	0	0	0	0	0	0	0	0
gene:Solyc00g009080.3	11.1974	14.5543	10.8365	9.2368	11.4061	11.0166	17.3514	11.8273	14.7781
gene:Solyc00g009090.3	0	0.013871	0	0	0.102813	0.013901	0	0.037385	0
gene:Solyc00g009100.3	18.2047	20.4705	20.3979	10.3781	12.104	15.0939	3.85028	9.97451	11.2829
gene:Solyc00g009110.3	14.6834	11.9466	8.87739	15.324	10.9443	24.1925	3.20941	2.83228	4.08341
gene:Solyc00g009120.3	10.2109	9.7982	9.67056	14.9203	9.28325	18.7994	3.20548	1.87809	3.4608
gene:Solyc00g009140.3	30.9932	34.6323	28.1568	17.8891	16.2023	18.6864	15.9972	36.5206	19.6407
gene:Solyc00g009141.1	15.9217	16.4988	19.1766	17.7977	14.5286	14.3504	32.8817	21.1127	18.3366
gene:Solyc00g009146.1	0	0	0	0	0	0	0	0	0
gene:Solyc00g009760.2	0	0	0	0	0	0	0	0	0
gene:Solyc00g010525.1	2.17127	1.69483	1.81278	1.73009	0.902522	1.1023	2.00255	7.37922	1.71085
gene:Solyc00g010750.2	0	0	0	0	0	0	0	0	0.033079
gene:Solyc00g011150.1	0	0	0	0	0	0	0	0	0
gene:Solyc00g011160.2	0	0.774289	0	0	0	0	0	6.7701	0
gene:Solyc00g011880.3	2.94706	4.38856	3.18187	5.01278	6.24145	5.86303	4.29797	4.62435	4.08386
gene:Solyc00g011890.3	129.202	130.615	126.243	68.1593	86.6123	93.9712	51.5999	76.55	139.395
gene:Solyc00g012430.1	0	0	0	0	0	0	0	0	0
gene:Solyc00g012440.1	0	0	0.12065	0	0	0	0.064766	0.071525	0
gene:Solyc00g013110.1	0	0	0	0	0.073782	0	0.05837	0	0
gene:Solyc00g013120.3	0.067422	0	0.17539	0.133094	0.084724	0	0.476134	0.788903	0
gene:Solyc00g013130.3	0	0	0	0	0	0	0	0.520849	0
gene:Solyc00g013133.1	0	0	0	0	0	0	0	0	0.2413
gene:Solyc00g013137.1	0	0	0	0	0	0	0	0.152311	0
gene:Solyc00g013140.2	0.151177	0.258348	0.298085	0.305981	0.322637	0.396129	1.53061	3.16931	1.12249
gene:Solyc00g013150.1	0	0.242534	0	0.570101	0.735032	0.330894	4.99964	10.5125	2.1746
gene:Solyc00g013155.1	0.110186	0.355325	0.229845	0.651969	0.398041	0.207269	3.05119	5.70525	2.29595
gene:Solyc00g013160.2	0.375515	0.10968	1.00433	2.95686	1.67864	1.50927	2.88492	6.37014	4.17751
gene:Solyc00g013170.1	0.866838	1.54535	1.5023	3.85519	2.52808	4.1375	6.46887	8.31609	6.78403
gene:Solyc00g013180.1	0	0	0.095493	0	0	0.120382	0.377868	2.01289	0.57046
gene:Solyc00g013181.1	0	0	0	0	0	0	0.224604	0.80333	0.115146
gene:Solyc00g014790.2	0	0	0.21369	0.07162	0	0	0.775079	0.909386	0.631331
gene:Solyc00g014800.1	0	0	0.073761	0.136632	0	0	0.168412	0.942776	0
gene:Solyc00g014810.1	0	0	0	0	0	0	0.530508	2.19624	0.47628
gene:Solyc00g014820.2	0	0	0	0	0	0	0.488576	0.593614	0.275589
gene:Solyc00g014830.3	0.157033	0.080594	0	0.04324	0.055099	0.078496	0.528401	0.895424	0.166209
gene:Solyc00g014840.1	0	0.449016	0.37988	0.366255	0.162331	0.113278	0.419996	2.23955	0.221008
gene:Solyc00g014850.1	0	0	0	0.272914	0	0.145555	0.42042	1.39655	0.558856
gene:Solyc00g014860.1	0	0	0	0	0	0	0.135063	0.200406	0
gene:Solyc00g015600.1	0	0	0	0	0	0	0	0	0
gene:Solyc00g019730.2	0.479185	0.954387	0.58398	0.958123	1.38467	2.08994	2.2959	7.74236	0.95159
gene:Solyc00g019740.1	0.566216	0.489284	0.982121	1.44056	1.28306	3.16536	3.03807	21.6818	1.76988
gene:Solyc00g019750.1	0.489561	0.241365	0.188939	0.865364	0.540107	0.979799	5.00688	13.4129	3.45374
gene:Solyc00g019950.1	0	0.112447	0	0.10324	0	0.106675	0.284223	1.67112	0.092385
gene:Solyc00g019970.2	0	0.173107	0.159342	0.195156	0.133898	0.097593	0.801975	1.18117	0.171028
gene:Solyc00g019980.2	0.082819	0	0	0	0.196902	0.08122	2.38539	1.65331	1.34797
gene:Solyc00g019990.1	0.139732	0	0.062724	0.793606	0	0.278003	2.98225	2.93393	1.45782
gene:Solyc00g020000.1	0.46482	0.085169	0	0.741772	0.560365	0.071743	8.40437	7.89237	4.06637
gene:Solyc00g020010.1	0.056881	0.265642	0	0.44324	0.370045	0.368153	9.62991	8.76577	5.62133
gene:Solyc00g020020.2	0.079682	0.035176	0	0.579613	0.558533	0.117843	1.00035	0.708534	1.02024
gene:Solyc00g020030.1	0	0	0	0.555176	0.090088	0.087804	1.38789	0.90721	0.496865
gene:Solyc00g020040.1	0	0.088192	0	0.150106	0	0.10952	0.156014	0.238085	0.166094
gene:Solyc00g020540.2	0	0.020846	0	0	0.020188	0	0	0	0
gene:Solyc00g021630.1	0.265363	0.021346	0	0.160691	0.068459	0.289603	0.66485	6.29099	0.288306
gene:Solyc00g021640.3	0.276038	0.095923	0.048509	0.276477	0.264847	0.086544	1.43338	6.67644	0.801894
gene:Solyc00g021650.1	0	0.089257	0	0.141625	0.447935	0.061494	1.11094	2.45979	0.326025
gene:Solyc00g022070.1	0	0	0	0	0	0	0.406781	0.283155	0
gene:Solyc00g022080.1	0.221407	0	0	0.098889	0	0	0.480466	0	0
gene:Solyc00g022090.2	0	0	0	0.117619	0.041378	0	0.510743	0.881409	0.371807
gene:Solyc00g022100.1	0.015229	0.418809	0.550905	0.968199	0.72796	0.938931	6.23495	22.5098	3.22155
gene:Solyc00g022103.1	0	0	1.40729	3.48748	2.07611	1.26302	19.2884	30.2691	14.2048
gene:Solyc00g022107.1	0.568158	0.563198	0.404725	1.58046	0.820793	0.378177	6.81182	19.9433	3.46319
gene:Solyc00g023570.1	0	0	0	0	0	0	0.12515	0.535003	0.050439
gene:Solyc00g023580.1	0	0	0	0	0	0	0.411765	0	0.156529
gene:Solyc00g023590.2	0	0	0.073551	1.13876	0	0.971598	0.267188	0.761661	0.172798
gene:Solyc00g023600.2	0	0	0	0	0	0	0.732459	0.459847	0.654466
gene:Solyc00g023700.2	0	0	0	0.056482	0.128307	0.108155	0.369541	0.275484	0.062444
gene:Solyc00g023710.1	0	0.01438	0	0.208117	0.075683	0	0	0.090027	0
gene:Solyc00g024150.3	38.9079	45.0758	47.6249	27.8578	35.4943	36.2082	17.8165	49.9126	28.2857
gene:Solyc00g024160.2	0	0	0.259839	0	0.171072	0	0	0	0.099225
gene:Solyc00g025290.1	0.577366	0.247034	1.02648	2.00886	0.687446	0.81574	4.84963	8.00873	5.79817
gene:Solyc00g025300.1	0	0	0	0.269722	0	0	0.447337	1.02361	0
gene:Solyc00g025400.2	0	0	0	0	0	0	0.185653	0.174255	0.064622
gene:Solyc00g026160.3	0	0.036485	0	0	0	0	0.044124	0	0.046354
gene:Solyc00g027770.3	33.8413	33.805	30.7251	25.2282	31.0636	31.2544	32.2156	26.8228	47.7528
gene:Solyc00g030000.1	0	0	0	0	0	0	0.051845	0	0.054465
gene:Solyc00g030100.1	0	0.365363	0	0	0.17154	0	3.56327	4.06365	3.87505
gene:Solyc00g030215.1	0	0	0	0	0	0	0	0	0
gene:Solyc00g030510.3	0	0	0	0	0	0	0	0	0
gene:Solyc00g030520.3	10.169	8.24038	10.3459	12.2086	12.4308	9.6511	13.4906	10.664	8.59015
gene:Solyc00g030820.1	0	0	0	0	0	0	0	0	0.498414
gene:Solyc00g032030.2	0	0.150192	0	0	0	0	0	0	0
gene:Solyc00g036320.2	0	0	0	0	0	0	0	0	0
gene:Solyc00g036520.1	0	0	0	0.120471	0	0.103757	0.256486	0.467067	0.219077
gene:Solyc00g036530.1	0	0	0	0	0	0	0.079921	0.063184	0.08221
gene:Solyc00g039990.2	1.23272	1.19437	1.08117	1.29703	1.85023	1.12224	3.76557	1.34303	2.15348
gene:Solyc00g042640.1	0	0.024191	0	0	0	0	0	0.050949	0
gene:Solyc00g042840.1	0	0	0.063835	0.176187	0.199862	0.056788	0.266369	0.076492	0.214791
gene:Solyc00g042850.2	0	0.085027	0	0	0	0	0	0	0
gene:Solyc00g044350.3	0	0	0	0	0	0	0	0	0
gene:Solyc00g044750.2	0	0	0	0	0.063912	0	0.273839	0	0
gene:Solyc00g047180.1	0	0	0	0	0	0	0	0	0
gene:Solyc00g047190.1	0	0	0	0.085967	0	0	0	0.123072	0
gene:Solyc00g047200.1	0	0	0	0	0.22875	0	1.67835	1.39005	0.186577
gene:Solyc00g047700.3	108.663	116.465	124.977	130.034	114.614	116.197	123.747	104.723	73.1938
gene:Solyc00g048510.3	0.364802	0.166277	4.56117	1.09986	1.86688	1.27748	0.603277	1.97284	0
gene:Solyc00g049210.1	0	0.036402	0.102515	0.151917	0.033727	0.193583	0.59389	2.00148	0.364904
gene:Solyc00g049220.1	0	0	0	0	0	0.12269	0.084072	0.515384	0
gene:Solyc00g049520.2	5.29953	5.47523	21.5351	27.4975	25.6417	21.4396	1.2543	2.41431	0.988256
gene:Solyc00g050130.1	14.2865	10.7094	25.0667	30.4754	41.0973	48.1354	15.5022	11.1993	2.77347
gene:Solyc00g050430.3	0	0	0	0.02316	0.068801	0.024805	0.795299	0.200248	0
gene:Solyc00g052430.3	0.127669	0	0.066649	0.128309	0	0.058896	0.662456	1.49342	0.473498
gene:Solyc00g052540.1	0	0	0.058206	0	0	0	0.160106	0	0.359303
gene:Solyc00g052940.3	0.13302	0	0	0	0	0.124529	0	0	0
gene:Solyc00g053440.3	252.347	266.815	178.528	198.841	260.005	240.968	91.4433	236.183	59.3737
gene:Solyc00g056680.1	1.44123	1.75572	2.05764	2.08333	1.87681	1.29883	3.10245	1.66057	2.43993
gene:Solyc00g057880.3	0.069253	0.128448	0.260693	0.164598	0.407843	0.154979	0.266112	0.204453	0.386278
gene:Solyc00g058480.2	0	0	0	0	0	0	0	0	0
gene:Solyc00g058900.2	0	0	0	0	0	0	0	0	0
gene:Solyc00g059100.3	4.083	4.56703	5.13837	2.09816	5.27817	1.79068	7.62302	6.05201	4.69712
gene:Solyc00g059500.2	1.15143	3.03194	1.40365	1.36104	1.55628	1.13042	1.47028	1.37468	6.53451
gene:Solyc00g060810.3	238.697	336.423	206.969	176.103	230.789	103.587	927.648	536.766	886.924
gene:Solyc00g068970.2	9.39389	10.2117	10.6573	9.59012	5.41222	5.82347	13.8491	69.868	11.3688
gene:Solyc00g069880.2	0	0	0	0	0	0.029486	0.355964	0.225006	0.272568
gene:Solyc00g071180.3	0	0	0	0	0	0	0	0.038279	0
gene:Solyc00g072100.3	10.1682	9.30082	10.6772	16.3589	9.90413	9.67638	15.8036	10.9937	4.66733
gene:Solyc00g072800.3	0	0	0	0	0	0.042569	0	0	0
gene:Solyc00g075030.3	0.492219	0.199607	0.170879	0.183985	0.541121	0.323729	0.967324	0.363941	0.329092
gene:Solyc00g075035.1	0	0	0	0	0	0	0	0	0
gene:Solyc00g080750.3	0	0	0.109338	0.068806	0.061101	0.066088	0.079758	0.088425	0
gene:Solyc00g082150.3	33.0229	31.2667	34.2042	63.6421	52.4116	43.6099	62.6209	31.6445	33.5106
gene:Solyc00g084870.3	0	0	0	0	0	0	0	0	0
gene:Solyc00g085070.3	0	0	0.03929	0	0	0	0	0	0
gene:Solyc00g090430.2	0	0.030952	0	0.032695	0	0.059952	0	0	0
gene:Solyc00g090870.3	3.73307	3.23093	3.94471	4.94884	5.17974	4.75203	7.45804	5.48006	2.81013
gene:Solyc00g091170.3	1.31476	1.17889	2.30296	5.70862	3.34154	2.40303	8.71557	2.65254	0.530726
gene:Solyc00g094520.1	0.541321	0	0.715398	1.33482	0.469651	0.413099	0.942621	4.25504	1.31593
gene:Solyc00g094530.1	0.130596	0.21918	0.208436	0.614201	0.575531	0.126929	1.75694	4.14859	1.19223
gene:Solyc00g094540.1	0.049303	0.194598	0.387828	0.258028	0.42752	0.386758	1.79224	6.00539	0.900466
gene:Solyc00g094550.1	0	0.246898	0.1799	0.40219	0	0	0.118772	1.4458	0.174916
gene:Solyc00g095860.1	1.46883	1.87416	1.34396	2.05471	1.52231	0.917921	0.656705	2.25969	1.47926
gene:Solyc00g096460.2	8.54145	8.47223	9.58584	6.24002	7.91057	7.63662	11.162	7.77112	10.8256
gene:Solyc00g097960.2	2.81358	1.45934	1.25469	3.56107	2.28644	1.76449	5.97141	1.88412	5.08959
gene:Solyc00g098560.3	8.21436	7.65451	7.84832	5.70295	8.65305	8.00976	6.57175	6.82723	8.45892
gene:Solyc00g099580.2	0	0.117275	0	0.061074	0.162707	0	0.143744	0.318734	0
gene:Solyc00g100880.3	0	0	0	0	0	0	0	0	0
gene:Solyc00g102400.3	0	0	0	0	0	0	0	0	0
gene:Solyc00g104940.1	0	0	0	0	0	0.085007	0.121465	0	0
gene:Solyc00g106650.2	0.159323	0.269919	0.15911	0	0	0	0.146597	0	0.182149
gene:Solyc00g108550.1	0.118474	0.104675	0.077658	0.099671	0	0.175854	1.55425	1.31442	0.601312
gene:Solyc00g110870.3	0.180453	0.176389	0.364465	0.115706	0.254263	0.4375	0.315378	0.209375	0.070509
gene:Solyc00g111170.2	0	0.056749	0	0	0	0	0	0	0
gene:Solyc00g112190.2	0	0	0	0.109842	0.043068	0	0.063663	0.055301	0.133759
gene:Solyc00g112600.1	0	0	0	0	0	0	0	0	0.194396
gene:Solyc00g112930.3	0.056142	0.026055	0	0.213407	0.071067	0.128112	0.097301	0.289673	0
gene:Solyc00g117653.1	0.046316	0	0	0	0	0	0	0	0
gene:Solyc00g117655.1	0	0.033313	0	0	0	0.159874	2.35596	4.22232	0
gene:Solyc00g118680.2	0	0.088843	0.11433	0	0	0.339088	1.65212	4.87865	0.720197
gene:Solyc00g118690.1	0.065048	0	0.652575	1.94582	0.405597	0.041872	0.061356	0.13198	3.55565
gene:Solyc00g123240.1	0	0	0	0	0	0	0	0	0
gene:Solyc00g125275.1	0	0	0	0	0	0	0	0	0
gene:Solyc00g125980.1	0.164552	0.223479	0.218836	5.53382	2.22202	0.279992	9.43483	12.6392	12.0651
gene:Solyc00g125990.2	0.487294	0.741779	1.12332	2.03025	1.34235	0.799005	5.12415	8.06245	5.2096
gene:Solyc00g126000.1	0.916992	0.24706	0.618277	2.16022	0.927304	0.635836	11.5221	15.4236	9.65919
gene:Solyc00g126010.1	0	0.339442	0.784202	1.99738	1.03953	0.613523	7.20268	12.3159	7.30629
gene:Solyc00g127660.3	15.5665	16.3342	17.1581	15.7271	15.0483	14.1699	13.633	12.1988	9.46877
gene:Solyc00g127670.2	4.41977	4.74077	4.75245	4.09063	5.09877	4.75295	4.2809	4.05988	2.97775
gene:Solyc00g127870.3	1.9205	2.01138	3.33486	34.4284	21.9073	9.30446	8.77942	2.45636	0.281954
gene:Solyc00g128870.3	32.317	34.4541	38.348	36.6345	34.9085	38.1129	37.9313	27.6761	32.2627
gene:Solyc00g133110.2	0.045497	0.050227	0	0	0	0	0	0	0
gene:Solyc00g136260.1	8.18122	4.06816	9.14878	0.53266	3.30192	4.38468	8.2265	4.07769	12.0693
gene:Solyc00g136560.3	9.01735	6.05157	8.0297	8.95649	4.74707	17.2794	15.6373	18.8305	36.2117
gene:Solyc00g136565.1	0	0	0	0	0.366269	0	0	0.145483	0
gene:Solyc00g140060.3	43.221	42.7899	42.9536	30.3507	36.9809	45.3115	20.5097	28.176	58.4651
gene:Solyc00g141560.2	0	0	0	0	0	0.036036	0	0	0
gene:Solyc00g142160.1	0.139403	0	0.054017	0.319909	0.155185	0.098815	0.154726	0.155809	0.169685
gene:Solyc00g142170.3	0	0	0	0	0.043258	0.133634	1.75241	1.70324	1.62826
gene:Solyc00g143770.2	17.3536	17.1445	16.1213	20.9468	21.0088	18.9018	26.5854	16.5073	10.93
gene:Solyc00g144470.1	2.27989	3.00716	3.80091	0.952206	0.992133	0.845887	0.754355	3.70382	0.177187
gene:Solyc00g147570.3	0	0	0	0	0	0	0	0	0
gene:Solyc00g153680.1	0	0.063452	0	0	0	0	0	0	0.112649
gene:Solyc00g153980.1	0	0	0	0	0.235704	0	0	0	0.138058
gene:Solyc00g154980.1	0	0	0	0	0.196753	0	0	0	0
gene:Solyc00g156980.3	0	0	0	0	0.306028	0	0	0.519327	0
gene:Solyc00g157080.2	0	0	0	0	0.037233	0	0	0	0
gene:Solyc00g157087.1	0	0.822597	0	0	0	0	0	0.426027	0
gene:Solyc00g160780.2	0	0	0	0.133115	0.089839	0	0	0.139498	0
gene:Solyc00g164580.1	0	0	0	0.082406	0.039263	0	0.099212	0	0.126874
gene:Solyc00g164680.2	10.3699	10.1891	10.4942	5.36538	6.74383	7.79451	5.32262	9.16232	8.36584
gene:Solyc00g170200.1	0	0	0	0	0	0	0	0	0
gene:Solyc00g170210.3	4.08277	5.20164	4.97638	4.28119	4.10044	5.82603	4.28292	3.32707	5.35244
gene:Solyc00g170510.2	0	0	0	0	0	0	0	0	0
gene:Solyc00g171810.3	0.087235	0.424912	0.415021	0.397678	0.427276	0.214216	7.75594	6.86361	5.0177
gene:Solyc00g174330.3	0	0	0.489261	0	0.362342	0	0	0.645776	0
gene:Solyc00g174340.2	12.554	18.2625	85.9272	2.01488	25.3386	65.5544	2.40264	63.3183	0.734712
gene:Solyc00g178340.2	0	0	0	0	0	0	0	0.156943	0
gene:Solyc00g181240.1	0	0	0	0.186731	0.193459	0.143485	0	0	0
gene:Solyc00g181250.2	0.089093	0	0	0	0	0	0.097821	0	0
gene:Solyc00g183050.2	3.08351	0.830411	1.04011	1.55513	1.26789	0.724784	3.65196	3.27814	2.86162
gene:Solyc00g184350.3	6.1274	5.76377	5.21477	3.51596	4.19381	4.13658	3.95853	4.23006	7.25402
gene:Solyc00g187050.3	0	0	0	0.218747	0	0.156513	0.051402	0	0
gene:Solyc00g188857.1	50.7505	50.2245	49.7576	46.3777	49.2078	43.7548	77.8827	47.672	32.6199
gene:Solyc00g195360.1	0.489325	0.581882	1.26455	0.081712	0.491482	0.349273	0.146472	0.326232	0
gene:Solyc00g201160.3	1.76667	1.3189	2.22969	0.42834	0.692893	0.34954	1.167	0.581561	2.93207
gene:Solyc00g203660.2	2.44739	2.25855	3.65218	3.31303	3.93905	3.43455	1.8968	2.9639	1.24535
gene:Solyc00g207960.1	0	0	0	0	0	0	0	0	0
gene:Solyc00g209460.2	0.430685	0.101628	0	0.101082	0.329552	0.152764	0.245405	0.205767	0.386922
gene:Solyc00g210860.1	0	0	0	0.185443	0.316396	0	0	0.44985	0.507055
gene:Solyc00g212260.2	0	0	0	0	0	0	0	0	0
gene:Solyc00g212265.1	0	0	0	0	0.494832	0	0	0	0
gene:Solyc00g215560.2	1.112	1.57137	2.10982	2.23679	1.90071	2.24902	2.65578	1.71902	1.3943
gene:Solyc00g217960.1	52.216	53.9702	51.4879	52.1837	79.609	66.376	16.1866	49.5239	32.5113
gene:Solyc00g218560.1	0	0	0	0	0.06803	0	0	0	0
gene:Solyc00g227860.1	5.7194	5.11065	3.39839	1.27389	2.88369	1.02405	5.78313	3.62041	8.05242
gene:Solyc00g227960.1	0	0	0	0	0	0	0	0	0
gene:Solyc00g230060.2	0	0	0	0	0.060167	0	0	0.265289	0
gene:Solyc00g230070.1	0.669881	0	0.623165	0	0.713789	0	0.525392	2.84908	0.283204
gene:Solyc00g230080.1	0.723977	0.876543	1.21565	1.58235	0.870939	1.63923	1.2085	4.85203	0.311677
gene:Solyc00g231680.2	0	0	0	0	0	0.095234	0	16.3257	0
gene:Solyc00g231780.2	0.497857	0	0.889109	0.357864	0.821432	0.671995	0.479243	2.20485	0
gene:Solyc00g233480.1	0	0	0	0.243562	0.361925	0.161031	0	0.127095	0
gene:Solyc00g244280.1	0	0.063376	0	0.197139	0.263141	0.008233	0.616006	1.00753	0.553192
gene:Solyc00g244290.1	0.559301	0.722898	1.6306	1.66874	1.51505	1.77038	8.9881	10.8549	4.70476
gene:Solyc00g244300.1	0.292668	0.011654	0	2.59165	1.12528	1.88783	6.39495	6.32956	5.53035
gene:Solyc00g247300.3	0	0	0	0	0.068146	0.073708	2.37521	0	0
gene:Solyc00g249900.3	0	0	0	0	0	0.046952	0	0.070768	0
gene:Solyc00g249910.2	0	0	0	0	0	0.110562	0	0.060562	0
gene:Solyc00g255510.1	0	0	0	0	0	0	0	0	0
gene:Solyc00g256710.2	12.0823	8.87383	9.39611	24.7596	17.6572	15.5926	28.4821	13.9472	11.9752
gene:Solyc00g257110.3	0.057232	0	0.176166	0.061704	0.208861	0.034826	0.04203	0.09382	0.065936
gene:Solyc00g265110.3	0	0	0	0.052395	0	0	0	0.089634	0
gene:Solyc00g265510.2	0.163749	0.419108	1.95396	0.228745	1.85997	0.349745	5.49251	0.547595	0.46615
gene:Solyc00g272810.1	2.15109	2.18058	5.37055	19.9975	12.7927	5.87074	2.45612	0.212037	0
gene:Solyc00g273110.2	5.61233	5.95495	5.07971	2.80395	4.47834	4.38215	3.97201	5.87479	7.69451
gene:Solyc00g277510.2	19.4968	15.3309	22.4966	9.30556	16.2586	12.1348	12.267	11.4229	5.53788
gene:Solyc00g278110.3	0	0	0.097117	0.025156	0	0	0	0	0
gene:Solyc00g280110.2	0	0	0	0	0	0	0	0	0
gene:Solyc00g281110.1	0	0	0	0	0	0	0.195688	0.318972	0
gene:Solyc00g282510.2	0	0	0	0	0	0	0	0	0
gene:Solyc00g289230.2	0.563041	0.468935	0.940354	0.7858	0.775192	0.730776	0.805798	1.05291	0.873667
gene:Solyc00g294237.1	0.280699	0	0.223891	0.281947	0.154244	0.109789	0.132671	0.147029	0.11437
gene:Solyc00g309530.1	0	0	0	0	0	0	0.140645	0	0
gene:Solyc00g313030.1	0	0	0	0	0	0	0	0	0
gene:Solyc00g316530.1	0	0.248304	0	0.642921	0.486971	1.03527	4.54388	3.17915	3.62558
gene:Solyc00g318130.2	0	0.061544	0	0	0.082614	0	0	0.026826	0
gene:Solyc00g318830.2	0	0	0	0	0	0	0	0	0
gene:Solyc00g320430.1	0	0	0	0.224077	0.426716	0	1.14288	3.73492	1.86915
gene:Solyc00g322630.1	0	0	0	0	0	0	0	0	0.137812
gene:Solyc00g322635.1	0	0	0	0	2.04538	0	0	2.87265	0
gene:Solyc01g005000.3	9.31237	7.51646	9.57467	2.2945	3.53149	8.83076	4.96112	8.55063	3.76973
gene:Solyc01g005010.3	0.062107	0.224956	1.01341	0.117645	0.707023	0.675728	0.614584	1.3925	0.071871
gene:Solyc01g005020.3	19.7852	14.5907	19.7306	17.9852	20.5923	23.5111	14.7585	19.2357	21.6362
gene:Solyc01g005030.3	18.6394	19.2138	17.3277	6.22543	12.6205	12.7835	12.6882	17.9683	22.9691
gene:Solyc01g005040.3	0	0	0	0	0	0	0	0	0
gene:Solyc01g005060.3	1.79545	2.04356	3.02966	2.09618	2.37263	3.78581	0.8135	1.40203	0.384498
gene:Solyc01g005070.3	0	0	0.060635	0	0	0	0	0.072658	0
gene:Solyc01g005080.3	4.08666	3.96526	3.40433	1.97736	2.25633	3.22866	1.70159	7.06936	2.73227
gene:Solyc01g005090.3	0.046969	0.049886	0.187414	0.084231	0.146049	0	0.038307	0	0.023598
gene:Solyc01g005100.3	6.39153	5.64923	5.91883	2.65637	3.59738	4.89955	3.68333	5.01872	5.0246
gene:Solyc01g005110.3	28.8928	28.7304	27.5499	28.1987	27.8166	27.3609	13.0772	15.7609	10.8041
gene:Solyc01g005120.3	6.89404	4.21926	12.3345	6.66404	5.59364	9.27938	8.40755	6.97414	2.04808
gene:Solyc01g005130.2	27.8221	31.0944	25.4957	21.502	28.8905	20.5367	13.1616	15.9738	26.5343
gene:Solyc01g005140.3	31.0566	33.0377	29.1725	25.2804	31.2154	17.6284	72.2911	41.1684	180.507
gene:Solyc01g005150.3	0	0	0	0.069018	0	0.066292	0	0	0.208994
gene:Solyc01g005160.3	3.33394	1.18587	6.74187	131.206	127.473	56.9584	21.5902	18.848	0.015124
gene:Solyc01g005170.2	0.220631	0.308257	0.308621	0.215922	0.152331	0.244023	0.270495	0.176124	0.458145
gene:Solyc01g005180.1	4.98764	5.18259	3.75612	3.42123	2.82835	3.27131	3.57713	1.62808	5.92105
gene:Solyc01g005190.1	0.314397	0.166052	0.420025	0.384354	0.138185	0.298928	0.751575	0.185216	0.590584
gene:Solyc01g005200.1	0	0.072314	0	0	0	0	0.043437	0	0.102287
gene:Solyc01g005210.3	21.7109	19.426	31.5315	8.64566	18.6952	12.7269	31.7022	35.3137	128.44
gene:Solyc01g005220.3	23.8913	18.716	18.1283	37.8	30.2633	39.0546	32.2353	12.2465	5.12291
gene:Solyc01g005230.3	0.130539	0.080311	0	0	0.620555	0.228008	0.190682	0.916332	0
gene:Solyc01g005240.3	22.476	20.3007	21.6112	21.3004	16.5431	21.4234	22.2206	26.2977	28.9652
gene:Solyc01g005250.3	20.0732	21.3168	23.209	20.0879	24.014	26.2522	16.2047	24.418	22.1423
gene:Solyc01g005260.3	1.15736	1.49404	1.55812	1.89605	1.98125	1.6982	2.74913	1.88414	0.879174
gene:Solyc01g005270.3	2.58596	1.8737	1.99939	4.98625	3.25295	4.87382	3.7067	5.80396	2.02915
gene:Solyc01g005280.3	1.12028	2.7172	1.64569	4.14217	3.14911	2.45235	0.655055	1.49763	0.530719
gene:Solyc01g005290.3	67.7337	63.5237	51.6906	41.6307	41.3755	48.1677	29.8049	47.196	32.6846
gene:Solyc01g005295.1	58.8994	53.6611	63.7949	41.1298	37.383	45.0264	19.1857	31.2791	26.5572
gene:Solyc01g005300.3	131.395	132.04	112.049	43.9941	67.9173	75.0176	73.9844	38.0374	176.15
gene:Solyc01g005305.1	0	0	0	0	0	0	0	0	0
gene:Solyc01g005310.3	0.067109	0.162753	0.027973	0.024146	0	0.055479	0.036353	0.044676	0.127052
gene:Solyc01g005320.2	0.120716	0	0.061929	0.057358	0.050935	0.054358	0	0	0
gene:Solyc01g005330.3	19.6892	13.9159	15.9387	24.1639	18.86	17.3577	19.588	11.6177	13.1988
gene:Solyc01g005340.3	16.2632	13.3173	14.3249	15.9544	12.2563	12.2187	32.6292	10.9204	50.2685
gene:Solyc01g005370.3	60.0826	42.6151	58.3361	139.195	116.273	131.231	99.414	47.6933	46.7814
gene:Solyc01g005380.2	10.4681	8.52445	11.5208	6.11792	7.81972	9.76086	5.55988	14.8367	8.49984
gene:Solyc01g005385.1	0	0	0.023466	0.050189	0.020616	0.010417	0.023873	0.171761	0.016342
gene:Solyc01g005390.3	12.6784	11.5583	8.52716	35.2262	28.0157	44.2417	1.73094	11.0402	3.07889
gene:Solyc01g005400.3	1.41377	1.65733	1.55724	0.938532	0.957917	1.46044	2.68081	1.62556	16.3424
gene:Solyc01g005410.3	0.278718	0.168304	0.28153	2.4086	2.42537	2.42691	8.77439	2.83631	0.113538
gene:Solyc01g005420.2	0.769836	0.818063	0.434722	9.63206	4.12627	3.62582	0.188134	0.315494	0
gene:Solyc01g005430.3	13.0954	14.1235	10.1682	23.7829	23.3039	17.5912	8.22964	8.58968	6.48357
gene:Solyc01g005440.3	46.3335	42.8794	51.6056	39.4343	41.0561	44.5016	37.429	35.7529	37.0237
gene:Solyc01g005450.3	0.585621	0.324791	0.528914	0.251717	0.867527	0.217585	0.964796	0.842153	0.926282
gene:Solyc01g005460.3	0.032765	0	0.066675	0	0.09545	0.059813	0.010226	0.053688	0.037739
gene:Solyc01g005470.3	0.405779	0	0.586001	1.10643	0.663518	0.594297	0.266055	1.30373	0
gene:Solyc01g005480.3	3.0983	3.16728	3.14697	3.71941	3.21969	3.66962	4.1594	3.84644	2.26516
gene:Solyc01g005490.3	16.3802	13.8033	12.8003	17.6874	15.9385	13.1074	18.1324	16.5442	12.96
gene:Solyc01g005500.3	0	0	0	0	0.096517	0	0.881913	0	0
gene:Solyc01g005510.3	0.169031	0.019245	0.043357	0.040157	0.035661	0	0	0	0
gene:Solyc01g005520.3	19.6241	21.2858	21.8307	14.4303	20.4399	16.6311	10.0226	27.2493	19.6893
gene:Solyc01g005530.3	1.10265	1.33089	1.47752	0.75296	1.28014	1.47841	1.44187	1.41042	1.37271
gene:Solyc01g005540.3	12.469	13.4585	14.457	12.7494	14.0473	12.6864	6.1148	11.9795	6.85808
gene:Solyc01g005550.3	7.72792	6.83389	7.21869	2.54153	7.5717	4.56479	5.60311	9.21307	12.0217
gene:Solyc01g005560.3	161.052	136.704	142.854	211.751	181.084	173.81	60.5586	99.457	37.1195
gene:Solyc01g005570.3	7.13048	7.27128	6.04305	4.79947	5.62205	4.94911	9.51834	5.57677	13.0911
gene:Solyc01g005575.1	39.3058	38.1259	41.3127	58.4876	49.7433	31.4806	72.3177	43.707	47.6143
gene:Solyc01g005590.2	1.14909	0.995771	1.16453	1.36644	1.57095	1.98499	3.54694	0.839888	1.26251
gene:Solyc01g005600.3	24.5072	23.7978	25.4234	25.3354	28.0686	17.3392	40.7608	27.7396	52.0468
gene:Solyc01g005610.3	0	0	0	0	0.085336	0.033214	0	0	0
gene:Solyc01g005620.3	102.878	107.796	122.18	118.594	118.087	115.066	139.917	165.296	91.0283
gene:Solyc01g005640.3	25.0551	23.1511	26.6062	10.8569	17.7882	15.7105	18.3775	21.9428	27.0193
gene:Solyc01g005660.2	0	0.157817	0	0	0.208444	0.334948	0.194505	0	0
gene:Solyc01g005665.1	0	0.284448	0.200892	0	0.35178	0.238928	1.19513	0.286452	0.121816
gene:Solyc01g005670.3	4.28393	4.91808	4.19048	4.17556	3.85943	3.66085	8.12254	3.32323	5.8237
gene:Solyc01g005680.3	0	0	0	0	0	0	0	0.090462	0
gene:Solyc01g005690.3	29.4643	23.4188	22.1975	33.0065	26.1254	26.6526	59.6983	21.8605	19.8077
gene:Solyc01g005700.3	4.74226	4.98454	5.58612	3.35297	3.93573	3.18074	6.55075	5.08182	5.72769
gene:Solyc01g005705.1	0	0	0	0	0	0	0	0	0
gene:Solyc01g005710.2	0	0	0	0	0.084998	0	0.082568	0.034558	0
gene:Solyc01g005715.1	0	0	0	0	0.023078	0	0.087046	0	0
gene:Solyc01g005720.3	0	0.016995	0.049825	0.031413	0.052061	0.058725	0.170854	0.018325	0.048236
gene:Solyc01g005730.3	0.384584	0.446135	0.303136	0.467355	0.582091	0.604009	5.9315	1.22471	0.615785
gene:Solyc01g005750.1	0	0	0	0.155299	0	0	0	0	0
gene:Solyc01g005755.1	14.3364	0	8.71685	27.4474	0	10.334	61.7949	32.5617	0
gene:Solyc01g005760.3	0.242161	8.42678	0.143733	0.298056	11.7148	0.103259	0.440638	0.258004	5.17985
gene:Solyc01g005770.3	0.40056	0.553799	0.319836	1.10863	0.613518	0.269586	1.9513	0.749238	0.405273
gene:Solyc01g005775.1	0.574366	0.806954	0.71715	1.25754	0.891819	0.407883	1.15932	1.05964	0.502275
gene:Solyc01g005790.1	3.11247	3.02664	3.64606	2.20025	3.26818	2.63791	4.8446	3.4161	3.69789
gene:Solyc01g005795.1	0.045065	0.122988	0	0	0.117031	0.118619	0.217355	0	0
gene:Solyc01g005800.3	0.304865	0.573393	0.347776	12.0788	15.3731	4.21224	0.507298	1.66623	0.16789
gene:Solyc01g005810.3	28.5495	29.084	31.9697	25.8544	31.5721	26.9554	43.848	30.4867	39.9525
gene:Solyc01g005820.3	83.7108	81.1432	92.3786	98.3615	87.2059	84.0405	89.1531	70.8427	76.7855
gene:Solyc01g005830.3	0.954099	0.527801	1.33365	0.401009	0.773006	1.93313	0.296377	0.648903	0.18342
gene:Solyc01g005840.3	23.2534	23.5106	26.943	11.0526	18.2617	15.5708	9.92824	16.3706	22.3431
gene:Solyc01g005850.2	0.003452	0.072559	0.18581	0.075449	0.086497	0.099858	0.199488	0.107081	0.092185
gene:Solyc01g005860.2	0	0	0.384003	0	0.147409	0	0.463661	0.175169	0.372282
gene:Solyc01g005865.1	0	0	0	0	0	0.112582	0	0	0
gene:Solyc01g005870.2	0	0.115304	0.057136	0.097844	0.024476	0.453571	0.104792	0	0
gene:Solyc01g005880.1	0	0	0	0	0	0	0.03732	0	0
gene:Solyc01g005895.1	0	0.058362	0	0	0	0	0	0	0.004734
gene:Solyc01g005900.2	0	0	0	0	0.212489	0.076867	0	0	0.187759
gene:Solyc01g005910.3	6.60436	7.17805	6.91076	6.33114	6.49897	6.28847	7.72421	5.27929	5.13922
gene:Solyc01g005920.2	1.41685	0.823988	1.87651	4.09648	3.64427	2.6988	3.74098	1.99425	1.7015
gene:Solyc01g005930.3	18.3381	21.7246	20.7812	7.01423	12.624	10.4979	18.4298	23.6351	31.6859
gene:Solyc01g005940.3	0.052021	0	0	0	0	0	0	0	0
gene:Solyc01g005950.3	19.7346	19.7101	20.5441	17.8111	19.9817	21.3242	20.6924	20.3567	19.3737
gene:Solyc01g005960.3	31.2836	34.1268	33.9029	21.3883	23.6808	24.3396	18.9573	27.2912	25.5059
gene:Solyc01g005970.3	5.27868	4.19909	4.84319	4.85466	4.26367	4.63006	8.766	3.45754	6.17514
gene:Solyc01g005980.3	1.86797	1.10135	2.31182	1.98048	2.62904	2.1188	2.53413	1.32633	0.826139
gene:Solyc01g005990.3	0.339278	0.180781	0.109364	0.314259	0.517031	0.422456	0.2803	0.311803	0
gene:Solyc01g006000.3	8.29749	6.49924	7.38107	8.21373	8.07731	9.23058	9.22502	5.86303	8.94173
gene:Solyc01g006010.3	8.84833	8.47494	8.82385	7.90322	7.87621	6.65753	12.4285	10.6443	10.8382
gene:Solyc01g006020.3	41.4074	45.1676	36.8916	6.27914	20.7072	20.4794	11.8358	19.6798	99.5368
gene:Solyc01g006040.3	8.79411	9.37784	9.4329	6.75886	8.85933	7.15036	9.25504	9.9131	12.0612
gene:Solyc01g006050.2	0.038678	0.092708	0.104432	1.42136	0.450941	0.370997	0.91359	0.436941	1.82567
gene:Solyc01g006060.3	0	0	0	0	0	0	0	0	0
gene:Solyc01g006090.3	2.22432	3.0796	3.9059	6.35485	5.54608	2.84616	13.8838	5.04662	2.5291
gene:Solyc01g006100.3	0	0.02199	0.134191	0	0.081496	0.022037	0.066488	0.177504	0
gene:Solyc01g006110.3	87.2275	95.2954	85.4513	91.121	87.2528	66.6812	76.4276	73.1259	75.0663
gene:Solyc01g006120.3	108.113	104.847	100.027	176.977	155.722	129.199	111.348	70.2094	60.6691
gene:Solyc01g006130.3	13.3759	13.5635	14.0533	8.60825	10.9162	11.6205	5.84491	10.8994	8.69937
gene:Solyc01g006140.3	0.302412	0.240859	0.251902	0.48544	0.573857	0.273152	2.1077	1.78937	0.262357
gene:Solyc01g006150.3	19.7056	19.0005	22.187	14.4337	28.5527	34.1981	12.2583	21.4748	3.50976
gene:Solyc01g006160.3	180.61	193.027	196.089	215.3	202.858	189.863	220.129	225.275	165.093
gene:Solyc01g006170.3	30.9768	34.7911	29.0216	81.6626	69.733	34.4003	55.5877	25.1375	13.8488
gene:Solyc01g006180.3	5.16415	5.10907	5.98278	7.70034	7.50107	4.49716	9.48287	5.72056	4.7556
gene:Solyc01g006190.3	64.7582	63.8648	78.5165	68.0196	74.9972	65.0004	85.2018	57.8309	84.022
gene:Solyc01g006195.1	7.58839	7.32264	8.15951	7.0482	6.93073	7.06831	10.5414	6.31274	12.6923
gene:Solyc01g006200.3	3.62085	2.83417	2.95007	1.02987	1.26077	1.41795	8.5114	3.68876	10.4318
gene:Solyc01g006210.3	0.331765	0.758743	0.380123	0.293551	0.769078	0.245491	0.863395	0.931742	0.427534
gene:Solyc01g006220.2	1.22501	0.778794	1.56464	0.948588	1.19738	1.19526	1.53696	0.826388	0.647438
gene:Solyc01g006230.3	42.198	39.7402	40.9708	37.8401	40.0068	26.1831	45.025	43.4313	70.4257
gene:Solyc01g006240.3	0	0	0	0	0	0	0	0	0
gene:Solyc01g006250.2	2.18994	3.06436	3.33536	1.78643	4.12063	1.66319	3.84541	2.19527	5.95606
gene:Solyc01g006260.3	1.59079	1.95932	2.15861	3.44318	3.11644	2.09968	2.45987	1.82331	1.23405
gene:Solyc01g006280.3	88.9731	94.8022	120.001	99.3024	101.045	147.023	12.1478	47.6922	16.1917
gene:Solyc01g006290.3	2.52715	4.22589	1.16418	0	0	0.682212	2.07495	15.0713	0.912786
gene:Solyc01g006300.3	0	0	0	0	0	0	0.124761	0	0
gene:Solyc01g006320.3	0.503842	0.233684	0	0.046141	0	0.705515	1.13088	0.597854	0
gene:Solyc01g006330.3	0.407666	0.41367	0.328472	0.043595	0.383649	0.418312	0.122072	0.486459	1.24613
gene:Solyc01g006340.3	7.10067	6.49488	8.99881	4.49747	7.1747	5.75634	11.0799	7.08419	10.273
gene:Solyc01g006350.3	36.8113	33.9748	36.1709	54.059	43.9405	36.1875	63.5794	34.4585	39.4149
gene:Solyc01g006360.3	15.7716	15.2211	13.835	17.9463	17.3489	14.4629	23.0137	15.8152	19.2481
gene:Solyc01g006370.3	11.5833	10.9858	12.4848	5.76143	7.29413	10.428	6.09441	11.5724	6.49802
gene:Solyc01g006380.2	0	0	0.113124	0.123354	0.037217	0.134719	0.091655	0	0
gene:Solyc01g006390.2	0	0	0	0	0	0	0	0	0
gene:Solyc01g006400.3	0.389548	0.591035	0.499608	0.45667	0.686757	2.80838	0.519882	0.833747	0.123844
gene:Solyc01g006420.3	0	0	0	0	0	0.124547	0	0	0
gene:Solyc01g006430.3	263.168	196.877	278.749	303.992	268.847	263.601	777.333	307.716	420.66
gene:Solyc01g006440.2	0	0	0.026064	0.049266	0.076561	0.118064	0.392805	0.19079	0
gene:Solyc01g006450.3	58.3588	62.7493	70.7533	56.8901	53.2355	57.539	29.8035	57.1094	19.7751
gene:Solyc01g006460.2	0.04264	0.135933	0	0.038494	0.035983	0	0.140754	0.052424	0
gene:Solyc01g006480.3	10.4738	11.6168	13.2916	7.57424	11.0979	8.88534	10.3599	11.485	12.7084
gene:Solyc01g006490.3	15.1009	16.1136	14.648	12.2734	14.4305	11.6764	16.1644	15.6494	20.3239
gene:Solyc01g006500.3	6.13312	5.15853	8.29909	5.84476	6.42065	3.80828	8.92944	5.74549	7.79853
gene:Solyc01g006510.3	56.3965	50.9865	63.175	32.8844	50.7652	54.7686	21.3765	41.0184	48.5109
gene:Solyc01g006520.3	0.337784	0.408407	0.809967	2.98084	1.30276	1.28093	1.21747	1.5308	0.213452
gene:Solyc01g006530.1	0	0	0	0	0	0	0	0	0
gene:Solyc01g006540.3	1171.22	833.441	814.284	451.667	613.245	648.19	445.035	1273.91	638.33
gene:Solyc01g006545.1	0	0	0	0	0	0	0	0	0
gene:Solyc01g006550.3	2.86802	2.07992	3.2316	24.2882	14.5521	2.02601	3.41101	2.95306	3.7182
gene:Solyc01g006560.3	0	0	0	0.030474	0	0	0	0	0
gene:Solyc01g006565.1	0	0	0	0	0	0	0	0	0
gene:Solyc01g006580.3	0.060204	0.323368	0.092656	0	2.75846	0	0.220169	3.39483	1.7378
gene:Solyc01g006590.2	0	0	0	0	0.031348	0	0	0	0
gene:Solyc01g006600.2	0	0.034014	0	0	0.054142	0	0	0.040698	0
gene:Solyc01g006610.2	0	0.924928	0	0	1.09484	0	0	0.871922	0
gene:Solyc01g006620.3	0.030663	0.027929	0.094383	0.087319	0	0	1.67691	0	0
gene:Solyc01g006630.3	11.1321	9.71481	12.8982	11.826	13.7194	12.6751	8.72254	12.7922	7.24511
gene:Solyc01g006650.2	0.339062	0.348172	0.487102	0.510523	0.642838	0.404555	0.397437	0.204534	0.173537
gene:Solyc01g006660.2	0.081059	0.185015	0.14526	0.059189	0.086119	0.126808	0.028914	0.038558	0.019067
gene:Solyc01g006665.1	0.001609	0	0.042746	0	0	0	0	0	0
gene:Solyc01g006670.2	5.73293	5.09022	6.86355	3.99442	6.62355	3.79601	16.9312	10.8173	17.9717
gene:Solyc01g006680.3	42.8817	43.332	39.3056	28.6727	30.3003	41.0124	8.73421	5.92639	13.6238
gene:Solyc01g006690.3	0.105372	0.207949	0.477022	0.165443	0.207385	0.03206	0.038562	0.345178	0.04051
gene:Solyc01g006700.3	19.1356	21.8445	18.2387	14.9889	18.1097	15.2781	16.4782	15.4386	21.9213
gene:Solyc01g006710.3	10.0839	9.63672	8.76992	6.45997	8.30224	9.03216	10.434	7.40094	9.11107
gene:Solyc01g006720.3	0.348227	0.288817	0.549309	0.088407	0.126974	0.127055	1.39077	1.15723	0.133965
gene:Solyc01g006730.3	0.034608	0	0	0.032888	0.029205	0	0	0	0
gene:Solyc01g006740.3	2.11255	2.06922	2.60579	2.38148	2.97966	2.61707	1.47331	1.83912	1.3595
gene:Solyc01g006780.3	0.114096	0.051961	0.028486	0	0.150524	0.039227	0.160036	0.068735	0.253944
gene:Solyc01g006790.2	0	0.087849	0.041702	0	0	0.009127	0.079238	0.241123	0.175442
gene:Solyc01g006800.3	21.5522	20.7542	22.1352	20.0287	21.8927	18.7461	21.1876	19.3756	23.0092
gene:Solyc01g006810.3	6.69218	7.22834	6.9889	8.09584	7.16887	7.11502	13.8343	6.14566	4.76074
gene:Solyc01g006820.2	70.41	61.5524	54.1756	102.412	85.6531	113.437	138.029	73.4433	12.8152
gene:Solyc01g006825.1	43.0924	40.0575	30.5691	61.857	46.567	64.958	73.3465	30.0422	5.51874
gene:Solyc01g006830.3	37.7298	34.9338	36.1289	31.173	35.162	37.6848	29.0562	30.3019	15.3364
gene:Solyc01g006840.3	0	0	0	0	0	0	0	0	0
gene:Solyc01g006850.1	0.814914	0.547238	0.803805	3.44653	6.72513	1.08006	1.27404	0.636661	1.0508
gene:Solyc01g006860.3	5.96063	5.63143	5.89033	5.70482	6.04341	6.21777	7.5899	6.09014	6.78275
gene:Solyc01g006870.3	7.76105	8.65785	8.06432	11.0238	11.9308	6.88548	11.8142	9.17456	9.92546
gene:Solyc01g006880.3	8.81164	8.23582	8.57715	6.98059	6.46232	5.92973	14.477	8.59333	17.3469
gene:Solyc01g006890.3	2.25521	1.79402	2.38938	9.21621	4.50474	5.0562	8.1205	2.42614	1.21647
gene:Solyc01g006900.3	200.869	177.715	212.294	159.117	179.304	207.528	135.094	187.412	201.489
gene:Solyc01g006920.3	0.558463	0.632227	0.551481	0.823246	0.877646	0.536464	0.836032	0.765656	0.587416
gene:Solyc01g006925.1	0.402931	0.983222	0.520253	0.775378	1.06792	0.973905	1.55277	0.796054	0.930776
gene:Solyc01g006930.3	5.62711	5.5039	4.3527	5.0366	3.43055	6.58458	3.68403	2.60868	4.83335
gene:Solyc01g006940.3	12.8047	13.9972	15.5941	6.5089	12.1392	17.4593	6.85319	26.0669	9.93812
gene:Solyc01g006950.3	39.6412	28.41	38.5979	139.569	114.004	102.322	66.6835	44.3352	6.13596
gene:Solyc01g006960.3	15.4429	14.626	13.5587	17.3854	16.396	13.9379	21.376	15.0999	17.7128
gene:Solyc01g006970.3	17.0267	15.8381	17.8473	10.006	13.1392	14.0188	12.6409	14.2916	23.2928
gene:Solyc01g006980.3	22.5035	20.4063	25.326	24.8748	22.5543	30.8916	23.3346	51.228	11.7359
gene:Solyc01g006990.3	24.0751	21.5968	24.8114	21.3399	21.3575	25.544	23.7512	18.0373	24.4101
gene:Solyc01g006993.1	0	0	0	0	0	0	0	0	0
gene:Solyc01g006997.1	0	0	0	0	0	0	0	0	0
gene:Solyc01g007000.3	0.486344	0	2.26803	7.44685	7.54014	1.97978	0	4.53831	0
gene:Solyc01g007010.2	0.516849	0.094753	1.79049	9.48291	7.63172	2.07932	0.057296	1.65991	0
gene:Solyc01g007020.3	14.3267	1.749	35.3295	162.988	159.876	67.3889	0.612624	24.8662	0
gene:Solyc01g007025.1	1.22575	0.177374	2.25695	9.74121	14.3525	6.91756	0	2.22193	0
gene:Solyc01g007030.3	11.5614	1.64724	29.1727	173.318	145.92	53.7146	0.848192	44.6682	0
gene:Solyc01g007040.3	9.95656	1.35013	24.9603	142.014	126.114	45.6138	0.582819	50.937	0
gene:Solyc01g007050.2	0.100197	0.136896	0	0.094582	0.141631	0.159255	0.631149	0.183399	0
gene:Solyc01g007060.3	13.0793	12.1693	14.6933	10.0178	12.1143	12.8002	10.7626	12.9267	6.60053
gene:Solyc01g007070.3	73.9518	56.6213	88.7318	30.6474	70.6288	24.5742	138.966	145.217	238.636
gene:Solyc01g007100.3	3.98299	4.56789	5.3836	7.97449	7.48407	3.95498	9.21729	21.4336	4.16712
gene:Solyc01g007110.3	33.5619	38.0653	31.4379	54.3741	45.2076	46.8646	41.8271	26.2234	10.7743
gene:Solyc01g007120.3	26.6071	26.5882	24.9492	39.7011	37.7426	30.6861	24.0365	34.649	15.0852
gene:Solyc01g007130.3	1.45454	0.825644	1.50447	0.36521	1.12309	1.00387	5.49573	1.94344	3.0113
gene:Solyc01g007140.3	3.55693	3.73747	3.50413	2.71946	3.96194	3.07171	5.39704	4.34403	3.86511
gene:Solyc01g007150.3	31.3835	27.5845	28.9736	39.2002	33.4337	29.463	60.096	35.2517	29.5316
gene:Solyc01g007160.3	0	0	0	0	0	0	0.102128	0	0
gene:Solyc01g007170.3	0.047646	0	0.024942	0.023101	0.128434	0	0	0.059774	0.069108
gene:Solyc01g007180.3	6.30286	7.2903	7.13619	6.69287	7.39688	5.67474	7.1474	5.24542	11.4336
gene:Solyc01g007190.3	14.6208	16.7867	16.5658	15.6796	14.8367	6.98021	3.76054	3.50452	6.54381
gene:Solyc01g007200.2	2.61909	2.41651	2.35738	0.063299	2.78319	1.27718	1.84145	4.95948	7.61077
gene:Solyc01g007210.3	0.607867	0.302925	0.591689	1.31668	1.05683	0.267837	0.398421	1.08866	0.747772
gene:Solyc01g007220.3	261.679	231.04	321.571	670.958	670.641	555.443	395.482	317.779	237.219
gene:Solyc01g007230.3	13.961	16.6658	17.6959	19.0332	17.4921	15.3077	20.708	17.3925	17.2409
gene:Solyc01g007240.3	0.154215	0.187496	0.259947	0	0.043574	0.081692	0.340132	0.190447	0.534982
gene:Solyc01g007250.3	21.3237	21.2366	24.9141	27.0487	24.8817	18.3377	36.9482	32.209	21.9925
gene:Solyc01g007260.3	0.102468	0.03936	0.066506	0.061597	0.018233	0.029582	0.296794	0	0.09993
gene:Solyc01g007265.1	7.98344	8.84233	10.3395	11.3227	11.9141	10.2932	6.55516	3.1812	5.30773
gene:Solyc01g007270.1	0	0	0	0	0	0	0	0	0
gene:Solyc01g007740.3	86.2163	85.6096	93.7375	95.4119	103.199	95.8129	108.753	87.2381	111.824
gene:Solyc01g007750.3	0.89531	1.08487	1.17574	0.338391	0.971732	0.226517	0.932516	1.60864	2.09608
gene:Solyc01g007760.3	15.3652	16.6859	16.3229	14.3633	14.0482	10.5759	18.0559	16.636	17.4224
gene:Solyc01g007770.2	25.7595	26.33	23.0486	35.6862	28.7435	26.3609	8.72346	13.7131	17.1152
gene:Solyc01g007780.3	3.78775	3.96559	3.16988	4.60074	3.50961	3.60106	1.50755	1.78832	4.86725
gene:Solyc01g007790.3	4.86822	5.6731	5.98554	4.95106	5.53098	5.15558	3.59397	5.2562	4.5861
gene:Solyc01g007800.3	0	0	0	0	0.040232	0	0	0	0
gene:Solyc01g007810.1	0	0	0	0	0.049248	0	0.085423	0	0
gene:Solyc01g007830.2	0.216221	0.321232	0.385197	0.54369	0.286958	0.448038	0.468201	0.227645	0.737224
gene:Solyc01g007840.3	20.0514	18.4503	17.7833	16.2174	16.2394	15.9479	20.4608	24.4245	26.0831
gene:Solyc01g007850.2	5.00669	5.95632	6.42715	4.5653	5.39395	3.83967	6.51736	5.54244	8.18136
gene:Solyc01g007855.1	0.62047	0.692981	0.865258	0.561561	0.549509	0.396863	0.708367	0.544984	0.859294
gene:Solyc01g007860.3	133.889	151.888	135.919	121.126	132.225	125.527	115.035	109.284	149.843
gene:Solyc01g007870.3	0	0.312907	0	0	0.293465	0.155034	0.885665	0.925806	0.603417
gene:Solyc01g007880.3	3.28816	4.00661	4.02317	2.38717	3.56356	4.27003	3.41184	2.98232	4.34223
gene:Solyc01g007890.2	1.3267	1.53705	2.01551	0.322712	0.925311	0.637462	1.71364	2.88641	0.6533
gene:Solyc01g007895.1	0	0	0	0	0	0	0	0	0
gene:Solyc01g007900.3	14.2877	17.7395	14.9857	10.2378	14.049	14.0369	14.4587	13.0682	13.6547
gene:Solyc01g007910.3	62.538	64.1589	53.6253	87.5856	68.7308	65.3038	91.108	63.0049	37.5803
gene:Solyc01g007920.2	29.0299	30.7532	28.0222	15.0623	29.6054	23.8781	21.4	26.5233	34.2882
gene:Solyc01g007930.3	16.6702	19.1345	14.2134	7.04547	12.2195	17.1123	9.52807	10.2344	20.1049
gene:Solyc01g007940.3	0	3.27155	0	0	10.1788	0	0	5.09005	0
gene:Solyc01g007950.3	0	0	0	0	0	0	0	0	0
gene:Solyc01g007955.1	0.159361	0.064464	0.25198	0.067257	0.119352	0.511745	0.556521	0.217101	0.530585
gene:Solyc01g007960.3	0.52299	0.596056	0.565739	0.112319	0.221073	0.636563	0.227521	0.366592	0.102582
gene:Solyc01g007970.2	0.036389	0	0	0	0.03081	0	0	0	0
gene:Solyc01g007980.3	0.033605	0.030609	0.172055	0.111772	0.17006	0.261341	0.465356	0.749129	0
gene:Solyc01g007990.3	14.4024	9.60178	10.3082	33.4154	21.5238	21.4105	36.6308	13.5776	7.90508
gene:Solyc01g008000.3	198.245	181.933	187.455	237.223	225.174	224.939	319.666	175.818	241.446
gene:Solyc01g008005.1	0	0.115293	0	0	0	0	0.113923	0	0
gene:Solyc01g008010.3	10.6091	12.0145	13.2077	13.3203	18.1386	10.015	9.76308	8.35888	3.76717
gene:Solyc01g008020.3	0.264135	0.521288	0.925257	0.251145	0.539593	1.02521	0.29015	0.377029	0.152575
gene:Solyc01g008030.3	0	0	0	0	0	0	0	0	0
gene:Solyc01g008050.3	0.112634	0.14761	0.408181	1.75543	1.06445	0.808285	2.92513	0.339412	0
gene:Solyc01g008060.3	16.2378	16.5794	18.0148	14.8889	16.734	13.8417	13.8212	17.9777	18.9156
gene:Solyc01g008070.3	122.209	126.354	116.557	72.2809	93.0558	88.7943	92.2905	101.929	157.06
gene:Solyc01g008080.3	20.1208	21.9154	22.0651	27.1617	30.5073	25.5509	25.0887	17.3505	23.3132
gene:Solyc01g008090.3	101.512	110.708	105.083	114.033	108.265	102.575	87.9499	71.4576	56.5806
gene:Solyc01g008100.3	13.059	10.8912	13.9807	8.21736	13.4096	17.7165	9.70495	13.1003	13.5853
gene:Solyc01g008110.3	121.315	111.667	123.722	88.4313	90.8669	107.853	121.218	152.563	122.958
gene:Solyc01g008120.3	17.6152	17.3024	16.7546	15.5765	15.0916	12.7897	20.6492	18.299	20.6232
gene:Solyc01g008130.3	4.91127	3.69226	3.5276	13.0952	8.57634	9.64622	3.04536	1.70931	4.45011
gene:Solyc01g008140.3	14.144	14.5698	15.3335	8.90187	18.2256	12.2513	12.6171	13.9119	22.1352
gene:Solyc01g008150.1	0	0	0	0.25246	0	0	0.038096	0	0.591215
gene:Solyc01g008160.3	45.1538	50.6653	45.2318	35.7068	36.5261	42.5816	35.2988	46.8269	36.2029
gene:Solyc01g008170.3	20.5982	17.3181	19.2359	24.0053	19.5637	16.5926	32.9459	14.8651	24.7463
gene:Solyc01g008180.3	5.92013	3.97647	5.05489	4.00317	4.23572	5.39313	2.59016	1.70482	2.63064
gene:Solyc01g008190.3	10.0168	9.75795	9.82503	8.80944	9.64958	5.76453	10.2352	9.3351	15.13
gene:Solyc01g008200.3	6.29056	7.34915	6.32333	6.27348	6.16606	4.2844	8.33042	5.83354	11.0516
gene:Solyc01g008220.3	2.26939	1.13765	3.71946	12.7749	9.9314	6.20914	1.97076	1.18705	0.928629
gene:Solyc01g008230.3	36.156	39.147	34.8773	17.8282	23.3459	22.9327	54.2073	45.9211	103.53
gene:Solyc01g008250.3	16.5526	17.2102	19.3382	9.8283	14.189	14.5312	10.0953	17.7588	17.1469
gene:Solyc01g008260.3	10.271	9.51303	10.1471	5.15612	6.61935	7.02514	8.84921	12.3543	17.9774
gene:Solyc01g008270.3	34.8053	35.1385	29.9139	41.7935	36.5435	32.2143	36.1437	34.2519	34.8604
gene:Solyc01g008280.3	24.3854	21.3518	26.9501	26.2139	23.1053	21.7601	51.9214	25.8652	43.6585
gene:Solyc01g008290.3	7.78694	7.48772	7.49932	9.72567	9.38884	8.24951	9.13823	6.19218	6.6279
gene:Solyc01g008300.2	0.226085	0.274111	0.400703	0.500354	0.422988	0.576773	0.607771	0.711618	0.174419
gene:Solyc01g008310.3	43.0956	43.993	43.5248	40.9414	43.6049	44.9718	47.0959	42.1116	44.053
gene:Solyc01g008320.3	23.9621	24.4015	24.7408	16.2998	18.3193	16.9821	17.4818	19.2017	25.1667
gene:Solyc01g008330.3	146.916	148.447	138.03	150.589	129.084	151.667	66.0738	190.64	33.2918
gene:Solyc01g008340.3	16.265	15.297	15.7454	14.1645	14.0383	14.9191	15.1347	15.142	12.3609
gene:Solyc01g008350.3	0	0	0	0	0	0	0	0	0
gene:Solyc01g008360.3	44.5888	41.5614	37.8181	36.5342	35.4145	37.3179	36.2088	38.8196	34.573
gene:Solyc01g008370.3	89.5053	96.2288	96.5518	81.0438	87.2311	77.5956	107.913	126.301	97.8447
gene:Solyc01g008390.2	4.88988	4.63623	3.42139	26.373	9.48173	5.8062	8.79141	5.10241	0.733177
gene:Solyc01g008400.3	2.62985	2.83782	2.45582	2.59148	1.74915	1.3825	2.68969	2.25826	2.74621
gene:Solyc01g008405.1	0	0.042133	0	0.81346	0.369863	0	1.24059	0	0
gene:Solyc01g008410.2	0.108844	0.05976	0.093418	0.425429	0.270769	0.163766	0.733647	0.149568	0
gene:Solyc01g008420.3	1.18033	1.56194	0.904324	0.856637	0.796231	0.286613	2.06954	2.10958	3.57508
gene:Solyc01g008430.2	0	0	0	0	0	0	0.038826	0	0
gene:Solyc01g008440.3	14.2354	14.6144	16.6395	14.7296	18.2196	8.84292	30.3341	25.8806	15.3605
gene:Solyc01g008450.1	0	0	0	0.160938	0	0	0	0	0
gene:Solyc01g008460.3	15.9938	18.8523	16.5854	21.9874	20.1597	16.3214	19.094	14.7708	16.5753
gene:Solyc01g008470.3	11.361	11.4876	12.4382	12.9148	13.1511	9.55672	8.42159	7.78416	5.71828
gene:Solyc01g008480.3	6.41568	6.01493	7.03856	4.62795	5.87676	4.54015	7.38033	4.95784	9.29001
gene:Solyc01g008485.1	4.05736	4.32433	4.58135	3.45117	3.72907	2.87509	4.2763	3.34467	4.26606
gene:Solyc01g008490.3	10.7562	9.65296	9.33095	5.4322	9.63161	5.37937	10.8771	8.71135	15.9395
gene:Solyc01g008493.1	14.9863	11.2645	9.72468	5.93884	10.1436	7.89008	9.57914	6.19458	15.027
gene:Solyc01g008497.1	0.028831	0	0.06084	0	0.254382	0.146351	0.032714	0	0
gene:Solyc01g008500.3	0	0	0.044117	0	0	0.1959	0	0	0
gene:Solyc01g008510.3	4.92059	5.55018	7.35815	0.404369	1.22823	1.42186	1.39426	17.47	9.53628
gene:Solyc01g008520.3	0.495681	0.520305	0.484953	0.325629	0.660956	0.511451	0.350106	0.904922	1.25092
gene:Solyc01g008530.3	0.269719	0.410904	0.925082	0.269164	1.04743	0.912039	0.104702	1.12372	0.074849
gene:Solyc01g008540.3	2.314	4.80188	0.287458	0.059384	0	0.114078	0	0.04518	0
gene:Solyc01g008550.4	12.0508	9.79229	14.3382	37.9499	24.5057	32.7713	6.03507	3.9656	0.699882
gene:Solyc01g008560.3	49.4801	51.2378	43.7298	54.4079	38.4338	53.0809	22.3737	24.8604	14.2254
gene:Solyc01g008600.3	2.4476	2.81386	2.40899	3.6609	4.54872	2.31568	5.73819	4.63928	4.06509
gene:Solyc01g008620.3	0.287792	0.052427	0.70789	0.054697	0.920779	0.104374	0	0.553859	0
gene:Solyc01g008640.3	0	0	0	0	0	0	0	0	0
gene:Solyc01g008650.3	0	0	0	0	0	0	0	0	0
gene:Solyc01g008660.3	4.57111	4.3267	5.01292	3.37586	4.32594	1.23081	5.06223	3.77766	7.91379
gene:Solyc01g008670.3	0.117507	0	0.281185	0.093055	0.198326	0.375159	0.709767	0	0
gene:Solyc01g008680.3	3.51572	2.94289	3.73565	6.64857	5.26759	2.81672	11.9923	6.0911	7.18705
gene:Solyc01g008690.3	0.014369	0	0	0.583391	0.316352	0	0.05907	0.109698	0
gene:Solyc01g008700.3	19.7266	20.2779	28.6371	6.25616	13.6051	7.23789	17.8355	34.6932	37.186
gene:Solyc01g008710.4	541.88	284.529	372.079	10.0176	22.9728	63.006	1001.65	1328.35	2332.96
gene:Solyc01g008720.2	0	0	0	0	0	0	0	0	0
gene:Solyc01g008730.3	13.2259	12.9528	14.7083	11.1336	13.815	10.144	22.5186	18.4245	19.8653
gene:Solyc01g008760.3	1.85249	3.18011	3.04661	4.3792	3.75271	2.16405	4.3884	2.62403	2.54147
gene:Solyc01g008770.3	14.8117	15.6116	13.9988	11.956	13.318	13.9392	10.6822	10.5679	9.2762
gene:Solyc01g008780.3	39.7427	40.1784	33.103	12.8708	27.9983	21.7278	37.1768	40.1574	70.7954
gene:Solyc01g008790.3	1.93478	1.37586	4.45239	5.77341	4.19559	3.94209	2.80439	1.48207	1.14022
gene:Solyc01g008800.2	4.79595	4.84995	6.87192	12.8523	9.59353	9.64145	1.0637	0.811573	0.910022
gene:Solyc01g008810.3	6.70549	6.90679	7.93978	8.28163	7.77012	7.41491	13.4034	8.92755	10.922
gene:Solyc01g008820.3	54.5989	53.4801	49.0181	55.7982	48.4601	50.5288	75.8957	57.3293	34.2979
gene:Solyc01g008830.2	1.79707	2.33648	1.0215	1.78975	0.952784	0.797341	1.45201	1.3004	0.405889
gene:Solyc01g008840.3	55.9417	60.5293	55.4882	46.9503	46.6304	46.4712	61.5543	50.2357	64.3018
gene:Solyc01g008850.3	194.655	204.034	187.874	172.606	140.632	146.518	212.88	153.27	120.828
gene:Solyc01g008860.1	0	0	0	0	0	0	0	0	0
gene:Solyc01g008870.1	0	0	0	0	0	0	0	0	0
gene:Solyc01g008880.2	0.065499	0	0	0.124487	0	0.09765	0	0	0
gene:Solyc01g008890.3	11.9518	14.1912	12.3997	7.38822	9.6805	7.78925	12.0284	10.7201	16.9812
gene:Solyc01g008900.3	3.98002	3.39257	4.30839	2.57543	2.8526	3.69842	3.34643	3.65291	3.21783
gene:Solyc01g008910.2	12.4587	11.902	11.8024	6.33266	6.46927	3.77195	9.99549	3.67911	4.76845
gene:Solyc01g008920.3	2.09456	2.12185	2.50561	1.13522	1.18041	2.46617	1.38516	3.02356	2.98719
gene:Solyc01g008925.1	1.46232	1.89284	1.77993	1.50785	1.83046	2.61766	0.732981	1.57752	0.937279
gene:Solyc01g008930.4	2.33222	2.9803	2.34211	1.19221	2.20904	3.18112	1.59714	3.64151	2.89333
gene:Solyc01g008940.2	0	0.343638	0	0	0.557163	0	0	0.463072	0
gene:Solyc01g008950.3	162.467	154.177	158.907	176.705	156.739	175.969	241.896	221.893	227.206
gene:Solyc01g008960.3	55.9066	48.1478	56.525	51.1975	75.4098	77.4093	47.6428	72.3645	54.2479
gene:Solyc01g008970.3	89.1291	90.9209	92.3258	87.9211	97.8125	82.6478	118.502	94.7465	108.866
gene:Solyc01g008977.1	0.094722	0.074881	0.154866	0.108736	0.11393	0.14758	0.200495	0.086758	0.166266
gene:Solyc01g008980.3	13.0957	14.1321	15.1278	9.07624	9.68712	9.67592	9.27166	7.2527	11.672
gene:Solyc01g008990.3	21.1724	18.707	23.6578	19.3186	21.7671	17.9584	21.3268	15.5901	18.654
gene:Solyc01g009000.3	25.1535	27.5555	32.0686	21.6516	23.4544	19.6865	36.5086	29.6374	30.1082
gene:Solyc01g009010.3	122.891	114.672	108.443	70.3875	81.0872	92.5215	51.508	99.5935	64.875
gene:Solyc01g009015.1	0	0	0	0	0	0	0	0	0
gene:Solyc01g009020.3	154.264	142.499	134.907	158.677	143.701	171.081	65.6657	76.8198	69.2729
gene:Solyc01g009030.3	21.8517	22.6401	20.6461	18.9718	19.7639	22.584	22.4913	16.8604	17.1102
gene:Solyc01g009040.3	0	0	0	0	0	0	0.044477	0	0
gene:Solyc01g009050.3	31.3513	32.4039	30.9166	24.0599	29.9834	29.5558	20.8626	26.0773	37.4979
gene:Solyc01g009060.3	20.7263	20.5771	20.8998	27.1034	23.9076	18.2559	34.8339	21.8549	27.5296
gene:Solyc01g009070.3	4.67895	3.56702	4.79256	3.31827	5.34442	3.95901	7.48212	6.50659	7.74774
gene:Solyc01g009080.3	1.17417	1.60229	4.44671	0.943301	1.25881	2.76301	0.398585	6.62774	0.834657
gene:Solyc01g009090.3	51.1451	45.4936	55.2403	73.7022	92.4775	55.1294	51.1606	43.8717	54.7712
gene:Solyc01g009100.3	60.1581	64.7085	60.8618	94.6792	74.2902	73.6271	76.0465	51.7067	30.7809
gene:Solyc01g009120.3	11.2406	12.2808	11.8698	8.70004	10.4042	7.84933	11.9572	8.86775	15.5847
gene:Solyc01g009150.3	8.66736	6.66569	7.25204	15.8592	15.6613	12.624	23.9784	9.81559	8.39954
gene:Solyc01g009160.2	34.0939	30.7239	21.3862	90.857	95.1793	95.1573	18.8834	41.9102	1.27892
gene:Solyc01g009170.3	29.6785	26.3086	26.6645	16.9053	20.6918	17.764	18.193	29.8389	37.767
gene:Solyc01g009180.3	28.152	29.2907	27.4262	19.7123	21.0077	23.4328	20.3067	28.3077	23.199
gene:Solyc01g009190.2	0	0	0	0	0	0	0	0	0
gene:Solyc01g009200.3	0	0	0	0	0	0	0.092588	0	0.130559
gene:Solyc01g009215.1	0	0	0	0	0	0	0	0	0
gene:Solyc01g009220.3	0	0	0	0	0	0	0	0	0
gene:Solyc01g009230.3	0.724076	0.739875	0.789274	1.05866	0.698755	1.04489	0.565705	0.660381	0.373425
gene:Solyc01g009235.1	0.84714	1.07011	1.18966	1.15455	1.46112	1.1888	1.14743	1.9872	0.806376
gene:Solyc01g009245.1	0	0	0	0	0.093541	0	0	0	0
gene:Solyc01g009250.3	0.945456	0.65758	0.496812	1.20952	1.53812	0.673731	2.38402	0.319331	0.881489
gene:Solyc01g009260.1	0	0	0	0	0	0	0	0	0.057811
gene:Solyc01g009270.1	0.049746	0.090622	0	0.047274	0.076824	0	0.581046	0.243829	0.172318
gene:Solyc01g009280.3	18.4011	17.6735	17.499	16.2533	17.058	15.1462	20.9699	15.8274	24.1849
gene:Solyc01g009290.3	12.741	14.576	13.012	9.87001	11.5519	10.5101	12.8076	11.7058	14.8953
gene:Solyc01g009300.3	3.9385	4.01174	4.34383	5.49376	7.66574	3.25857	6.16685	8.30437	4.86575
gene:Solyc01g009310.3	80.0315	74.1142	70.9523	60.6474	64.2524	68.713	82.2572	67.619	65.3556
gene:Solyc01g009320.2	0.015797	0	0	0	0	0	0	0	0
gene:Solyc01g009330.1	0	0	0	0	0.046601	0	0	0	0
gene:Solyc01g009335.1	0	0	0	0	0	0	0	0.167799	0
gene:Solyc01g009340.3	0	0.051259	0.057741	0	0.047491	0	0.061991	0.172858	0.27645
gene:Solyc01g009350.2	0	0	0	0	0	0	0	0	0
gene:Solyc01g009360.1	0	0	0	0	0	0	0	0	0
gene:Solyc01g009370.2	0.068712	0.062586	0	0	0.202949	0.031359	0.338715	0.591775	0
gene:Solyc01g009380.3	14.3159	16.566	12.511	8.14779	10.1467	12.3937	8.59335	8.6179	16.6169
gene:Solyc01g009390.3	9.57298	10.7824	11.567	9.05804	11.4528	8.24865	18.3705	13.9476	16.0346
gene:Solyc01g009420.3	126.726	121.127	140.699	200.915	157.4	134.29	252.231	166.456	165.94
gene:Solyc01g009430.3	73.0286	50.7799	145.892	41.2597	123.395	21.2782	147.526	124.324	297.932
gene:Solyc01g009450.2	50.901	53.2419	59.5088	34.6859	44.3372	41.097	55.2184	61.1806	72.5458
gene:Solyc01g009470.2	0	3.10421	0	0	6.15836	0	0	2.99948	0
gene:Solyc01g009480.3	0	0	0	0	0	0	0.082344	0	0
gene:Solyc01g009490.1	0	0	0	0	0	0	0	0	0
gene:Solyc01g009500.3	2.83919	1.8478	3.45088	3.26706	4.60592	2.574	3.33887	2.68719	4.19926
gene:Solyc01g009510.2	0	0	0	0	0	0	0	0	0
gene:Solyc01g009520.3	74.8179	80.3127	81.5677	86.571	95.5271	75.0547	88.0068	95.8433	62.5561
gene:Solyc01g009530.1	0	0	0	0	0	0	0	0	0
gene:Solyc01g009540.1	0	0	0	0	0.103639	0	0	0	0
gene:Solyc01g009550.1	0	0	0	0	0	0.017936	0.630667	0.620437	0.763825
gene:Solyc01g009560.1	0	0	0	0	0	0	0	0	0
gene:Solyc01g009570.3	0.004181	0	0	0	0	0	0	0	0
gene:Solyc01g009610.3	10.298	9.80158	13.3617	14.5969	16.0209	14.1126	6.61653	7.33101	4.66433
gene:Solyc01g009620.3	20.4521	18.9582	19.0443	16.5062	16.7519	18.3166	29.8911	22.9185	23.3405
gene:Solyc01g009630.3	29.3639	31.0658	30.5161	24.69	26.0158	25.6819	29.9642	28.3931	27.7951
gene:Solyc01g009660.2	0	9.22324	0	0	5.87064	0	0	3.68337	0
gene:Solyc01g009670.3	0.040655	0.092575	0.205644	0.077268	0.32524	0.217083	0.272134	0.372542	0
gene:Solyc01g009680.3	0	0	0	0.380683	0.080511	0	0	0	0
gene:Solyc01g009690.2	0	0	0.028067	0.356212	0.07349	0.074905	0.144331	0	0
gene:Solyc01g009700.2	0	0	0	0	0	0	0.034322	0	0
gene:Solyc01g009710.1	0	0	0	0	0	0	0	1.86996	0
gene:Solyc01g009715.1	0	0	0	0.097096	0	0	0	0.071587	0.058462
gene:Solyc01g009720.2	0	0	0.051366	0	0	0	0.054964	0	0
gene:Solyc01g009750.3	174.512	188.106	170.625	160.718	177.465	153.646	166.379	125.629	179.147
gene:Solyc01g009760.3	4.64676	3.24407	3.35249	2.75732	1.56726	3.6212	4.3433	3.61714	2.68821
gene:Solyc01g009770.3	2.65531	2.89915	3.15157	1.04603	2.23023	1.47845	0.287781	1.22426	1.01869
gene:Solyc01g009780.3	165.505	184.616	133.858	230.053	214.756	216.585	135.226	155.237	63.8181
gene:Solyc01g009810.3	0	0	0.044006	0	0	0.066321	0.463866	0.056956	0
gene:Solyc01g009820.3	25.3132	26.3766	20.8164	28.2494	27.8095	26.3131	29.1445	25.7952	20.1795
gene:Solyc01g009830.3	0	0	0	0.056776	0	0	0	0.073455	0.237608
gene:Solyc01g009845.1	7.9695	7.96298	0	18.7359	7.50596	8.15313	32.1473	30.7234	8.26708
gene:Solyc01g009850.3	3.39153	3.04101	15.2204	0.438303	2.63762	3.05445	0.565333	0.125586	4.94957
gene:Solyc01g009860.3	19.8121	15.3482	20.7403	50.7503	31.9194	46.0041	97.6501	28.3528	34.1847
gene:Solyc01g009870.3	6.56715	9.23551	2.58031	28.1959	21.8947	8.63851	11.2804	11.8746	0.336465
gene:Solyc01g009890.1	0	0.161764	0	0	0	0	0	0	0
gene:Solyc01g009910.1	0	0	0	0	0.164452	0	0	0	0
gene:Solyc01g009920.2	0	0	0.035114	0.287719	0.232978	0.093713	0	0	0
gene:Solyc01g009930.2	0	0	0	0.070761	0	0.046562	0.082024	0	0
gene:Solyc01g009970.3	12.4028	14.6939	19.6258	11.5028	15.766	22.6171	9.42155	21.7656	10.0603
gene:Solyc01g009990.3	100.527	108.684	114.863	114.815	109.448	132.355	62.9408	86.6446	59.9486
gene:Solyc01g010000.3	9.16246	9.07944	9.90383	4.55658	5.25713	4.15749	7.1477	7.94748	13.1929
gene:Solyc01g010020.3	6.62515	6.61646	5.72927	41.0937	22.0687	19.5596	2.99668	3.15016	1.83204
gene:Solyc01g010030.3	1.26961	1.53438	1.93523	0.883201	1.16355	1.46491	1.92636	2.03617	1.14328
gene:Solyc01g010035.1	0	0	0	0	0	0	0	0	0
gene:Solyc01g010050.3	36.4478	31.1904	34.7946	27.5083	29.2189	29.3684	28.9311	22.7229	43.6784
gene:Solyc01g010055.1	0.085205	0.145538	0.125479	0.162383	0.082197	0.095702	0.297818	0.051804	0.421435
gene:Solyc01g010060.2	59.3222	88.8147	20.7909	48.5759	41.6202	46.4276	7.15333	17.5119	2.4461
gene:Solyc01g010080.3	0.099353	0.12066	0.203198	0.062943	0.577303	0.32929	0.211656	0.610209	0
gene:Solyc01g010130.3	0.573795	0	0.67602	0	0	0.298237	0.273214	0	1.03178
gene:Solyc01g010135.1	0.284558	0.857701	0.364063	0.587428	1.09376	0.148083	0.391817	0.98023	0.576013
gene:Solyc01g010140.1	0	0	0	0	0	0	0	0	0
gene:Solyc01g010150.3	3.54307	2.36564	3.62373	1.48054	2.90056	1.58202	5.1314	3.38411	14.7226
gene:Solyc01g010160.3	5.16212	6.90307	5.42864	1.90729	3.28589	6.48184	0.978622	4.38825	1.38586
gene:Solyc01g010170.2	3.42773	4.72605	5.35185	2.04169	3.04	5.4482	1.48395	4.02963	1.29498
gene:Solyc01g010180.3	5.94647	4.90387	1.57182	31.3383	16.9792	16.8243	5.3901	3.26458	0.408451
gene:Solyc01g010190.2	10.3302	11.3639	15.5446	15.4613	11.7058	5.07881	22.9002	11.3394	12.3613
gene:Solyc01g010200.3	71.2362	63.8896	104.44	49.1928	72.3397	53.1918	58.7182	65.3095	35.6902
gene:Solyc01g010220.3	6.1333	5.3647	6.61336	11.5012	6.15926	5.2291	10.8406	8.50233	2.30298
gene:Solyc01g010230.2	60.1772	47.3423	63.2212	26.0433	55.1442	24.6788	68.6638	49.3723	79.0475
gene:Solyc01g010240.3	0	0	0	0	0	0	0	0.054802	0
gene:Solyc01g010250.3	42.5029	43.1172	30.6473	27.5493	31.338	62.526	25.616	20.8245	21.9643
gene:Solyc01g010260.3	0	0	0	0	0	0	0	0	0
gene:Solyc01g010270.3	60.7611	63.0702	54.6538	60.1289	65.9323	62.8212	43.5569	35.2245	49.6467
gene:Solyc01g010280.3	0	0	0	0	0	0	0	0	0
gene:Solyc01g010290.3	7.9778	7.08635	6.71517	4.81134	11.7377	7.48289	6.22314	7.80759	5.36331
gene:Solyc01g010295.1	2.19547	2.14024	3.0213	1.09006	3.35155	2.61162	1.78635	2.20838	1.07052
gene:Solyc01g010310.3	1.61784	0.313544	0.815409	1.39564	2.93812	2.8883	0.578012	1.28309	0.162542
gene:Solyc01g010350.3	0.058462	0	0	0	0.091278	0	0	0.070849	0
gene:Solyc01g010360.3	1.49167	1.80786	1.16068	1.35918	1.79477	1.60739	0.546905	0.475088	2.20684
gene:Solyc01g010370.3	0.792011	0.450761	0.681072	1.44762	1.57822	0.682462	1.05132	0.564252	0.726095
gene:Solyc01g010390.3	6.30571	4.31546	14.0827	11.1576	12.3933	10.9785	8.82264	12.1401	12.9507
gene:Solyc01g010410.3	1.63231	1.19404	1.19902	0.767424	1.52691	0.872944	1.45978	1.36123	3.56231
gene:Solyc01g010420.3	0	0	0.249932	0.046297	0.163355	0.355749	0.158852	0	0
gene:Solyc01g010430.3	95.9599	87.0873	76.1158	129.085	137.99	156.048	25.8602	65.4586	35.1714
gene:Solyc01g010440.3	22.7842	22.8745	23.8528	11.3609	26.6956	17.018	20.9458	27.1405	55.6997
gene:Solyc01g010460.3	2.66834	1.7994	2.45587	2.57176	2.84551	2.48732	2.60091	3.347	1.87214
gene:Solyc01g010465.1	1.71172	1.49607	1.77664	1.17608	1.75062	2.12779	1.65356	2.16507	1.2331
gene:Solyc01g010470.2	0.733619	1.01502	0.842566	0.718573	1.03047	0.628102	0.806019	1.39226	0.874059
gene:Solyc01g010480.3	16.0871	17.5895	20.021	4.81829	13.8854	15.4177	1.88807	8.20959	11.5511
gene:Solyc01g010490.3	57.9119	60.8438	63.1957	21.8487	31.0765	34.1033	17.9931	24.4244	24.2145
gene:Solyc01g010493.1	0	0	0	0	0.054269	0	0.603171	1.10343	0.348867
gene:Solyc01g010500.2	0.046846	0	0	0	0	0	0	0	0
gene:Solyc01g010506.1	0	0	0	0	0	0	0	0	0.025067
gene:Solyc01g010508.1	0	0	0	0	0	0	0	0	0
gene:Solyc01g010510.3	0.722099	0.98165	1.14224	1.59444	1.13539	1.0792	1.49345	0.940168	1.16832
gene:Solyc01g010520.3	0.517988	0.312714	0.807436	0.386895	0.526605	0.485341	0.238629	0.689188	0.201613
gene:Solyc01g010525.1	0	0	0	0	0	0	0	0	0
gene:Solyc01g010540.3	53.0972	59.4749	62.6168	76.4107	59.5975	58.2786	92.018	53.895	37.2585
gene:Solyc01g010570.3	13.7718	14.6606	14.7616	12.9696	18.6466	11.4321	18.0079	12.5037	24.9948
gene:Solyc01g010580.3	81.1605	80.4381	90.5845	92.6842	102.013	93.2785	162.227	119.226	140.371
gene:Solyc01g010590.2	20.1281	21.8796	21.7873	17.382	18.8446	19.6633	21.5606	24.7553	16.353
gene:Solyc01g010600.3	0	0	0	0	0.248886	0	0	0.132983	0
gene:Solyc01g010640.3	15.5166	23.2188	17.2312	3.96614	11.4372	5.76214	22.0262	88.886	36.6864
gene:Solyc01g010650.3	18.4307	16.5443	15.1196	11.3833	16.0804	16.2796	15.9188	16.4891	34.5402
gene:Solyc01g010660.3	154.981	141.363	131.213	199.881	158.275	270.12	29.5594	66.8966	12.3785
gene:Solyc01g010690.1	0.060239	0	0	0	0	0.037095	0	0	0.141941
gene:Solyc01g010700.3	26.4292	27.3346	28.0832	14.739	22.3966	21.2772	15.5819	24.2535	22.7794
gene:Solyc01g010710.3	0	0	0	0	0	0	0	0	0
gene:Solyc01g010720.3	0	0	0	0	0.019082	0.065154	0	0.03534	0
gene:Solyc01g010740.3	0	0	0	0	0	0	0	0	0
gene:Solyc01g010750.3	183.16	174.938	156.245	151.267	154.89	193.336	244.697	243.377	237.931
gene:Solyc01g010760.3	130.2	139.712	108.302	101.188	94.413	109.971	57.5477	84.5933	81.3946
gene:Solyc01g010770.3	12.8871	17.275	13.6648	11.0245	11.1344	13.8959	8.31046	12.6173	10.4431
gene:Solyc01g010780.3	18.9361	19.2852	20.3353	16.0912	16.9896	12.8203	15.0241	11.9417	12.7743
gene:Solyc01g010790.1	0.066422	0.120999	0.068151	0	0	0	0	0	0
gene:Solyc01g010810.3	6.33082	6.36158	6.48079	6.19275	6.76734	8.05237	5.0095	5.05316	5.32334
gene:Solyc01g010820.3	10.5468	10.3816	12.1072	11.7004	11.3563	7.78456	20.7568	12.8321	14.7705
gene:Solyc01g010830.3	9.99016	9.786	10.2515	8.00718	7.92216	8.35804	4.27358	5.93426	6.08014
gene:Solyc01g010835.1	4.36497	4.21322	3.35411	1.88661	2.93711	2.78296	1.96499	4.02895	2.6458
gene:Solyc01g010860.3	10.4793	8.71502	9.93028	7.87587	10.3025	6.5121	17.5355	11.4152	27.8069
gene:Solyc01g010870.3	74.9224	68.0191	75.9646	34.2225	50.9905	49.57	42.954	91.9925	152.294
gene:Solyc01g010880.3	8.16283	8.38783	6.40857	12.3061	12.7906	15.3807	5.49686	11.5652	3.62031
gene:Solyc01g010910.2	0	0	0	0	0.028467	0	0	0	0
gene:Solyc01g010920.2	0.20684	0.251198	0.106112	0.585745	0.955369	0.814551	0.719234	1.05535	0.478185
gene:Solyc01g010930.3	0.30545	0.259956	0.247133	0.372427	0.519435	0.716796	0.493234	0.808543	0.541988
gene:Solyc01g010933.1	0	0.138102	0	0	0	0.132144	0	0	0.176044
gene:Solyc01g010937.1	0	0	0.04319	0	0.03534	0	0	0	0
gene:Solyc01g010940.3	41.9428	43.083	47.2716	38.4706	35.7837	35.602	34.6709	46.6943	28.5123
gene:Solyc01g010950.3	2.10803	2.34116	1.95481	9.64362	11.1459	7.36054	12.7963	11.0924	15.6656
gene:Solyc01g010970.3	0.070685	0.137735	0.155707	0.1346	0.256133	0.018469	0.616447	0.521511	1.05651
gene:Solyc01g010990.2	15.7175	13.8307	13.4293	25.4422	20.0882	20.1147	23.6393	12.1773	11.1416
gene:Solyc01g011000.3	168.499	159.113	160.028	174.522	168.328	158.101	203.241	179.984	172.861
gene:Solyc01g011010.3	2.38165	3.92002	2.85774	4.60871	3.91267	3.1589	1.11956	0.511844	0.449635
gene:Solyc01g011025.1	0.77359	0.562805	4.01028	3.36001	3.49396	0.289464	3.1331	0.677719	4.99759
gene:Solyc01g011030.3	13.0711	12.8336	16.2706	14.358	15.7538	11.9347	10.7454	10.8335	15.1409
gene:Solyc01g011040.3	52.8982	48.0765	48.1198	78.7055	66.1882	71.9015	83.4732	35.8029	30.4648
gene:Solyc01g011080.3	8.91491	7.65113	10.3821	10.259	8.86117	6.91081	16.1431	6.10784	11.1856
gene:Solyc01g011090.3	12.3428	10.3174	9.82208	9.13807	7.33033	9.85975	7.0437	4.09065	7.84316
gene:Solyc01g011091.1	23.5404	21.9194	20.5716	19.5693	16.1945	18.7982	16.5844	10.5962	19.1381
gene:Solyc01g011092.1	0.039654	0	0.107445	0	0	0	0	0	0
gene:Solyc01g011095.1	0.342833	0.247063	0.633582	0.230296	0.463208	0.216431	0.150405	0.126534	0
gene:Solyc01g011180.1	0.184217	0	0	0	0	0	0	0	0
gene:Solyc01g011190.1	0	0	0	0	0	0	0.156929	0	0
gene:Solyc01g011200.3	0.636198	0.831383	0.467948	0.208718	0.307081	0.707614	0.393806	0	1.14534
gene:Solyc01g011220.2	1.12642	0.604195	0.878447	0.285448	0.253486	0.580633	0.657909	0.737377	1.38983
gene:Solyc01g011225.1	0	0.7406	0	0	0	0	0	0	1.5572
gene:Solyc01g011230.3	0.21392	0.589015	0.381861	0	0.324038	0.554449	0.757731	0.483307	0
gene:Solyc01g011340.3	21.9308	19.7489	18.3772	35.2338	26.4315	21.974	33.9958	15.9565	16.4987
gene:Solyc01g011350.3	13.5134	12.5042	14.4346	8.88877	12.1775	8.64485	8.12802	9.99464	16.733
gene:Solyc01g011390.2	0	0	0.084935	0	0	0	0	0.052429	0
gene:Solyc01g011410.1	0.784931	1.09709	1.14211	0.901355	1.70125	1.71116	6.37778	7.55447	3.29163
gene:Solyc01g011430.3	0	0.828551	0.092165	0.027212	0.08447	0	0	0.117335	0
gene:Solyc01g011490.1	0	0	0	0	0	0	0	0	0
gene:Solyc01g011497.1	0	0	0.117634	0	0	0	0	0	0
gene:Solyc01g011510.3	38.5998	41.5333	30.1979	22.7402	24.3731	20.0168	24.3078	22.5083	13.1463
gene:Solyc01g012760.1	0	0	0	0	0	0	0	0	0
gene:Solyc01g013885.1	0.082936	0.142072	0.072822	0.104019	0.116753	0.157114	0.173948	0.079219	0.175655
gene:Solyc01g013895.1	0	0	0	0	0	0	0	0	0
gene:Solyc01g014103.1	0.711683	0.865199	0.886604	0.021991	0.194447	0.275468	0	0.482564	0.459687
gene:Solyc01g014107.1	0.369396	0.210288	0.568515	0.131638	0	0.126439	0.342777	0	0.265388
gene:Solyc01g014140.3	0	0	0	0.270798	0	0.244419	0	0	0
gene:Solyc01g014180.3	347.929	364.386	341.678	275.129	313.368	314.448	285.225	229.9	429.807
gene:Solyc01g014220.2	0	0	0	0	0.128169	0	0	0	0
gene:Solyc01g014230.3	11.2647	11.4854	11.8492	14.861	14.093	12.0141	9.69173	7.46719	9.1078
gene:Solyc01g014245.1	15.7866	11.9953	12.939	9.20393	10.1832	5.42575	30.6621	10.5954	44.0589
gene:Solyc01g014250.2	39.6785	30.9355	38.7408	24.7192	27.1836	13.0736	86.4198	35.084	117.506
gene:Solyc01g014260.1	0	0	0	0	0	0	0	0	0
gene:Solyc01g014270.3	6.67422	9.109	11.6038	5.70306	7.41299	5.22811	4.0088	7.67859	6.67844
gene:Solyc01g014375.1	0.245908	0.026784	0	0	0	0	0.27058	0	0
gene:Solyc01g014390.3	0	0	0	0	0	0	0	0	0
gene:Solyc01g014470.1	0.430113	0.242615	0.919576	0.773377	2.12114	1.28439	0.511071	2.58766	2.82596
gene:Solyc01g014480.3	9.86594	8.63766	9.8085	16.0659	13.7048	10.2298	17.8812	10.273	11.6773
gene:Solyc01g014490.3	8.17159	7.54663	8.89735	7.53584	6.85455	6.93105	8.57484	9.4849	7.72473
gene:Solyc01g014495.1	8.40137	9.36429	7.44368	7.12018	8.16732	8.6441	7.51759	8.99466	8.78718
gene:Solyc01g014520.1	0	0.016521	0	0	0	0	0	0	0
gene:Solyc01g014530.2	7.5964	5.52564	10.8012	1.31613	4.23616	2.07586	2.05182	1.55376	3.84279
gene:Solyc01g014550.2	0.253264	0	0.18874	0.060875	0.04502	0	0.084939	0.131615	0.393908
gene:Solyc01g014560.3	2.57327	3.0716	3.2089	0.642409	2.03231	1.56428	3.66616	4.12915	13.8485
gene:Solyc01g014620.1	0	0	0	0.47086	0	0.079204	0	0	0
gene:Solyc01g014680.1	0	0	0	0	0	0	0	0	0
gene:Solyc01g014690.2	0.243526	0	0	0	0.10536	0	0.18337	0.122253	0.190799
gene:Solyc01g014700.2	0.168917	0.246404	0.195967	0	0.351002	0	0	0.750323	0.850109
gene:Solyc01g014740.1	0	0	0	0	0	0	0	0	0
gene:Solyc01g014840.3	14.7894	18.356	15.8588	24.7421	16.2094	23.7259	3.02534	5.88537	1.90111
gene:Solyc01g014850.3	22.1214	20.8309	23.2444	20.6688	18.5306	21.3597	23.6979	20.0017	17.2685
gene:Solyc01g014860.3	8.94309	11.3856	10.8576	6.35491	9.03445	11.7928	10.6317	12.8411	11.0767
gene:Solyc01g014910.2	0	0	0	0	0	0	0	0.049646	0.187382
gene:Solyc01g014960.1	0	0	0	0	0	0	0	0	0
gene:Solyc01g014980.3	0	0	0	0	0	0	0	0	0
gene:Solyc01g015000.3	0	0.051192	0	0	0.064676	0	0	0	0.088394
gene:Solyc01g015020.3	25.7903	24.3029	27.0172	41.671	36.5161	23.9765	57.3715	29.4367	37.0485
gene:Solyc01g015050.1	0	0	0	0	0	0	0	0.152581	0
gene:Solyc01g015070.3	0	0.016175	0	0	0	0	0	0	0
gene:Solyc01g015250.1	0	0	0	0.13527	0.86332	0.169471	0	0.779924	0
gene:Solyc01g015285.1	0	0	0	6.56203	3.93369	3.74588	0	0	0
gene:Solyc01g016380.3	0	0	0	0	0	0	0	0	0
gene:Solyc01g016390.3	0	0	0	0	0	0	0	0	0
gene:Solyc01g016400.1	0.740449	0.640937	0.455971	0.332038	0.541191	0.439537	0.346901	1.11279	0.210868
gene:Solyc01g016410.3	10.3557	10.6229	11.9003	9.30696	11.3524	6.82512	16.5247	14.1636	20.2719
gene:Solyc01g016413.1	0	0.159869	0.253115	0	0.0519	0.162278	0	0	0
gene:Solyc01g016470.3	24.57	31.3818	23.4238	45.0937	35.8009	32.3727	28.8553	22.3801	14.4212
gene:Solyc01g016520.1	0	0.176115	0.198386	0.182249	0	0.176487	0.164505	0	0.201923
gene:Solyc01g016540.2	0	0	0	0	0	0	0	0	0
gene:Solyc01g016550.1	0	0	0	0	0	0	0	0	0
gene:Solyc01g016620.1	0	0	0	0	0	0	0	0	0
gene:Solyc01g016720.2	1.36408	0.884499	0.865415	1.13323	1.12474	1.97717	0.704755	0.334584	1.08854
gene:Solyc01g016770.1	0	0	0.269296	0	0	0	0.179347	0	0
gene:Solyc01g016780.1	0	0	0	0	0	0.169268	0	0	0
gene:Solyc01g016805.1	1.24745	1.72238	1.77726	0	0.049581	0	0.217442	0.825912	1.00626
gene:Solyc01g016970.1	2.21175	5.5808	2.90634	0.309192	1.27156	0.655138	4.89756	2.92151	14.3126
gene:Solyc01g016985.1	0	0	0	0	0	0	0	0	0.153913
gene:Solyc01g017050.1	0.444902	0.904347	1.23554	0.622906	1.58438	1.0071	0.358578	2.57905	0.382702
gene:Solyc01g017090.2	0.602203	0.144683	0.575862	0.525977	0.363121	1.19503	0.697577	0.748628	0.244683
gene:Solyc01g017130.1	0	0	0	0	0	0	0.168665	0	0
gene:Solyc01g017140.1	0	0	0	0.084289	0	0	0.08868	0.162102	0
gene:Solyc01g017150.1	0	0	0	0	0.091654	0	0	0	0
gene:Solyc01g017170.1	0	0	0.239818	0	0.155558	0.225927	0.133285	0.601713	0.212181
gene:Solyc01g017200.2	0	0	0	0	0	0	0	0	0
gene:Solyc01g017220.1	0.727652	0.978661	2.01862	1.51695	0.930656	1.95776	34.953	46.5589	24.184
gene:Solyc01g017230.1	0	0	0	0	0	0	0	0	0
gene:Solyc01g017240.1	0	0	0	0	0.083608	0.090432	0	0.117748	0
gene:Solyc01g017320.1	0	0	0.171809	0	0.144193	0	0.184456	0	0.195094
gene:Solyc01g017330.2	0	0	0	0.03945	0	0	0	0	0
gene:Solyc01g017380.1	0	0	0	0	0	0	0	0	0.158644
gene:Solyc01g017460.2	0	0.050064	0	0.06529	0.099397	0.06221	0.072656	0.169253	0
gene:Solyc01g017530.1	0.289371	0	0.297303	0	0.244856	0.428314	0.323065	0	0
gene:Solyc01g017560.2	0	0	0	0	0	0	0	0	0
gene:Solyc01g017567.1	0.144395	0.289324	0.42816	0	0.21179	0	0.067291	0.393941	0.162182
gene:Solyc01g017570.1	0	0	0.014463	0	0	0	0	0	0
gene:Solyc01g017600.3	0.242105	0	0	0	0	0	0.133435	0.119302	0.420157
gene:Solyc01g017710.1	0.163245	0	0.01706	0	0.346951	0.240062	0	0.793518	0
gene:Solyc01g017720.2	0	0	0	0	0.248894	0.273983	0	0	0
gene:Solyc01g017730.1	0	0	0	0	0.061807	0.274891	0	0	0
gene:Solyc01g017735.1	0	0	0	0	0	0	0	0	0
gene:Solyc01g017740.1	0.640825	0.409824	0.471526	0.746923	1.0457	0.945831	0.25356	1.53333	0.137362
gene:Solyc01g017860.3	4.86165	4.43859	5.86308	3.35929	4.87566	4.26734	5.9888	3.0744	6.90711
gene:Solyc01g017870.2	0	0	0.097949	0.272158	0.644491	0.087137	0	0.23474	0.108264
gene:Solyc01g018010.2	1.33662	1.11675	1.9946	1.66195	2.15195	2.09472	2.78176	3.00177	2.1812
gene:Solyc01g018020.2	0	1.02478	0.160546	0	0.912747	0.07836	0.121716	0.402722	0.136763
gene:Solyc01g018090.2	0.238306	0.444019	1.00034	0.220104	0.396562	0.106088	0.669625	1.9625	0
gene:Solyc01g020120.2	0	0	0	0	0	0	0	0	0.025159
gene:Solyc01g020125.1	0.7722	0.832456	0	0.733105	0.980263	0	0	0.240784	0.18756
gene:Solyc01g020130.3	0.178861	0.040728	0.091758	0.126911	0.113204	0.081629	0.147769	0.054975	0.078308
gene:Solyc01g020150.3	0	0	0	0	0	0	0	0	0.025866
gene:Solyc01g020190.2	0.065258	0.11769	0.115165	0.912845	1.00742	0.265659	0.14377	0.317717	0
gene:Solyc01g020200.1	0	0	0	0	0	0	2.02883	1.97205	1.19798
gene:Solyc01g020220.2	1.05178	1.21447	1.63973	0.613295	1.2584	0.675426	1.27426	0.917895	2.51697
gene:Solyc01g020230.3	0.120437	0.049854	0.095494	0.055205	0.036707	0.15743	0.057568	0.036639	0.091508
gene:Solyc01g020240.3	23.8152	23.6633	24.0783	17.0068	19.0211	22.0418	26.274	25.2819	39.8183
gene:Solyc01g020285.1	47.097	40.0056	86.7839	59.4366	94.2521	68.5241	26.4239	74.4658	10.1042
gene:Solyc01g020320.3	9.61419	11.1048	13.5463	6.36997	10.6591	7.52098	5.80518	3.69486	4.72807
gene:Solyc01g020340.2	1.68785	0.966854	0.988442	1.09549	1.4282	1.53779	1.02553	0.98015	1.0943
gene:Solyc01g020376.1	0	0	0	0	0	0	0	0	0
gene:Solyc01g020378.1	0	0	0.230286	0.729495	0.593275	0.119571	0	0	0.200103
gene:Solyc01g020440.3	7.96961	9.00136	9.87056	8.49611	9.96848	8.83505	9.3206	11.9555	7.13336
gene:Solyc01g020500.2	0.349468	0.916268	0.584358	0.263693	0.083381	0.257152	0.360775	0.187209	0.459205
gene:Solyc01g020510.1	0	0	0	0	0	0	0	0	0
gene:Solyc01g020520.3	0.742931	0	1.43948	0.413651	0.594476	0.313954	0.587301	0.943031	0.753092
gene:Solyc01g020525.1	1.70591	1.86667	2.65812	1.17181	1.81604	1.57002	1.232	1.2693	1.30946
gene:Solyc01g021600.3	0	0	0	0	0.133101	0.143725	1.64254	0.72971	0
gene:Solyc01g021640.3	16.0694	14.2683	15.1004	11.2323	11.4574	11.5676	12.2849	10.6843	11.336
gene:Solyc01g021670.3	72.1631	71.1234	87.1992	53.1972	68.3504	94.8582	85.4564	121.083	106.878
gene:Solyc01g021675.1	0	0	0	0	0	0.107631	0	0	0
gene:Solyc01g021690.1	0	0	0	0	0	0	0	0	0
gene:Solyc01g021720.1	0.222246	0.33327	0.494066	0.22236	1.09633	0.167399	0.676729	0.790848	0.510191
gene:Solyc01g021730.2	2.36882	4.16835	0.680867	10.7861	19.5383	1.11874	4.22389	18.8592	1.72373
gene:Solyc01g022740.3	2.43106	2.67157	2.9609	2.41533	3.17806	2.02233	7.32515	4.19122	3.95255
gene:Solyc01g022750.3	108.065	97.688	100.677	96.8019	91.3192	108.033	78.5507	96.2813	74.5721
gene:Solyc01g028800.2	0.172482	0.157104	0.207078	0.245863	0.120205	0.284893	0.583888	0.873952	0.124666
gene:Solyc01g028805.1	2.04678	1.39989	3.08895	1.61077	1.39267	0.706828	5.26349	4.06176	5.01589
gene:Solyc01g028810.3	547.102	589.385	506.963	415.195	423.779	487.689	387.815	480.399	582.944
gene:Solyc01g028830.3	15.8126	16.0511	17.7899	14.3809	13.8371	15.7421	14.9807	12.9891	9.1294
gene:Solyc01g028860.3	154.142	157.879	146.533	158.209	157.177	116.035	164.053	173.201	188.797
gene:Solyc01g028870.3	34.3441	36.5783	39.938	23.0131	27.7811	29.3017	24.1352	49.2049	33.4254
gene:Solyc01g028900.3	107.5	100.261	103.628	105.678	97.0942	99.3362	133.584	104.325	120.622
gene:Solyc01g028930.3	23.2977	26.192	24.2203	28.3424	28.2535	26.2515	32.4455	25.5863	21.0145
gene:Solyc01g028935.1	0	0.186967	0	0	0.083433	0	0.333268	0.253049	0
gene:Solyc01g034010.1	0.729159	0.922444	0.318319	0	0	0	0	0	0
gene:Solyc01g034020.3	48.6652	43.5687	41.802	39.8465	40.2981	46.3329	49.77	39.4727	35.5691
gene:Solyc01g034063.1	0	0	0	0	0	0	0	0	0
gene:Solyc01g034080.1	0	0	0.038696	0.037584	0.042248	0	0.054964	0	0
gene:Solyc01g034150.3	4.93527	5.98595	5.52112	6.50123	6.74778	6.27092	6.43827	5.31067	7.28004
gene:Solyc01g034155.1	9.29029	9.64817	8.64016	9.44623	10.3191	8.50646	7.42477	5.68958	8.41545
gene:Solyc01g035220.1	0	0	0	0	0	0.173571	0	0	0
gene:Solyc01g044240.3	118.525	110.369	118.425	49.8542	44.8536	26.5905	59.7938	61.1262	86.5711
gene:Solyc01g044270.3	18.6918	20.6431	17.0146	14.1204	12.8478	14.8601	16.4337	10.1108	10.6401
gene:Solyc01g044307.1	13.3459	13.9385	15.0908	15.5367	13.1717	10.9032	26.3878	22.8048	21.848
gene:Solyc01g044340.3	0.743816	0.578563	0.830503	0.558936	1.30651	0.375834	3.10919	1.47703	1.36457
gene:Solyc01g044350.3	0.582616	0.534637	0.783639	0.777727	0.707042	0.548367	0.877263	0.875741	0.456145
gene:Solyc01g044360.3	65.9167	65.4517	62.8683	67.163	65.6186	61.5736	73.4831	59.5901	94.0894
gene:Solyc01g044370.2	0.588329	0.622442	0.752073	0.480294	0.775408	0.905342	0.463083	0.638487	0.686561
gene:Solyc01g044371.1	0.951495	0.30149	0.657653	0.958903	1.47325	2.13308	1.3786	0.93368	1.0556
gene:Solyc01g044372.1	0.335934	0.255328	0	0.295986	0.4621	0.388382	0.507403	0	0.754701
gene:Solyc01g044373.1	0	0.076583	0	0	0	0	0.097666	0	0.073319
gene:Solyc01g044420.3	0	0.027941	0	0.058303	0.181211	0.028	0	0.07543	0
gene:Solyc01g044480.3	0.076081	0.080966	0.099338	0.082593	0.053735	0.024051	0.666408	0.234928	0.337451
gene:Solyc01g044490.3	27.9045	30.3366	26.0851	24.4949	25.274	25.4193	31.542	30.2588	28.1336
gene:Solyc01g044510.2	0	0.058896	0	0.122075	0	0	0	0	0
gene:Solyc01g044520.2	0.056592	0	0	0.214576	0	0.145821	0	0.069577	0
gene:Solyc01g044540.1	1.33465	0.376206	0.393737	0.483303	0.945512	0.934061	4.95891	1.87964	1.09504
gene:Solyc01g044565.1	0	0.105828	0	0	0.10605	0	0	0	0.0299
gene:Solyc01g047590.2	0	0	0	0	0	0	0	0	0
gene:Solyc01g047593.1	0	0	0	0	0	0	0	0	0
gene:Solyc01g048590.2	19.2437	20.2916	29.2658	8.82519	15.9512	13.9052	20.1935	20.1731	10.5987
gene:Solyc01g049650.3	15.339	15.6399	18.2382	31.6626	33.2558	28.2203	26.6942	18.9865	9.78451
gene:Solyc01g049680.3	63.5457	58.6151	65.3204	53.0663	48.6588	51.0683	40.2799	44.343	41.7501
gene:Solyc01g049685.1	62.147	0	56.4391	45.2128	0	47.5542	43.3483	0	0
gene:Solyc01g049690.3	0.396014	64.1696	0.199366	0.013354	53.2128	0.185811	0.200058	49.7914	56.9356
gene:Solyc01g049760.1	0	0	0	0	0	0	0	0	0
gene:Solyc01g049770.3	4.19459	2.72561	3.36725	3.9039	6.26115	7.069	2.82951	1.59566	1.88715
gene:Solyc01g049790.1	0	0	0	0	0	0	0	0	0
gene:Solyc01g049810.3	0.828459	0.485668	0.710911	0.910102	0.954276	0.861193	1.04272	0.759596	0.476761
gene:Solyc01g049820.2	0	0	0	0	0.035961	0	0	0.052392	0
gene:Solyc01g049825.1	0	0	0	0	0	0	0	0	0
gene:Solyc01g049840.1	0	0	0	0	0	0	0	0	0
gene:Solyc01g049880.3	6.37413	4.71837	6.33788	1.00982	1.34073	3.17275	0.499985	0.188328	3.3463
gene:Solyc01g049890.3	171.587	171.39	169.623	153.659	157.838	167.186	248.228	205.573	250.264
gene:Solyc01g049910.3	1.24649	1.32631	1.38007	0.471292	1.20377	1.07162	0.617743	0.841114	0.971258
gene:Solyc01g049912.1	0.353751	0.22849	0.293349	0.089798	0.275862	0.262766	0	0	0.688149
gene:Solyc01g049914.1	0.287151	0.551767	0.293832	0.2454	0.454284	0	0.106234	0	0.200868
gene:Solyc01g049920.1	0.237922	0.149955	1.07672	7.16744	7.32665	3.00543	1.09514	1.91833	0.688317
gene:Solyc01g049925.1	0.156898	0.240598	0.423745	0.327617	0.236991	0.35263	0.245369	0.26655	0.285222
gene:Solyc01g049960.3	53.2116	51.3855	52.3408	61.9989	53.9304	56.5593	45.8172	48.9972	49.1021
gene:Solyc01g049975.1	3.47349	4.33495	3.46491	1.18723	1.78918	2.97348	2.82892	2.14196	1.19562
gene:Solyc01g050010.3	2.28521	3.22809	3.57479	2.18218	2.4253	2.41789	2.61564	2.50683	2.24781
gene:Solyc01g050020.2	0.079473	0.221138	0.075269	0.201669	0.067066	0.288565	0.180859	0.413381	0
gene:Solyc01g050040.3	15.8937	15.0762	14.4275	16.6681	16.6177	14.9169	15.4894	10.9028	12.1054
gene:Solyc01g050047.1	0.050256	0.148463	0.056003	0.189528	0.055167	0.164749	0.201345	0.067959	0.197465
gene:Solyc01g050050.1	0.15277	0.467865	0.473647	0	0.185908	0.493104	0.865815	0.371566	0.573921
gene:Solyc01g050070.3	7.56396	6.39268	6.582	7.02141	7.99097	7.34143	9.58496	7.11544	5.82362
gene:Solyc01g050075.1	0.046367	0.13195	0.138232	0.136113	0.13998	0.122348	0.4529	0.375132	0.488175
gene:Solyc01g055200.1	0	0	0	0	0	0	0	0	0
gene:Solyc01g056220.2	0	0	0	0	0	0	0	0.068643	0
gene:Solyc01g056250.2	0	0	0	0	0	0	0	0	0
gene:Solyc01g056260.1	0	0	0	0	0	0	0	0	0
gene:Solyc01g056270.2	0	0	0	0	0	0.069082	0	0	0
gene:Solyc01g056280.3	0	0	0	0	0	0	0	0	0
gene:Solyc01g056310.3	0	0.038698	0	0	0	0	0	0	0
gene:Solyc01g056320.1	4.30642	5.01265	2.62025	4.74624	5.45177	2.49337	7.84246	3.41951	5.60896
gene:Solyc01g056330.2	0.083073	0	0	0.091088	0.156385	0.087491	0.725736	0.568022	0
gene:Solyc01g056340.3	8.61309	8.02234	8.0283	5.54706	6.93913	6.95882	5.45985	6.87395	5.82367
gene:Solyc01g056360.3	0	0	0	0	0.140792	0	0	0	0
gene:Solyc01g056370.3	0	0.048578	0	0	0.091364	0	0	0	0
gene:Solyc01g056375.1	0	0.331786	0	0	0.076533	0	0	0.059467	0
gene:Solyc01g056430.1	0	0	0	0	0	0	0	0	0
gene:Solyc01g056480.2	2.51287	4.35997	3.76406	3.4596	3.04237	3.3605	7.42448	5.49297	6.095
gene:Solyc01g056520.3	16.6108	16.0812	15.7101	13.921	15.1578	14.1147	17.6665	16.492	17.4882
gene:Solyc01g056530.2	0	0.017082	0	0.02018	0.010849	0	0	0	0
gene:Solyc01g056570.3	21.3355	23.325	23.426	15.6435	18.6136	13.9514	22.9433	26.1646	24.5223
gene:Solyc01g056580.3	0	0.029048	0	0	0.02765	0	0	0.060425	0
gene:Solyc01g056620.3	6.70393	5.73993	7.75865	5.16778	4.70817	6.91131	4.64645	3.6885	7.02941
gene:Solyc01g056625.1	5.94465	5.81364	6.10766	5.81026	7.07199	7.19054	6.92367	5.85657	9.43893
gene:Solyc01g056655.1	0.055844	0.30646	0.039901	0	0	0	0	0.046416	0
gene:Solyc01g056660.2	0	0	0	0	0	0	0	0	0
gene:Solyc01g056670.1	0.035852	0.135647	0	0	0	0.05538	0.191391	0.252606	0
gene:Solyc01g056690.3	11.895	12.2687	12.5457	9.96373	11.3208	8.8209	10.8135	13.7681	12.246
gene:Solyc01g056720.3	31.7248	30.0717	31.2042	32.1993	30.5341	28.7429	45.71	30.2723	22.8105
gene:Solyc01g056725.1	2.99303	2.91134	3.19635	2.61669	3.28705	2.92653	4.37115	4.18652	4.10614
gene:Solyc01g056730.2	2.62863	2.52268	2.19127	2.89205	3.27988	3.04622	3.02005	2.59865	2.53765
gene:Solyc01g056750.1	0.798953	0.484339	0.643936	0.3339	0.485005	0.424881	0.849227	0.732074	0.393311
gene:Solyc01g056760.3	0.566836	0.012991	0.308742	0.321598	0.335285	0.508303	0.399602	0.543987	0.073926
gene:Solyc01g056770.1	1.43969	2.11899	1.82327	2.87908	1.99563	2.04518	2.47322	1.116	1.6583
gene:Solyc01g056780.3	5.5943	7.41606	8.01744	3.20003	5.76055	5.27552	2.14114	7.31624	3.03489
gene:Solyc01g056790.3	0.088864	0	0.153144	0.20938	0.29526	0.13045	0.21742	0.145599	0.191305
gene:Solyc01g056795.1	0.259034	0.355856	0.098121	0.046434	0.065401	0.213226	0.292579	0	0.022041
gene:Solyc01g056810.3	0.909502	1.16853	1.32327	1.32694	1.33525	1.29438	1.05399	0.827354	1.16553
gene:Solyc01g056830.3	0.399972	0.75004	1.13018	0.399734	1.42161	1.11103	0.488037	0.354984	2.33964
gene:Solyc01g056850.3	15.5984	10.9462	15.8237	29.7516	25.7524	39.8052	8.04917	6.4557	1.15417
gene:Solyc01g056885.1	0	0	0	0	0.01945	0	0	0	0
gene:Solyc01g056890.1	0	0	0.068047	0	0	0	0	0	0
gene:Solyc01g056930.1	0	0	0	0	0	0	0	0	0
gene:Solyc01g056940.3	183.044	185.559	193.45	253.773	215.413	213.902	241.442	209.653	128.482
gene:Solyc01g056990.3	0	0.040909	0.097946	0.212695	0.085406	0.192001	0.333957	0.05522	0.077962
gene:Solyc01g057000.3	502.321	533.124	561.686	116.843	305.412	398.63	194.654	427.91	403.395
gene:Solyc01g057020.3	24.8586	28.1136	26.6941	21.4315	21.3354	21.2565	14.9214	14.9659	17.1118
gene:Solyc01g057030.1	0.775888	0.467389	0.240783	0.171792	0.249207	0.065593	1.03032	0.479031	0.196206
gene:Solyc01g057040.3	10.1944	13.6235	12.4681	9.50616	11.2272	12.0562	8.64053	10.2248	10.2221
gene:Solyc01g057080.1	0	0	0	0	0	0	0.184555	0.110197	0
gene:Solyc01g057090.3	17.0331	16.3931	18.5218	10.4014	14.769	12.4565	18.5121	17.9607	31.2087
gene:Solyc01g057100.2	0	0	0	0	0	0	0	0.158324	0
gene:Solyc01g057150.1	0	0	0.071973	0	0	0.058628	0.391013	0.569416	0.135945
gene:Solyc01g057160.1	0.144294	0.815287	1.39985	1.41915	0.880095	0.76347	2.07408	1.30096	1.01817
gene:Solyc01g057170.3	0.572255	2.77075	1.81942	0.627676	5.39952	1.40152	1.6482	1.86174	5.25725
gene:Solyc01g057190.1	0	0	0	0	0	0	0	0	0
gene:Solyc01g057200.3	3.98	4.45713	3.34572	2.82362	3.67374	3.31018	2.00406	2.42092	3.03565
gene:Solyc01g057210.3	7.62307	9.52587	12.0895	4.45345	8.9039	10.5934	5.66101	16.4595	13.5982
gene:Solyc01g057260.3	0.067371	0.037649	0	0	0.057622	0.046743	0	0	0
gene:Solyc01g057270.3	0.167947	0.198865	0.068927	0	0.070864	0.214615	0.224196	0.508238	0.23169
gene:Solyc01g057275.1	0.185006	0.107234	0.309925	0.095896	0.290674	0.429534	0.185267	0.392328	0.192293
gene:Solyc01g057280.2	0.103008	0	0.052126	0.049277	0	0	0	0	0
gene:Solyc01g057300.2	0	0.053426	0.180548	0	0.148498	0.053539	0	0.216346	0
gene:Solyc01g057310.3	0.027595	0.110641	0.12	0.086477	0.225785	0.157298	0.125786	0.137249	0.118386
gene:Solyc01g057320.2	0.132683	0.090825	0.056553	0.083176	0.064581	0.097631	0.1983	0.116829	0.066525
gene:Solyc01g057330.1	0	0	0	0	0	0	0	0	0
gene:Solyc01g057340.3	2.70992	3.33291	2.69946	4.04676	4.40103	4.59068	3.09261	1.38622	2.51451
gene:Solyc01g057380.2	0	0	0	0	0.024149	0	0	0	0
gene:Solyc01g057390.2	0	0	0	0	0.117051	0.109529	0	0	0
gene:Solyc01g057430.3	0.939071	0.749152	1.01566	0.34358	0.480145	0.736479	0.842347	0.391954	1.04348
gene:Solyc01g057440.3	1.50032	1.63186	1.98908	1.39894	0.986545	0.645826	0.913689	0.727302	2.25009
gene:Solyc01g057460.3	20.281	22.8653	18.3341	19.6192	16.5675	16.1714	11.7337	6.16981	14.6473
gene:Solyc01g057473.1	0.300947	0.439921	0.182353	0.513734	0.37006	0.362406	0	0.281948	0
gene:Solyc01g057475.1	0	0	0	0	0.027872	0	0	0	0
gene:Solyc01g057477.1	0.440688	0.529456	0.440257	0.234307	0.550916	0.470219	0.322802	0.333551	0.825586
gene:Solyc01g057480.2	0	0.024701	0	0	0.036641	0	0	0.073587	0.05008
gene:Solyc01g057490.3	1.50453	2.92034	2.13855	1.72063	2.10377	1.79438	0.999169	1.36644	1.91043
gene:Solyc01g057510.2	0	0	0	0.029758	0	0	0	0	0.02575
gene:Solyc01g057520.3	9.13163	8.05204	10.5407	17.2899	13.9627	15.4057	12.6954	10.2147	5.33791
gene:Solyc01g057530.1	0	0	0	0	0	0	0	0	0
gene:Solyc01g057535.1	0	0	0	0	0	0.071296	0	0	0
gene:Solyc01g057570.3	8.20856	7.95482	8.22551	5.6394	9.27265	7.0594	6.41635	8.34512	9.51938
gene:Solyc01g057600.3	0	0	0	0	0	0	0	0	0.091878
gene:Solyc01g057610.1	0	0.140579	0	0	0	0	0	0	0
gene:Solyc01g057640.1	0	0	0	0	0	0	0.119999	0	0
gene:Solyc01g057680.3	0.115218	0.149578	0.062563	0	0.166511	0.148901	0.040418	0.269025	0.06188
gene:Solyc01g057685.1	0.124908	0.103887	0.096693	0	0.030268	0	0.028147	0.052804	0.134068
gene:Solyc01g057705.1	0	0	0	0	0	0	0	0	0
gene:Solyc01g057720.1	0	0	0	0	0	0	0	0	0
gene:Solyc01g057745.1	0	0.088855	0	0	0	0	0	0	0
gene:Solyc01g057750.1	0	0	0	0	0	0	0	0	0
gene:Solyc01g057760.3	19.4727	17.4962	20.1937	18.4823	17.5051	15.1062	26.2484	21.6516	26.7442
gene:Solyc01g057770.3	47.9917	37.2693	58.9857	63.3441	51.906	121.52	5.77403	27.2605	0.28672
gene:Solyc01g057780.3	12.7677	16.4771	15.5742	12.2532	14.7333	12.3972	13.9422	17.9827	15.5754
gene:Solyc01g057800.1	0	0	0	0	0	0	0	0	0
gene:Solyc01g057805.1	0	0	0	0	0	0	0	0	0
gene:Solyc01g057830.3	98.2841	109.768	119.973	76.5543	86.3888	91.6964	41.0208	115.727	36.483
gene:Solyc01g057840.3	1.08524	1.18597	0.899624	1.02025	1.01446	0.92378	0.016298	0.841131	1.07508
gene:Solyc01g057850.3	14.4824	14.7693	14.6619	13.0575	13.3478	14.5119	16.4817	13.132	18.1976
gene:Solyc01g057852.1	0	0	0	0	0	0	0	0	0
gene:Solyc01g057854.1	0	0	0	0	0.531962	0	0	0.06888	0
gene:Solyc01g057856.1	0	0	0	0	0	0	0	0.155644	0
gene:Solyc01g057900.3	26.5542	28.2986	25.838	21.7377	22.9338	22.6346	22.6969	27.4438	30.0515
gene:Solyc01g057910.3	0.121741	0.046122	0.629861	0.529316	0.634564	0.184877	0.199503	0.621518	0.058402
gene:Solyc01g057960.2	0	0	0	0	0	0	0	0	0
gene:Solyc01g058000.3	0	0	0	0	0	0	0	0	0
gene:Solyc01g058010.3	17.3198	15.2951	13.2621	17.7716	14.2812	16.3416	10.3336	7.40651	6.97699
gene:Solyc01g058020.3	18.9542	14.7441	11.3225	16.3835	15.2525	17.7375	9.91272	9.22056	6.15991
gene:Solyc01g058030.2	0	0	0	0	0	0	0	0	0
gene:Solyc01g058040.1	0	0	0	0	0	0	0	0	0
gene:Solyc01g058070.1	0	0	0	0	0	0	0	0	0
gene:Solyc01g058100.2	0	0	0.662414	0	0	0.435949	0	0.125069	0
gene:Solyc01g058140.3	22.1951	20.8211	21.7954	14.7186	19.3159	19.6013	17.3604	20.529	21.8794
gene:Solyc01g058160.3	1.00636	1.02886	1.31064	0.6227	1.65312	0.436165	1.75161	1.23344	1.29558
gene:Solyc01g058170.3	1.36992	0.868194	1.61345	0.679941	1.89771	0.878752	1.57013	0.604583	2.15758
gene:Solyc01g058190.3	45.9853	46.1146	51.3347	21.0828	29.3954	24.844	22.7193	38.8098	30.0868
gene:Solyc01g058200.3	41.0835	49.5658	54.2721	17.9319	28.9232	28.3745	17.0275	29.9186	25.0319
gene:Solyc01g058210.2	3.10849	3.08908	2.70261	0.833281	1.22607	0.991351	0	0.802662	3.80245
gene:Solyc01g058230.1	0.815883	0.506181	3.76418	0.434478	2.68679	0.559794	1.5792	2.7289	13.8292
gene:Solyc01g058240.1	0.239795	0.067951	1.01011	0	0.048341	0.468874	0.993486	0	3.52417
gene:Solyc01g058250.2	0	0	0	0	0	0	0	0	0
gene:Solyc01g058260.3	90.3438	81.1926	106.099	103.934	114.29	121.224	59.8652	94.5281	103.415
gene:Solyc01g058270.3	0.446515	0.229179	0.704378	0.732767	0.750177	0.89985	0.624817	0.26389	0.426639
gene:Solyc01g058280.3	20.4908	19.0005	20.1052	25.3185	22.7045	19.7394	22.4667	14.2704	15.4658
gene:Solyc01g058320.3	1.92548	1.05679	4.39499	5.28586	6.33456	13.6126	1.16803	1.78195	0.069534
gene:Solyc01g058350.1	1.97281	1.61081	0.810503	1.48461	1.72719	2.97777	1.34138	1.99403	0.966073
gene:Solyc01g058360.1	0	0.034107	0.067436	0	0	0	0	0	0
gene:Solyc01g058390.3	8.62884	7.97507	8.46588	8.02874	9.86406	7.31471	7.05662	6.35716	5.87628
gene:Solyc01g058400.2	0	0.76123	0	0	0.652363	0	0	0	0
gene:Solyc01g058450.3	14.0475	12.9927	15.4836	12.4872	12.6707	13.4234	17.6237	14.5627	18.0028
gene:Solyc01g058470.1	15.5723	10.8819	10.6389	10.604	13.476	17.1895	19.8645	8.81009	8.60305
gene:Solyc01g058500.3	16.9619	17.0708	14.5288	16.2482	7.54678	10.096	31.5822	137.539	30.1217
gene:Solyc01g058520.3	0.393099	0.193086	0.443959	0.404556	0.532924	0.281246	0.505212	0.159733	0.378339
gene:Solyc01g058530.3	0.724088	0.78256	1.03335	1.36076	1.59809	1.27036	1.30457	0.891205	0.502897
gene:Solyc01g058540.3	0.023738	0.06436	0.024356	0	0.020032	0	0.23438	0.05837	0
gene:Solyc01g058595.1	0	0	0	0	0	0.10095	0	0	0
gene:Solyc01g058670.3	42.8826	46.7758	40.8654	20.0375	39.1821	26.681	24.8628	38.7666	43.4059
gene:Solyc01g058720.3	1.63505	0.574443	0.508051	2.77627	2.76201	2.22982	1.14243	1.64497	0
gene:Solyc01g058730.3	40.9062	36.6475	42.181	35.0047	36.1431	39.1538	37.7298	37.6103	38.8654
gene:Solyc01g058733.1	0	0.191523	0.277533	0.230932	0	0	0	0	0
gene:Solyc01g058735.1	33.3159	28.9384	31.3798	24.3149	29.8222	32.5246	28.7107	25.3656	29.774
gene:Solyc01g059760.2	0	0.043273	0	0	0	0	0	0	0
gene:Solyc01g059800.1	0	0	0	0	0	0	0	0	0
gene:Solyc01g059830.3	57.2404	55.7209	48.9332	42.3535	47.8655	38.656	50.0243	53.2687	54.7144
gene:Solyc01g059860.3	2.05909	2.02323	2.71172	4.07461	2.85169	2.69537	3.52327	3.03996	1.42696
gene:Solyc01g059870.4	6.07971	6.72873	7.10699	3.56774	5.58274	3.89383	6.57364	11.3317	8.86022
gene:Solyc01g059880.3	24.3163	19.9221	21.0865	48.9445	40.4467	27.24	47.2135	29.5054	12.9675
gene:Solyc01g059888.1	0	0	0	0	0	0	0	0	0
gene:Solyc01g059920.3	1.62383	2.14	1.90089	2.62975	2.32011	2.63215	1.32978	1.74953	1.75968
gene:Solyc01g059930.3	12.4285	14.3046	16.1101	17.0611	17.4047	21.1325	13.9013	13.8655	12.7195
gene:Solyc01g059950.1	0	0	0	0	0	0.069575	0	0	0
gene:Solyc01g059965.1	0	0	0.037439	0	0.106585	0.073529	0.007374	0.046536	0.117673
gene:Solyc01g059980.3	0	0	0.462025	0	0	0.222827	0.197844	1.79544	0
gene:Solyc01g059990.3	0	0.004893	0.081452	0	0.033731	0.057979	0.071319	0.306334	0.066327
gene:Solyc01g060010.2	0	0	0	0	0	0	0	0.284725	0
gene:Solyc01g060020.3	0	0	0.16434	0	0	0	0.374886	0	0.311859
gene:Solyc01g060030.3	51.517	54.985	50.6904	35.7988	43.2133	36.5251	44.0515	43.3388	71.6824
gene:Solyc01g060040.3	9.81006	9.52576	9.78742	9.33961	9.00264	6.60846	9.28925	10.1649	10.494
gene:Solyc01g060050.2	6.92063	7.91624	5.79209	5.97654	6.36854	4.23488	5.65027	4.98939	6.43697
gene:Solyc01g060070.3	0.913749	5.46553	1.36541	1.8534	8.94519	2.35986	2.25382	5.89574	2.02346
gene:Solyc01g060080.3	18.8334	18.3122	19.9218	23.1821	20.7383	17.9116	22.2921	19.6686	23.0295
gene:Solyc01g060085.1	40.1255	42.2598	71.0656	54.5989	87.7274	67.2012	29.0928	43.9132	15.4475
gene:Solyc01g060130.3	7.16707	10.1985	9.17899	5.43989	8.08949	7.54464	18.5839	13.7147	10.1231
gene:Solyc01g060140.3	45.0001	40.8652	42.8987	56.1562	46.7236	39.7683	69.6435	53.7242	47.0024
gene:Solyc01g060160.1	0.139293	0.127085	0	0.066295	0	0	0.230286	0.315063	0.118943
gene:Solyc01g060170.3	23.0599	21.897	20.2362	29.315	24.1629	23.1642	38.0739	34.4138	30.1845
gene:Solyc01g060180.3	6.53948	6.09785	9.27268	7.53111	9.98367	7.4199	9.44986	7.22351	12.5482
gene:Solyc01g060185.1	0	0.070883	0	0	0	0	0	0	0
gene:Solyc01g060200.2	0.040262	0.05032	0.031689	0	0.061837	0	0.044128	0	0
gene:Solyc01g060205.1	0.715815	0.732686	1.38179	0.52402	0.374095	0.506093	0.59562	0.521412	1.04548
gene:Solyc01g060210.3	1.18018	0.357596	0	0.799152	0	0.441023	0.777514	0.769317	0
gene:Solyc01g060215.1	0	0	0.393796	0	0.327363	0	0	0	0.573002
gene:Solyc01g060220.1	0	0	0	0	0	0	0	0	0
gene:Solyc01g060240.3	1.93374	2.0136	1.82068	3.24692	2.72479	1.98053	1.51639	1.02416	1.08987
gene:Solyc01g060245.1	0	2.54387	0	1.04985	2.51985	1.57018	0	0	0
gene:Solyc01g060250.2	2.32585	0.149631	2.48634	0.281231	0.298197	0.158519	3.3394	2.1113	4.42708
gene:Solyc01g060260.3	0.198493	0.099241	0.379161	0.07487	0.123099	0.270085	6.60676	0.150924	0.223674
gene:Solyc01g060270.1	0	0	0.051917	0	0	0	0.108199	0	0
gene:Solyc01g060280.3	24.3872	25.5709	24.4977	32.066	27.1495	23.5789	31.4743	23.9282	17.3343
gene:Solyc01g060340.1	0	0	0	0	0	0	0	0	0
gene:Solyc01g060350.1	0.122811	0.103658	0.345261	0.51351	0.717872	0.469316	0	0	0
gene:Solyc01g060390.1	0	0	0	0	0.017826	0	0	0	0
gene:Solyc01g060400.1	0	0	0	0	0.180971	0	0	0	0
gene:Solyc01g060410.3	0	0	0	0	0	0	0	0	0
gene:Solyc01g060415.1	0	0	0	0	0.013114	0	0.017118	0	0
gene:Solyc01g060450.3	0	0	0	0	0	0	0	0	0
gene:Solyc01g060455.1	0	0	0	0	0.011413	0	0	0.032394	0
gene:Solyc01g060460.2	0.04192	0	0.064516	0	0	0	0.015266	0.025769	0.014802
gene:Solyc01g060470.3	75.2969	83.3634	78.5647	69.2519	67.6363	62.8356	75.2392	76.0771	73.1735
gene:Solyc01g060490.3	0	0	0	0	0	0	0.110005	0	0
gene:Solyc01g065490.3	10.4753	7.7374	9.54967	5.25042	7.63878	9.44185	7.88096	7.90764	17.6873
gene:Solyc01g065495.1	3.05129	3.06573	3.10018	1.67231	2.67389	2.85487	3.58363	2.33787	5.79444
gene:Solyc01g065500.3	0.50302	0.704378	1.29332	0.974837	0.817388	0.680796	2.53153	0.775898	0.192171
gene:Solyc01g065510.2	0.450569	0.102599	2.04103	4.91257	2.40558	3.06254	0.909933	1.42059	0.086901
gene:Solyc01g065530.3	270.695	326.84	177.115	217.334	255.729	323.443	22.8102	270.206	12.9691
gene:Solyc01g065540.3	62.5059	76.7329	38.2474	73.4178	88.3841	73.4185	14.898	108.001	8.62116
gene:Solyc01g065550.3	9.06767	11.4232	9.18362	11.9517	10.6873	10.7038	7.81918	6.00876	4.87689
gene:Solyc01g065560.3	3.06199	3.28004	3.18618	3.99477	3.70716	3.10941	4.3385	4.19066	3.29597
gene:Solyc01g065570.2	0	0	0	0	0	0	0.114257	0	0
gene:Solyc01g065580.3	7.53547	8.52473	8.21796	8.05214	9.07344	7.09117	10.5221	9.9317	8.87301
gene:Solyc01g065680.2	0.045806	0.135597	0.551696	0.318555	0.195912	0.614326	0.235089	0.434535	0.195164
gene:Solyc01g065690.3	1.46197	1.7966	3.63037	1.22827	0.868197	1.6164	4.29215	2.93428	2.34804
gene:Solyc01g065700.3	0	0	0	0.078876	0	0.081955	0	0.054906	0
gene:Solyc01g065710.3	0.656907	0.551198	0.527612	1.20852	1.24805	0.905912	0.748438	0.519441	0.560468
gene:Solyc01g065720.3	27.8642	28.6786	24.983	20.7902	22.6966	18.196	37.8112	26.9955	43.5329
gene:Solyc01g065740.3	1.55721	1.85391	1.50123	0.781957	1.78045	1.25754	3.90091	2.17887	5.54692
gene:Solyc01g065770.2	0	0	0	0	0.075198	0	0	0	0
gene:Solyc01g065780.1	0	0	0	0	0	0	0	0	0
gene:Solyc01g065790.1	0	0	0	0	0	0	0	0	0
gene:Solyc01g065795.1	0.110178	0	0	0	0	0	0	0	0
gene:Solyc01g065820.1	0	0	0	0	0	0	0	0	0
gene:Solyc01g065840.3	6.40811	6.54369	5.92639	4.14756	6.06258	5.72595	6.88482	4.96771	9.99992
gene:Solyc01g065847.1	0	0	0	0	0	0	0	0	0
gene:Solyc01g065915.1	0.376274	0.788723	0.344596	0.142789	0.316474	0.204695	0	0	0
gene:Solyc01g065960.2	0	0	0.025258	0	0.020844	0	0	0	0
gene:Solyc01g065980.3	173.709	179.71	233.3	98.4809	157.141	170.347	290.386	354.531	221.452
gene:Solyc01g066010.1	0	0.078307	0	0	0	0	0	0	0
gene:Solyc01g066020.2	0	0	0	0	0	0	0	0	0
gene:Solyc01g066040.2	0	0.418094	1.36075	0.290802	0.722985	0	2.43525	3.21084	0.170998
gene:Solyc01g066050.3	79.3943	77.9944	85.9469	118.963	99.0645	86.4691	118.338	68.0473	56.5083
gene:Solyc01g066060.3	10.6511	12.5316	11.3612	9.33313	10.6751	9.43787	14.0425	12.4356	16.178
gene:Solyc01g066070.3	0	0	0	0.027641	0.073393	0.026549	0	0	0
gene:Solyc01g066100.1	0	0	0	0	0	0	0	0	0
gene:Solyc01g066110.1	0	0	0	0	0	0	0	0	0
gene:Solyc01g066150.1	0.414489	0.235082	0.226446	0	0	0	0	0	0
gene:Solyc01g066160.1	0	0.216265	0	0.555524	0.152004	0	0	0	0
gene:Solyc01g066190.1	0	0	0	0.205582	0.264052	0	0.246551	0.212596	0.402806
gene:Solyc01g066200.1	0	0.067614	0.62903	0.667252	0.209305	0.850549	1.30449	0.983524	2.77214
gene:Solyc01g066260.2	0.130516	0	0	0	0	0	0	0	0
gene:Solyc01g066270.3	0	0	0	0	0	0	0	0	0
gene:Solyc01g066290.2	0.466927	0.637943	1.37735	5.25509	1.37879	1.75343	15.9181	3.72521	9.58192
gene:Solyc01g066310.3	35.934	39.1816	41.3365	29.7132	32.3936	35.2653	25.2064	30.2624	36.4074
gene:Solyc01g066340.3	9.62606	5.78458	11.2056	14.0728	15.0235	15.5488	16.699	17.7199	15.1733
gene:Solyc01g066430.3	188.494	208.418	94.7703	361.924	410.839	295.576	109.981	315.783	58.393
gene:Solyc01g066440.3	0.123454	0.337341	0	0.117318	0.207321	0.195508	0.067996	0.530984	0.071432
gene:Solyc01g066450.3	0	0.049601	0	0	0.195504	0	0	0.401268	0
gene:Solyc01g066453.1	0.215614	0	0.35181	0	0.104546	0	0.636547	0	0
gene:Solyc01g066457.1	0.237749	0.104799	0.142203	0.197992	0.046784	0.069578	0.858622	0.093632	0.064154
gene:Solyc01g066480.3	21.9928	20.4867	20.8261	26.7912	28.5238	29.7795	15.5374	21.0132	23.5424
gene:Solyc01g066490.2	0	0.361592	0	0	0	0	0	0	0
gene:Solyc01g066500.1	0.066936	0	0.146722	0.135892	0	0	0	0	0
gene:Solyc01g066510.2	0	0	0	0	0	0	0	0	0
gene:Solyc01g066520.3	28.6614	29.3789	25.3018	22.2571	20.6956	25.9185	22.7355	21.5852	27.1292
gene:Solyc01g066525.1	0.117899	0.091784	0.061064	0.167677	0.094307	0.131329	0.074461	0	0
gene:Solyc01g066560.3	0.616197	0.543595	0.228211	0.355501	0.501293	0.49713	0.3589	0.334091	0.821285
gene:Solyc01g066570.3	30.2886	25.9358	25.2989	5.31862	21.3817	9.35641	4.52955	10.2875	80.4451
gene:Solyc01g066590.3	20.733	20.0212	19.4245	16.9169	21.9779	20.3438	20.4335	18.4522	36.9613
gene:Solyc01g066610.3	0.259172	0.17829	0.263467	0.352029	0.437455	0.339588	0.323689	0.223303	0.097356
gene:Solyc01g066613.1	4.57641	4.94174	5.91825	2.51289	5.31271	3.96677	2.96812	4.82915	3.92913
gene:Solyc01g066620.3	0.554748	0.351452	0.584419	0.348974	0.4679	0.544906	0.263173	0.317117	0.255131
gene:Solyc01g066640.2	0	0.082669	0.023242	0.043342	2.28982	0.073269	0	1.11943	0
gene:Solyc01g066680.3	0	0	0	0	0	0	0	0	0
gene:Solyc01g066690.3	28.4571	31.038	32.7663	30.1166	29.5922	28.8432	33.238	29.8979	29.9136
gene:Solyc01g066700.3	2.51945	3.40043	2.95722	9.73671	7.14821	3.77736	9.60349	4.0123	4.82315
gene:Solyc01g066710.3	1.17033	1.5138	2.19932	3.20544	2.80188	1.88514	5.11848	2.36063	2.28823
gene:Solyc01g066720.3	305.356	348.856	261.309	301.982	229.825	269.295	182.467	159.855	243.902
gene:Solyc01g066730.3	0	0	0.027618	0.069862	0.100194	0.13006	0.055522	0.033094	0.031362
gene:Solyc01g066740.3	0.67245	0.563571	0.967684	0.650376	0.819057	0.951263	0.629172	1.11281	0.450708
gene:Solyc01g066760.2	0.130036	0.062774	0.242379	0.074967	0	0.118692	0	0.159873	0
gene:Solyc01g066770.3	4.87517	7.33556	5.95987	5.98015	7.03437	5.65184	4.10604	3.7537	4.84967
gene:Solyc01g066790.1	3.03273	2.96498	4.31388	4.85385	3.73687	2.83218	2.01801	0.407351	0
gene:Solyc01g066820.3	0.467552	0.503389	0.603294	1.43615	1.30236	1.29708	0.865849	0.925331	0.802346
gene:Solyc01g066830.3	8.20913	7.80908	7.53169	8.26712	8.69517	7.59372	8.2221	6.16218	9.30945
gene:Solyc01g066840.3	172.416	173.038	177.328	189.459	168.746	170.252	164.22	164.394	111.253
gene:Solyc01g066850.3	0	0	0.222858	0	0.021804	0.141176	0	0	0
gene:Solyc01g066860.3	0.086196	0.039921	0	0	0.073973	0.087211	0	0	0
gene:Solyc01g066870.3	2.06895	2.6529	2.29724	4.50305	4.24462	1.95621	2.17108	3.92833	3.39491
gene:Solyc01g066880.3	7.02736	6.63163	7.68093	3.16386	2.54784	2.59428	4.7246	4.14963	3.48407
gene:Solyc01g066890.1	0	0	0.125572	0	0	0	0	0	0
gene:Solyc01g066900.3	1.23577	0.850424	1.03998	1.21723	1.15166	0.911768	1.43585	0.477632	0.856149
gene:Solyc01g066910.3	0	0.307422	0	0	0.531932	0	0	0.599702	0
gene:Solyc01g066940.3	11.2592	12.1938	11.0491	14.5164	16.0781	12.4027	21.3633	11.6681	19.5025
gene:Solyc01g066970.2	2.10117	3.39208	2.03648	2.21785	2.32118	1.80564	10.2882	1.14718	0.675417
gene:Solyc01g067000.3	27.2388	24.0895	25.0314	67.2565	51.4453	40.1219	34.4536	21.9885	20.1036
gene:Solyc01g067010.3	21.3091	23.8872	17.1425	21.5707	30.6689	14.171	10.0792	30.1937	23.8785
gene:Solyc01g067020.3	9.38993	9.46108	10.8765	20.9015	11.9296	16.8498	5.29656	4.36561	15.7455
gene:Solyc01g067025.1	0.163424	0	1.24864	0.900006	1.69342	2.59751	0.051435	0.329323	0
gene:Solyc01g067030.2	2.32961	1.75299	3.20683	2.17399	2.86062	1.52101	4.34783	1.8175	3.37383
gene:Solyc01g067040.2	0	0	0	0.011874	0	0	0	0.305644	0
gene:Solyc01g067070.3	16.7756	16.6584	17.1563	20.0981	21.8683	15.8681	17.0588	10.7356	17.5108
gene:Solyc01g067080.3	39.9038	49.1357	49.5364	32.7569	37.1805	19.0932	32.8868	46.2893	65.4138
gene:Solyc01g067090.3	50.4484	64.1835	62.8149	50.5919	58.5794	52.9273	12.584	81.9106	5.98634
gene:Solyc01g067100.3	82.6631	89.9593	84.3851	75.6642	72.8678	72.4807	74.5895	73.9238	107.22
gene:Solyc01g067103.1	61.2601	60.7642	50.501	44.3169	47.6538	44.1962	60.4853	50.333	82.2293
gene:Solyc01g067107.1	1.78818	1.52049	1.71997	0	1.39716	0.230127	2.09272	0	0
gene:Solyc01g067120.3	0.171989	0.079644	0.174348	2.60112	0.921143	1.07986	0	0.176782	0
gene:Solyc01g067125.1	0	0	0	0	0.078193	0	0	0	0
gene:Solyc01g067130.3	1.1575	0.348686	1.06695	3.25906	0.809308	1.79511	1.47251	0.397661	1.89372
gene:Solyc01g067160.3	0.072157	0	0	0.010018	0.060077	0	0.01967	0	0
gene:Solyc01g067165.1	0.072091	0.027634	0.036984	0.051381	0.045627	0.041126	0.160967	0.110865	0.083077
gene:Solyc01g067180.3	1.04598	0.965723	1.35952	1.22104	0.826274	0.941297	0.786961	0.706832	0.6822
gene:Solyc01g067190.1	0.15365	0.180326	0	0.120433	0	0.102181	0	0	0.274087
gene:Solyc01g067200.1	0	0.140558	0.026742	0	0.063923	0.34312	0.079292	0.203779	0.318567
gene:Solyc01g067210.3	0.458695	0.163189	0.324586	0.346939	0.119793	0.423258	0.257946	0.2089	0.558463
gene:Solyc01g067215.1	0.24461	0.590459	0.152643	0.362015	0.36793	0.509907	0.544735	0.415492	0.649616
gene:Solyc01g067220.1	0.494769	0.452286	0	0	0.205757	0	0	0	0.175729
gene:Solyc01g067230.3	0.213163	0.325429	0.120482	0.362314	0.166151	0.255805	0.233539	0.12649	0.334667
gene:Solyc01g067250.3	0.615566	0.234106	0.547496	0.1276	0.124696	0.181117	0.439511	0.303487	0.211443
gene:Solyc01g067270.3	0.371057	1.64403	0.781295	0.51883	0.680978	0.843501	0.383468	1.28795	0.822493
gene:Solyc01g067273.1	4.95507	5.56776	5.91767	4.41646	4.1253	4.58251	3.62884	3.44374	3.31359
gene:Solyc01g067275.1	0	0.020317	0	0	0	0	0	0	0
gene:Solyc01g067277.1	0	0	0	0	0	0	0	0	0.599941
gene:Solyc01g067280.3	11.2879	10.6292	9.66337	5.25185	7.97121	8.6324	10.1902	7.72268	14.3855
gene:Solyc01g067290.2	2.28378	2.19703	0.15086	0.059219	4.08665	0.060698	0	0.323557	1.06873
gene:Solyc01g067295.1	0	0	0	0	0.098508	0	0.127685	0	0
gene:Solyc01g067300.3	3.63815	1.88669	5.01523	6.04448	6.05042	14.6651	10.604	6.01748	0.479991
gene:Solyc01g067330.3	0	0.266524	0	0.25003	2.22116	0.133321	1.81123	0.957251	0
gene:Solyc01g067340.2	0	0	0	0	0	0	0	0	0
gene:Solyc01g067360.3	0.050456	0.480101	0.309925	0.193124	4.09314	0.519955	0.047934	2.54854	0.104962
gene:Solyc01g067370.3	0	0.059516	0	0.093452	1.01964	0	2.08108	2.00702	0
gene:Solyc01g067380.3	13.3397	13.6922	14.252	5.52455	16.3456	8.3928	7.55855	8.86021	27.4722
gene:Solyc01g067390.3	46.4085	49.4445	46.2636	37.3286	40.4235	35.4465	59.3093	52.6868	68.2691
gene:Solyc01g067400.3	13.5313	12.9377	13.7368	24.3086	20.556	10.8097	42.2004	17.9868	20.5072
gene:Solyc01g067440.3	3.84015	4.24966	5.53129	2.00468	0.631549	2.51184	4.92856	4.34421	5.32399
gene:Solyc01g067460.2	0.110877	0.200972	0.227525	0	0	0.303613	0	0.248564	0
gene:Solyc01g067480.3	2.3141	2.37915	2.6343	1.1418	2.01148	2.14542	1.05346	2.88665	0.752414
gene:Solyc01g067490.3	7.3991	8.49162	8.8402	6.34335	8.41391	8.55498	7.95655	9.0945	9.93267
gene:Solyc01g067500.3	25.6653	24.7137	27.5632	34.7462	31.6927	21.6113	43.7759	29.019	32.3724
gene:Solyc01g067510.3	0	0	0.030305	0.056136	0.08566	0	0	0	0
gene:Solyc01g067520.3	0.424088	0.363543	0.350339	0.06496	0.145998	0	0.411741	0.458439	1.6235
gene:Solyc01g067530.3	24.9007	24.1895	28.4349	12.7495	17.3098	17.6369	25.0624	39.6577	29.4495
gene:Solyc01g067540.1	0	0	0	0	0	0	0	0.090032	0
gene:Solyc01g067550.3	34.3899	31.7186	38.7921	24.1647	29.0308	36.5866	19.2204	26.3358	24.2913
gene:Solyc01g067560.3	8.29661	8.47913	6.97982	13.0178	10.9426	7.44105	11.096	5.56038	9.55541
gene:Solyc01g067570.3	8.50141	7.92039	9.28331	7.00424	9.95909	6.66047	7.87084	6.19835	8.82735
gene:Solyc01g067580.3	8.86647	8.95011	8.56897	9.06233	8.88975	8.29058	10.4405	6.76281	8.13441
gene:Solyc01g067590.3	10.2644	8.82068	8.9103	9.89642	8.79227	9.43074	10.9818	8.38807	7.96312
gene:Solyc01g067600.3	14.0771	12.6838	13.0548	11.7635	11.6209	12.105	17.5531	11.9107	19.4759
gene:Solyc01g067610.3	13.7206	12.4141	14.8276	12.7379	13.2031	14.0072	16.1422	8.71236	19.743
gene:Solyc01g067620.3	0.128423	0.109958	0.330394	0.040399	0.208773	1.05801	0.376132	0.454393	0.037277
gene:Solyc01g067630.3	4.36031	3.84167	3.5715	6.51715	6.54965	8.67934	3.13913	4.59619	4.00163
gene:Solyc01g067640.3	3.31275	3.5577	3.82875	3.53559	6.01194	3.66772	4.2708	3.4528	3.12998
gene:Solyc01g067650.2	0	0.963793	0	0	1.33041	0	0	0.166457	0
gene:Solyc01g067660.3	238.98	265.328	248.955	127.491	126.8	89.0584	396.992	320.721	563.389
gene:Solyc01g067680.3	87.8084	84.4847	98.0328	46.1737	53.9021	43.5939	80.2216	49.8226	89.9428
gene:Solyc01g067690.3	4.32916	3.90058	3.9804	2.42133	3.5121	2.14032	5.00909	2.6173	2.92834
gene:Solyc01g067700.3	1.72866	1.50169	1.33412	1.56164	1.83187	1.56202	0.906412	2.67972	0.956831
gene:Solyc01g067710.3	23.0483	20.3722	21.7958	17.1064	19.4571	11.6541	21.1193	18.2525	26.8007
gene:Solyc01g067720.3	3.92373	3.44886	4.07562	9.59963	7.40603	3.286	7.68849	3.12075	3.71825
gene:Solyc01g067730.3	267.589	273.994	226.859	336.634	285.84	285.876	286.472	373.119	113.829
gene:Solyc01g067740.3	538.629	523.222	476.495	550.766	475.678	481.721	414.494	434.889	425.311
gene:Solyc01g067750.3	43.6286	43.0044	44.8032	55.4056	60.7924	59.7337	18.866	23.579	14.595
gene:Solyc01g067780.1	0	0	0	0	0.022012	0	0.028733	0.031962	0
gene:Solyc01g067790.3	0.35491	0.355159	0.382229	0.468162	0.740997	0.420298	0.761318	0.48657	0.472276
gene:Solyc01g067800.3	16.8426	16.1537	17.0804	10.8816	11.2781	17.6462	13.032	9.30139	6.12079
gene:Solyc01g067820.3	7.91029	8.37537	9.29087	10.1506	8.98113	6.29685	8.09043	6.50666	7.16409
gene:Solyc01g067830.3	21.1519	21.9817	16.6961	14.3065	15.9097	17.4703	14.1778	21.201	24.3796
gene:Solyc01g067860.3	0	0	0	0	0.388636	0	0	0	0
gene:Solyc01g067870.3	0	0	0	0.05928	0.157926	0	0	0.076694	0
gene:Solyc01g067890.3	124.914	140.247	153.272	24.2776	84.3765	53.2289	26.4543	143.281	134.084
gene:Solyc01g067900.3	91.9329	91.7964	96.7229	49.353	72.3794	76.3531	111.674	131.501	130.731
gene:Solyc01g067905.1	16.8911	15.7801	20.7883	11.696	13.6242	11.9919	11.3652	14.9183	9.21693
gene:Solyc01g067910.3	28.0354	22.2254	29.5053	15.3624	17.9628	14.7041	17.3414	37.5978	15.5759
gene:Solyc01g067920.1	0	0	0	0	0	0	0	0	0
gene:Solyc01g067930.3	167.438	162.896	115.751	209.92	207.339	300.65	96.756	131.132	35.6012
gene:Solyc01g067940.2	69.4386	71.4837	52.0321	97.7066	102.902	126.016	45.812	54.8198	14.7134
gene:Solyc01g068000.3	87.9749	90.3273	71.9871	123.075	113.279	112.292	48.9484	60.4171	53.2571
gene:Solyc01g068020.3	2.4723	2.53451	4.01458	3.58433	4.32509	3.53877	2.58269	3.4439	0.950295
gene:Solyc01g068030.3	56.1813	56.8745	57.2399	30.8077	33.6022	44.7795	13.1749	27.1292	20.6566
gene:Solyc01g068040.1	0	0	0	0	0	0	0	0	0
gene:Solyc01g068050.3	4.49483	3.89509	4.77068	4.92809	5.13724	6.06229	5.14782	4.12679	2.40033
gene:Solyc01g068060.3	25.5594	29.5141	30.0735	16.8409	21.0961	19.1231	11.0083	15.8579	21.9856
gene:Solyc01g068065.1	3.15828	2.73119	2.8707	2.78239	0	1.76497	0.045033	3.31777	5.46961
gene:Solyc01g068070.3	4.37812	4.63653	4.27933	3.18697	4.35597	4.21047	3.51431	3.89323	4.83926
gene:Solyc01g068080.3	13.05	17.7693	18.9638	40.1675	46.0203	48.6654	12.6115	27.5398	1.81348
gene:Solyc01g068100.3	141.367	145.562	143.468	130.588	118.277	123.64	105.31	129.521	80.6286
gene:Solyc01g068130.3	6.96783	7.98622	15.9557	19.1726	15.7462	15.3475	15.8168	8.37468	1.744
gene:Solyc01g068140.3	1.01788	1.16915	1.04914	0.596143	1.01524	0.525579	1.47187	0.98751	2.27538
gene:Solyc01g068150.3	5.12224	6.44301	7.09714	5.64749	5.64669	7.9721	7.76171	6.81985	8.33053
gene:Solyc01g068155.1	1.1611	1.37329	1.09372	1.06008	1.70455	1.36533	0.440991	0.456758	1.00354
gene:Solyc01g068160.3	17.768	17.6344	21.5579	16.3652	16.3779	15.0055	18.884	20.4837	20.9944
gene:Solyc01g068170.3	1.67961	1.55436	2.26504	2.33931	2.0127	1.61476	4.26547	4.0042	4.06154
gene:Solyc01g068180.3	2.58179	2.34698	2.77887	2.70496	3.07472	1.47007	3.6113	2.40934	3.64192
gene:Solyc01g068190.3	17.0123	19.3357	17.6242	11.0475	12.5174	14.7304	6.93874	11.0958	14.0663
gene:Solyc01g068200.3	11.6994	11.6879	11.7506	19.0399	18.8152	10.0258	24.0133	10.4182	27.0263
gene:Solyc01g068210.3	34.3899	31.4441	31.1837	21.9309	27.0948	29.6746	24.7812	29.4576	42.179
gene:Solyc01g068240.3	16.6609	15.7906	17.9961	13.5971	16.1784	15.5469	17.5966	17.0098	13.9682
gene:Solyc01g068250.2	0.224643	0.023447	0.598145	0.272676	0.603187	0.186719	0.589624	0	1.50673
gene:Solyc01g068260.3	6.82767	8.14218	4.96422	6.23794	6.44569	6.37784	9.94799	7.09591	8.15195
gene:Solyc01g068263.1	8.16012	6.62375	3.82738	4.75333	5.17511	5.80143	8.05471	6.72225	6.25712
gene:Solyc01g068267.1	3.41784	3.17527	2.45063	2.82381	2.37573	2.78625	3.63817	2.52736	3.10753
gene:Solyc01g068270.3	17.5124	14.7081	13.9636	2.13075	7.12702	4.08924	11.5389	9.26309	23.3414
gene:Solyc01g068280.3	0.782479	1.12223	1.22128	1.2327	1.1583	1.11771	1.05253	1.1296	1.1435
gene:Solyc01g068290.3	13.253	11.9278	11.9476	5.15613	8.14759	8.19418	6.65935	14.128	12.2091
gene:Solyc01g068320.2	0	0	0	0	0	0	0.085583	0	0
gene:Solyc01g068330.3	13.1407	14.5063	13.1118	15.3789	16.8716	10.8678	17.3691	11.949	18.3714
gene:Solyc01g068340.3	0.363565	0.243689	0.456277	0.279863	0.662217	0.2009	1.07526	0.424709	0.749821
gene:Solyc01g068350.3	0.400412	0.63723	0.667146	0.562729	0.631126	0.548019	1.09313	1.14556	1.0006
gene:Solyc01g068360.3	0.243966	0.208121	0.262995	0.084544	0.172904	0.188899	0.294796	0.387217	0.37974
gene:Solyc01g068365.1	0	0.207281	0.137686	0.13537	0.032356	0.087491	0.238458	0.3284	0.31292
gene:Solyc01g068370.3	3.92181	3.88076	4.80815	3.85087	4.52211	3.00961	4.67973	3.32749	5.98813
gene:Solyc01g068380.3	0.126145	0.129846	0.941411	0.15037	0.172788	0.272095	0.244157	1.54014	0.474268
gene:Solyc01g068390.3	18.863	17.7748	22.7461	30.432	26.6446	20.6966	32.262	20.3841	29.9943
gene:Solyc01g068400.3	63.3314	55.4754	62.1487	69.9981	68.1726	68.7354	65.7602	57.3984	80.2096
gene:Solyc01g068410.3	0.772846	0.462918	0.173709	0	0.122579	0.088242	1.4868	0.476029	0.972253
gene:Solyc01g068430.2	1.08553	0.355418	0.626857	0	0.047042	0.471795	1.43729	1.06275	18.8247
gene:Solyc01g068440.2	0.200344	0.053118	0.628073	0.106589	0.216388	0.05323	0.09636	0	0
gene:Solyc01g068450.3	8.36426	7.23573	9.75719	5.85325	6.554	6.86727	7.48235	8.58732	10.5749
gene:Solyc01g068460.3	1.05775	1.8299	3.09349	1.63655	1.82879	2.18897	1.66898	1.90057	0.28738
gene:Solyc01g068470.3	2.45557	3.9142	4.58634	2.30833	2.43777	2.67221	1.98116	4.79426	4.25654
gene:Solyc01g068475.1	4.71809	5.01098	4.84736	2.13747	5.15958	4.0897	3.31044	7.27996	5.96255
gene:Solyc01g068480.3	14.0041	14.2455	12.9001	9.36255	12.7156	9.49053	15.0509	16.4318	23.6332
gene:Solyc01g068490.3	3.85905	2.57423	4.67338	10.74	7.19101	10.5335	30.6358	8.11051	3.39178
gene:Solyc01g068500.3	6.57252	7.23731	7.99901	4.37461	5.07898	5.09967	9.15594	6.21078	12.8037
gene:Solyc01g068510.1	0.137894	0.166209	0.190058	0.082555	0.256006	0	0.591893	0.168969	0.592545
gene:Solyc01g068520.1	0	0	0	0	0	0	0.630623	0.216346	0.562028
gene:Solyc01g068530.3	227.75	217.618	224.094	269.846	241.804	231.685	274.987	237.508	219.877
gene:Solyc01g068540.3	0.649915	0.502896	0.633523	0.654233	0.654511	0.502438	0.499714	1.01288	0.79998
gene:Solyc01g068545.1	0	0	0	0	0	0	0	0	0
gene:Solyc01g068560.3	7.78843	8.69173	4.66917	3.10522	3.82153	7.38305	0.747889	14.6667	13.0898
gene:Solyc01g068580.3	24.4052	29.575	28.4136	23.8788	21.3772	21.4901	23.2804	20.3897	23.2522
gene:Solyc01g068590.3	14.1877	14.341	12.8782	34.177	27.8336	29.0178	27.7298	9.82912	9.032
gene:Solyc01g068620.3	16.37	3.08542	14.1848	9.90231	1.32608	0.665568	8.58304	12.6794	2.6384
gene:Solyc01g068630.3	0.40092	0.361315	1.07055	0.649606	0.572795	1.02555	0.435418	0.392295	0.495492
gene:Solyc01g068640.3	3.41477	3.50818	4.26846	5.94013	5.2001	4.08514	4.17086	3.28174	2.09726
gene:Solyc01g073640.3	5.97072	5.32119	9.65107	17.53	20.5461	25.9109	9.4254	4.50899	0.078111
gene:Solyc01g073650.3	38.1804	36.6243	43.0381	65.0498	58.6039	36.6018	71.4804	43.0396	51.6046
gene:Solyc01g073660.3	3.774	3.20668	4.2944	5.38918	7.83535	5.24997	4.10003	3.44345	17.088
gene:Solyc01g073670.3	0	0	0.051974	0.07273	0.160392	0.127402	0	0.437307	0.029457
gene:Solyc01g073680.3	0.381732	0	1.25591	0.656903	1.28985	2.16373	0.591405	1.91569	0.221909
gene:Solyc01g073690.2	130.332	130.008	127.421	252.414	218.976	247.918	151.88	149.825	218.54
gene:Solyc01g073695.1	0	0	0	0	0	0	0	0	0
gene:Solyc01g073710.2	6.20491	5.70133	6.61938	10.3398	7.67944	8.95394	4.5951	4.30803	2.95534
gene:Solyc01g073720.2	0	0.349251	0.52646	3.26152	0.96857	3.47216	0.280958	1.15751	0.590802
gene:Solyc01g073725.1	1.04113	1.06124	1.3755	1.03766	1.20572	0.832555	0.631593	0.573125	0.365959
gene:Solyc01g073730.3	6.42065	7.17063	5.89712	7.51654	6.81047	6.77094	7.15142	6.20936	5.58769
gene:Solyc01g073740.3	33.875	32.439	30.6722	37.7493	35.7728	35.5	40.7475	30.8143	30.8085
gene:Solyc01g073745.1	0	0	2.84605	0	0	0	0.067426	0	0
gene:Solyc01g073750.3	30.186	24.8323	25.2105	35.9104	30.6786	39.33	41.9208	27.5044	32.9231
gene:Solyc01g073755.1	0.014185	0.001743	0.055718	0	0	0.053938	0.139458	0.092011	0.053881
gene:Solyc01g073770.2	16.1161	14.9159	20.0217	8.94634	11.7755	8.69449	33.8348	16.4031	43.9087
gene:Solyc01g073800.2	0.0306	0.070264	0	0	0	0	0	0	0
gene:Solyc01g073810.2	0	0	0	0.084345	0.074901	0	0	0	0
gene:Solyc01g073820.3	0.070889	0	0.612493	0.991801	1.22792	0.862955	0.40907	0.366966	0
gene:Solyc01g073830.1	0	0	0	0	0	0	0	0	0
gene:Solyc01g073840.1	0	0	0	0	0.043258	0	0	0	0
gene:Solyc01g073860.3	0	0	0	0	0	0	0	0	0
gene:Solyc01g073870.3	29.8133	28.2844	28.9853	24.1737	27.2839	29.2664	26.33	20.21	33.3659
gene:Solyc01g073880.2	0.116157	0	0.357539	0.869816	0.441103	0.318071	0.255906	0.920646	0.13397
gene:Solyc01g073890.3	4.3638	1.90346	5.82881	19.6038	17.4256	10.9344	2.10917	5.63964	0.207753
gene:Solyc01g073900.3	23.6079	21.852	23.3082	32.9543	23.2555	24.179	39.0489	23.7452	21.4632
gene:Solyc01g073910.3	1.20877	0.950394	6.09663	3.1322	2.47503	6.83348	3.17983	0.982086	0.142614
gene:Solyc01g073920.3	9.48178	9.8182	8.22835	16.197	15.0027	10.8089	19.3912	9.02961	9.97403
gene:Solyc01g073930.3	11.8399	14.2141	10.6617	9.07288	9.56744	10.4881	7.54283	12.106	8.90253
gene:Solyc01g073940.3	22.0983	18.2215	24.2518	20.3343	20.1524	28.4489	20.4638	13.0954	11.9599
gene:Solyc01g073950.3	36.9673	34.8158	33.7863	47.4438	42.8459	39.4344	59.8619	39.0721	26.1529
gene:Solyc01g073960.3	22.6617	21.302	22.0821	18.5852	19.9261	15.2553	31.7625	24.6256	31.5733
gene:Solyc01g073970.3	0	0	0	0	0	0	0	0	0
gene:Solyc01g074000.3	0	0	5.0927	0.438366	1.07006	4.12895	2.3069	9.82777	0
gene:Solyc01g074010.3	22.1519	17.6689	20.8988	46.9666	34.1504	27.0585	47.8412	18.4285	17.638
gene:Solyc01g074020.3	5.9112	6.51652	8.00853	7.30455	7.46708	5.01984	12.2729	9.45577	12.014
gene:Solyc01g074030.3	0.255575	0.032168	0.543175	0.100348	0.370157	0.996087	0.426899	0.5952	0
gene:Solyc01g079060.3	4.18931	3.82171	3.83806	3.22042	4.59101	4.58965	3.51563	3.02956	4.56591
gene:Solyc01g079080.3	0.394536	0.06348	0.236611	0.835303	0.4013	1.09635	0.66962	0.099967	0
gene:Solyc01g079090.3	53.4355	52.5518	57.8133	49.9254	52.0968	51.9445	29.9455	44.1595	34.3172
gene:Solyc01g079100.3	0	0.025773	0	0.026889	0	0.025827	0	0	0
gene:Solyc01g079110.3	0.340788	0	2.99917	0.453061	0.938288	2.3209	3.84687	7.67927	0
gene:Solyc01g079130.2	0	0.034401	0	0	0	0	0	0	0
gene:Solyc01g079140.2	0	0.225682	0	0.117729	0	0.113079	0.136468	0	0
gene:Solyc01g079150.3	0.141785	0.122049	0.354022	0.153887	0.261773	0.244774	0.593815	1.80319	0.218628
gene:Solyc01g079160.3	0	0.11136	0	0	0.091076	0	0	0.087557	0
gene:Solyc01g079170.3	1.65601	2.15268	0.862761	0.238166	0.914881	0.237756	2.36183	2.36282	1.93674
gene:Solyc01g079180.3	0	0	0.047492	0	0	0	0.46881	0	0
gene:Solyc01g079200.3	1.97026	0.049716	6.20125	16.303	9.22094	9.36905	3.54924	2.62412	0
gene:Solyc01g079210.3	8.37637	8.37685	8.2371	9.24659	9.64971	7.22105	13.5814	8.39222	11.522
gene:Solyc01g079220.3	31.9066	37.2212	37.2928	20.4996	25.4374	27.3136	21.5905	42.9798	27.3528
gene:Solyc01g079230.3	14.4495	13.5224	14.7588	10.2932	11.6278	10.628	8.318	8.83744	9.45232
gene:Solyc01g079235.1	31.2775	30.1446	32.583	25.4554	25.8325	25.5283	33.9618	36.3874	33.836
gene:Solyc01g079240.3	11.4311	9.6037	5.9418	35.2497	25.2332	26.1213	5.6141	6.57311	7.45751
gene:Solyc01g079250.3	57.9839	60.9515	59.0058	55.3898	61.6158	61.9118	72.5952	61.5041	73.4558
gene:Solyc01g079260.3	103.227	111.752	104.691	151.674	133.243	158.06	121.273	73.7538	29.7613
gene:Solyc01g079280.1	0.202929	0.296779	0.249266	0.301486	0.051857	0.05609	0.072414	0	0.188527
gene:Solyc01g079290.1	0.289576	0.652611	0.504809	0.760552	0.502936	0.882812	1.30875	0.590657	0.541907
gene:Solyc01g079300.3	0	0	0	0	0.072976	0.02721	0.339368	0.183251	0.14862
gene:Solyc01g079310.3	8.88775	7.51839	8.91249	9.79999	7.94519	7.89306	6.98379	6.73367	6.66496
gene:Solyc01g079320.3	1.3963	1.50473	1.53275	2.95114	2.15698	2.90641	3.52981	2.07657	1.18208
gene:Solyc01g079330.3	15.98	16.7924	15.9146	14.9088	17.8048	12.8709	21.4598	18.9074	22.2102
gene:Solyc01g079340.3	10.2372	8.62655	8.86809	8.16082	9.55771	9.57886	11.6038	8.02955	8.11108
gene:Solyc01g079350.3	23.4115	25.8577	27.725	18.7403	26.9547	20.7073	24.0195	20.938	59.2488
gene:Solyc01g079360.3	1.87916	0.458731	1.49958	0.665432	1.31746	1.63128	3.48366	1.67371	3.28613
gene:Solyc01g079370.3	0	0	0	0	0	0.013515	0.055824	0.033571	0.0231
gene:Solyc01g079375.1	0	0	0.04477	0.05171	0	0	0	0	0
gene:Solyc01g079380.1	0.04754	0	0.048777	0.046984	0.120355	0.290008	0.235132	0.175345	0
gene:Solyc01g079385.1	3.8629	4.36825	4.23088	2.57115	3.2714	4.7981	1.84237	2.1996	3.863
gene:Solyc01g079390.3	21.8573	20.4892	24.893	12.9773	17.8765	21.5402	10.7832	14.5657	19.106
gene:Solyc01g079400.3	3.55305	3.17451	4.09085	2.84675	8.38542	2.14786	2.3156	4.17049	2.5696
gene:Solyc01g079410.3	0.369352	0.290018	0.623692	1.00304	0.892955	0.72357	3.50488	1.21574	0.64558
gene:Solyc01g079420.3	216.469	206.167	230.211	239.978	220.024	199.121	222.782	219.868	173.184
gene:Solyc01g079425.1	1.12815	1.07777	1.04002	0.69961	0.866412	0.63777	1.64732	1.99004	1.35073
gene:Solyc01g079430.2	1.91066	2.57759	2.59317	1.74303	2.166	1.08533	3.00088	2.88239	3.20238
gene:Solyc01g079450.3	64.8157	65.8053	66.5478	42.3078	50.5171	55.4786	40.1189	65.1505	62.6951
gene:Solyc01g079460.2	0	0	0	0	0	0	0.095261	0	0
gene:Solyc01g079470.3	1.0438	1.66378	7.43417	0.175079	1.59402	9.60605	0.397582	0.682626	1.62848
gene:Solyc01g079480.3	167.227	213.023	179.087	245.757	252.125	213.905	96.0445	221.068	45.8808
gene:Solyc01g079500.3	8.04524	9.81391	6.94664	14.6532	10.0881	10.8324	13.5447	5.63243	4.02881
gene:Solyc01g079507.1	1.578	2.27656	3.26174	2.39173	3.31497	2.36743	3.47411	8.96033	1.70689
gene:Solyc01g079510.3	15.8441	16.5742	18.4883	13.5028	14.832	16.6965	15.1771	14.3566	16.3952
gene:Solyc01g079520.3	1.128	1.23556	1.11846	0.808116	1.44826	1.16179	0.908143	1.74785	1.22002
gene:Solyc01g079530.3	13.0518	12.1321	11.1982	9.31592	9.60961	21.2107	4.85078	9.62876	4.24258
gene:Solyc01g079540.3	140.568	135.923	137.054	158.311	141.743	124.101	202.34	183.27	140.912
gene:Solyc01g079550.2	0.254135	0	0.08819	0.151381	0.217362	0.343941	2.82626	0.317379	0.099466
gene:Solyc01g079570.3	0	0	0.025774	0	0.836436	0	0	1.04894	0
gene:Solyc01g079580.3	0.667454	0.497333	0.59135	1.45861	1.03316	1.07891	1.39507	1.30382	0.210502
gene:Solyc01g079590.3	187.274	196.075	152.451	101.435	120.277	147.86	86.5671	198.31	180.525
gene:Solyc01g079600.3	84.8724	95.562	71.7437	127.428	157.547	164.224	39.3012	98.8678	28.8061
gene:Solyc01g079610.3	21.9337	22.4664	18.748	89.2254	84.807	52.6457	59.218	26.7956	3.40337
gene:Solyc01g079620.3	12.3599	8.69616	10.5217	32.7073	15.7983	13.18	9.11599	6.91627	9.75871
gene:Solyc01g079630.3	1.60528	1.0953	1.56467	1.64309	1.80933	1.23124	2.09683	1.59478	1.29406
gene:Solyc01g079640.3	1.04311	1.39044	1.19406	1.51962	1.92747	1.19838	2.02129	1.47357	1.33824
gene:Solyc01g079650.3	42.2098	46.4928	42.9131	98.6821	100.251	80.3783	17.0036	68.9534	20.6173
gene:Solyc01g079660.2	0	0	0	68.0499	59.5015	68.9108	0	0	0.261511
gene:Solyc01g079670.2	8.2362	7.37831	10.7003	73.1539	80.6556	29.9764	4.66439	27.7833	0.47752
gene:Solyc01g079680.3	2.51604	2.55723	2.98684	2.49621	2.53663	2.24254	2.84215	2.69409	2.52948
gene:Solyc01g079690.3	7.60916	7.34872	5.95097	5.03476	5.53905	4.61927	9.03	7.8524	8.67903
gene:Solyc01g079700.3	7.74659	8.47852	7.44499	5.42596	4.95564	5.8179	7.25004	7.21805	7.87726
gene:Solyc01g079710.3	12.996	15.3481	14.5893	15.0104	20.5811	11.4512	29.1548	21.2996	32.8399
gene:Solyc01g079720.3	39.1867	37.3657	38.6718	27.8262	29.8164	33.8291	25.4008	26.4205	46.0161
gene:Solyc01g079740.3	0.135128	0	0	0.058213	0.142541	0.06167	0.074425	0	0.078186
gene:Solyc01g079750.3	0	0.187536	0.144861	0.52418	0.36299	0.235307	1.57191	0.188585	0.507054
gene:Solyc01g079760.3	10.8727	10.7315	11.2596	7.88714	9.96733	9.75699	7.26632	10.1613	12.4579
gene:Solyc01g079780.3	13.8833	13.0184	13.9525	17.8569	16.5552	14.7422	17.6614	17.18	14.8035
gene:Solyc01g079790.3	0.677635	0.244032	0.806247	0.60798	0.660846	1.71374	0.682746	1.06488	0.320278
gene:Solyc01g079800.3	8.0938	9.15229	7.5923	2.38095	4.48724	6.14033	5.05908	5.96915	9.33837
gene:Solyc01g079810.3	23.6473	24.6602	23.4062	28.179	20.6758	33.6716	26.6178	18.1883	13.2727
gene:Solyc01g079820.3	72.3973	76.2608	76.9504	75.5485	72.9696	83.5534	64.1425	84.286	61.4886
gene:Solyc01g079840.3	44.2684	47.8841	46.2886	41.2068	43.7429	38.4784	52.4277	46.7749	53.3288
gene:Solyc01g079850.3	1.25957	0.955978	0.763195	0.034251	0.06002	0.437693	0.34365	0.619885	0.567518
gene:Solyc01g079860.3	54.7865	58.9865	55.5027	34.1612	38.5151	44.5167	20.7617	33.5267	49.5321
gene:Solyc01g079865.1	1.90467	2.91074	3.54711	1.23213	1.72629	1.51426	3.06121	2.31143	4.34136
gene:Solyc01g079870.3	156.386	165.646	153.35	89.7712	119.103	113.467	147.595	187.553	241.023
gene:Solyc01g079880.3	316.597	312.14	317.857	85.4685	167.098	164.111	129.768	127.395	278.163
gene:Solyc01g079920.3	0	0	0	0	0	0	0	0	0
gene:Solyc01g079930.2	0.182789	0	0	0.063153	0	0.04185	0.151014	0	0
gene:Solyc01g079940.3	0.149279	0.123266	0.522425	2.52522	1.21528	0.975244	0.383731	0.357696	0
gene:Solyc01g079950.3	0.838321	0.617641	1.13744	3.93604	1.83554	2.00884	0.827189	1.33371	0.056184
gene:Solyc01g079960.2	0.044518	0	0	0.253832	0.112705	0	0.682789	0	0
gene:Solyc01g079970.2	0	0	0	0	0	0	0	0	0
gene:Solyc01g079980.3	0	0	0	0	0	0	0	0	0
gene:Solyc01g080000.1	0	0	0	0	0.133848	0	0	0.130001	0
gene:Solyc01g080010.2	12.9365	7.92023	6.31769	141.283	118.646	44.7843	43.0581	14.8909	13.9957
gene:Solyc01g080020.2	5.19493	3.0765	9.43946	5.33059	8.59547	9.96765	2.2912	3.51617	8.18957
gene:Solyc01g080030.2	0.173924	0.211935	0.084401	0.06535	0.034939	0.703279	0	0.16848	0.198423
gene:Solyc01g080040.3	9.26934	10.3248	9.42153	10.4428	9.16193	11.7007	9.11596	9.38016	8.89227
gene:Solyc01g080070.3	0.486606	1.14677	0.91564	1.16751	2.69552	1.70017	0.837424	2.02927	0.551255
gene:Solyc01g080080.3	14.3627	13.0495	14.9355	9.63494	12.2401	12.4537	14.1538	15.2061	25.0554
gene:Solyc01g080100.3	0	0	0.062462	0.014656	0	0.111133	0	0	0
gene:Solyc01g080110.3	28.8009	27.5336	24.3037	27.007	24.1678	25.7839	30.3483	20.7147	32.2171
gene:Solyc01g080120.2	0	0	0	0	0	0	0	0	0
gene:Solyc01g080130.2	3.84083	3.41078	3.45227	4.89477	5.02697	6.27224	7.77867	4.3314	4.17171
gene:Solyc01g080140.3	25.6599	26.6332	24.4495	22.9047	22.8008	19.6091	20.2408	25.0818	14.7042
gene:Solyc01g080150.3	0.667462	0.496973	1.05492	0.166427	0.091977	0.149926	2.44723	1.11644	0.101375
gene:Solyc01g080160.3	3.78052	3.37045	5.36913	4.88728	6.08365	5.26772	6.81643	7.24682	5.95927
gene:Solyc01g080170.3	21.3819	20.5513	21.463	15.7439	17.3737	13.5453	16.3701	18.6717	28.22
gene:Solyc01g080180.3	10.3215	11.2379	12.5288	15.4367	15.8227	10.0936	15.5276	9.82792	10.0475
gene:Solyc01g080190.3	0	0	0	0.147618	0.107901	0	0	0	0
gene:Solyc01g080200.3	2.15976	2.07624	2.48684	2.56292	3.25916	2.43997	5.19433	3.39913	3.61401
gene:Solyc01g080210.3	19.029	22.8005	18.4785	6.87682	9.0426	11.5427	6.561	17.5593	38.7127
gene:Solyc01g080220.3	135.956	143.929	138.154	54.673	56.6374	93.2311	25.5201	73.6914	63.8589
gene:Solyc01g080240.3	22.9904	19.7997	22.1291	34.4971	29.9878	26.2919	35.5545	22.5156	25.4935
gene:Solyc01g080250.3	39.8609	37.4363	42.5743	54.0281	51.2932	33.9867	71.3318	51.9509	55.48
gene:Solyc01g080260.3	0.419884	0.341921	0.102034	0.335871	0.454853	1.10895	0.972682	0.895884	2.3236
gene:Solyc01g080270.3	25.1877	26.7118	25.8861	29.5455	29.0833	28.4766	28.5651	21.7075	24.8402
gene:Solyc01g080280.3	0.220449	0.269003	0.97104	0.246543	0.368413	0.676075	0.080855	0.957823	0
gene:Solyc01g080290.3	0.059445	0	0.070141	0	0.050165	0	0.193171	0.048385	0.163016
gene:Solyc01g080300.3	7.03824	8.8591	8.24491	3.47232	5.42212	6.15068	4.66596	8.45833	7.07293
gene:Solyc01g080310.3	0.342134	0.368862	0.33988	0.303382	0.347379	0.328883	0.763381	0.235089	0.935818
gene:Solyc01g080320.2	0.758252	1.14857	0.837561	0.890178	0.949804	0.799113	2.08875	0.628644	2.29922
gene:Solyc01g080330.3	249.672	250.54	237.815	227.15	234.209	227.555	299.014	249.581	298.913
gene:Solyc01g080340.3	12.1581	10.967	12.3618	12.4944	11.2089	12.2216	18.8132	8.92062	22.2334
gene:Solyc01g080350.3	7.87026	7.93516	9.93141	5.30858	7.11785	8.01683	7.78116	9.74335	8.17511
gene:Solyc01g080360.3	8.2444	7.44379	9.25764	7.04402	8.60946	7.39598	11.5415	11.4683	15.5151
gene:Solyc01g080363.1	0	0	0	0	0	0	0.32194	0	0.143263
gene:Solyc01g080367.1	0.06425	0.117043	0.131844	0.061057	0.243628	0.146222	0.406013	0.049239	0.074351
gene:Solyc01g080370.3	0.105123	0	0.156546	0.067986	0	0.164586	0.242857	0	0.215423
gene:Solyc01g080380.3	0	0	0	0	0	0	0	0	0.082438
gene:Solyc01g080400.3	5.97015	6.05569	5.888	3.40496	5.54699	2.81265	6.79746	5.7016	9.24233
gene:Solyc01g080410.3	258.786	278.326	266.28	166.607	189.069	199.535	147.785	150.521	331.57
gene:Solyc01g080415.1	5.01185	4.9687	7.87882	6.15642	4.4262	2.51322	8.78281	4.16635	12.1228
gene:Solyc01g080430.3	47.8346	48.9372	46.5493	51.9141	51.6468	43.8605	77.9851	62.3863	65.437
gene:Solyc01g080450.3	3.08273	3.52637	3.55978	3.09644	3.76565	2.45766	4.76131	4.0398	4.20399
gene:Solyc01g080460.3	309.45	324.921	317.211	57.3924	126.664	185.459	181.815	730.643	506.603
gene:Solyc01g080470.3	11.56	11.1866	11.4231	9.31326	13.1968	7.97597	17.3543	12.631	19.2998
gene:Solyc01g080480.3	0.028512	0	0.146272	0	0	0	2.38255	0	0
gene:Solyc01g080490.2	0.802897	0.923759	0.607004	0.240943	0.356607	0.654941	1.02005	1.45159	10.828
gene:Solyc01g080500.2	262.442	241.588	190.738	538.477	473.825	378.014	162.738	239.078	83.0783
gene:Solyc01g080510.3	14.5369	15.8049	16.0051	7.13264	11.4489	9.97473	8.77943	17.2047	16.3503
gene:Solyc01g080530.3	10.8938	9.3557	10.2505	14.6935	13.0238	14.351	15.1326	10.9704	9.22485
gene:Solyc01g080540.3	3.88414	3.28302	4.95749	4.7509	5.98747	6.81592	5.64808	3.93908	5.74351
gene:Solyc01g080550.2	0	0.022396	0	0	0	0	0.040627	0	0
gene:Solyc01g080570.3	0.023385	0	0.022689	0	0.039468	0.021345	0.874081	0	0
gene:Solyc01g080580.3	0.081004	0.055271	0.20618	0.179236	0.04291	0.037068	1.22404	0.161582	0.063421
gene:Solyc01g080590.3	12.4456	13.3002	12.5609	9.96427	10.7176	11.7178	7.36972	10.0574	13.0565
gene:Solyc01g080600.3	0.095811	0.156769	2.01082	0.311854	0.290007	1.33274	1.19887	2.06177	0
gene:Solyc01g080620.3	14.6492	14.6667	15.8926	12.3255	16.4056	10.9005	13.2208	13.0932	19.1372
gene:Solyc01g080640.3	141.387	132.831	128.009	256.038	174.743	138.112	360.263	161.804	108.512
gene:Solyc01g080660.3	8.09208	8.26423	8.43281	8.56485	7.97256	7.10704	10.0267	6.69134	6.98794
gene:Solyc01g080670.3	29.2653	26.937	29.8082	32.5351	33.4466	29.1171	24.5925	17.8207	31.8203
gene:Solyc01g080680.3	0.549665	0.14908	4.11255	1.18094	1.35985	6.15197	0.035939	0.826781	0
gene:Solyc01g080690.3	56.3054	60.7908	53.5545	28.9108	37.8763	40.2781	36.3388	40.3355	43.2573
gene:Solyc01g080700.3	0.655499	0.720262	1.57673	1.19715	1.38996	2.56328	1.86462	0.930659	0.758021
gene:Solyc01g080705.1	0.809741	0.308452	1.03672	1.14375	1.38486	1.74976	1.24235	1.52446	0.490292
gene:Solyc01g080720.3	1.03093	1.06011	1.15131	1.84691	1.47595	1.02973	3.31863	1.21116	1.33977
gene:Solyc01g080750.3	0	0	0.065506	0	0	0	0.070328	0	0
gene:Solyc01g080760.3	3.06727	3.42696	3.00003	4.16157	4.28618	3.89385	3.61633	2.41293	3.51988
gene:Solyc01g080770.3	1.03537	0.960996	1.45682	0.505525	0.417795	0.292888	1.78533	0.799698	1.50499
gene:Solyc01g080780.2	2.88509	3.25387	5.21089	1.85741	4.89943	2.06804	3.13824	4.29086	4.9207
gene:Solyc01g080790.3	0	0	0	0	0.070148	0	1.55236	0	0
gene:Solyc01g080800.3	0	0.09822	0.073847	0	0	0	0.356357	0	0
gene:Solyc01g080810.3	12.5702	12.741	13.9979	10.5845	11.3222	12.6995	8.87401	13.4976	7.67823
gene:Solyc01g080820.1	0	0	0	0	0	0	0.067396	0.154835	0.155039
gene:Solyc01g080830.3	9.07647	12.3785	14.5944	6.9757	11.0801	8.90826	7.21162	6.67514	11.2868
gene:Solyc01g080840.3	18.3247	18.086	21.0797	11.5962	12.997	13.7043	12.4688	19.5083	17.6516
gene:Solyc01g080850.3	38.7777	36.0406	36.776	32.216	34.0078	31.8826	41.765	37.4494	41.6519
gene:Solyc01g080860.3	51.7145	56.2198	51.5117	51.1918	49.228	50.5405	52.7804	38.8074	43.5465
gene:Solyc01g080870.3	5.15752	4.15485	4.42622	0.381359	3.65747	2.40863	18.4158	19.5605	43.7759
gene:Solyc01g080880.3	43.2876	43.7882	44.2736	43.7221	43.2877	34.8975	63.7964	48.3495	54.6935
gene:Solyc01g080890.2	108.839	144.104	161.805	175.074	163.814	127.766	224.279	49.3065	172.867
gene:Solyc01g080900.3	11.1281	10.2596	9.08981	5.71009	7.1647	10.0197	7.24869	21.7664	23.5435
gene:Solyc01g080910.2	39.2377	36.6352	54.425	5.66062	40.7097	20.9293	18.6046	33.3441	52.8734
gene:Solyc01g080920.3	0	0	0	0	0	0	0.144392	0	0
gene:Solyc01g080930.3	117.415	114.645	114.105	87.949	90.4957	106.194	74.5972	101.641	95.154
gene:Solyc01g080940.3	21.6094	21.6611	23.1315	14.834	18.5355	18.7208	15.8753	16.6058	33.6969
gene:Solyc01g080960.3	0	0	0	0	0	0	0	0	0
gene:Solyc01g080970.3	0	0	0	0	0	0	0.057614	0	0.091496
gene:Solyc01g080990.3	0	0.091512	0	0	0.363116	0.03603	0.176973	0.46169	0
gene:Solyc01g081000.3	1.34929	1.96223	1.5112	2.74365	2.43373	1.76243	3.33284	1.94211	2.13718
gene:Solyc01g081010.3	80.9979	82.5859	88.0988	68.2615	89.5677	69.9787	118.104	102.668	179.769
gene:Solyc01g081020.1	0.108404	0.08591	0	0.035852	0.103367	0.015626	0.041559	0.065844	0
gene:Solyc01g081030.3	23.0726	21.1323	19.3537	12.822	19.322	22.1433	17.3943	20.5206	28.9161
gene:Solyc01g081040.3	0	0	0	0	0	0	0.813183	0	0
gene:Solyc01g081050.4	18.89	18.1967	16.4333	23.9954	19.3489	18.9549	16.2034	10.5218	18.3387
gene:Solyc01g081060.3	438.243	517.163	401.472	176.156	271.253	193.862	428.098	494.183	913.762
gene:Solyc01g081070.3	55.8948	55.7107	49.8315	47.1154	47.997	45.1556	54.1945	41.8872	49.1854
gene:Solyc01g081080.2	0	0	0	0	0	0	0.013456	0	0.027596
gene:Solyc01g081090.2	0	0	0	0	0	0	0	0.064759	0.041571
gene:Solyc01g081110.3	0.222781	0.258329	0.377004	0.32495	0.52089	0.515892	0.372453	0.262082	0.255345
gene:Solyc01g081115.1	4.39862	3.35265	4.80454	3.89956	3.42419	4.98193	2.31824	1.61119	2.03361
gene:Solyc01g081120.2	0	0.635396	1.4885	2.60435	3.27033	2.2206	1.08796	2.6273	0.732025
gene:Solyc01g081140.1	0.041223	0	0	0	0.034788	0	0.045258	0	0
gene:Solyc01g081150.3	43.8304	43.9018	47.7286	43.5921	40.9895	40.2572	42.8526	40.1649	44.3546
gene:Solyc01g081160.3	0.074966	0.058944	0.124149	0	0.090284	0.238045	0.264298	0.235117	0
gene:Solyc01g081170.2	0	0	0	0.124006	0	0	0.320408	0	0
gene:Solyc01g081175.1	0	0	0	0	0	0	0	0	0
gene:Solyc01g081177.1	0	10.298	7.53206	0	9.17474	0.195358	8.88917	7.80344	0
gene:Solyc01g081190.3	31.061	17.5172	14.9006	20.8745	11.7228	21.7807	16.0913	17.8078	51.8802
gene:Solyc01g081200.3	10.7454	12.4187	12.1492	7.57805	11.9658	12.761	13.3941	13.3661	20.219
gene:Solyc01g081210.3	1.0896	0.781596	0.891747	0.61036	0.435038	0.177182	1.79715	0.571125	9.15734
gene:Solyc01g081240.3	4.79048	4.05069	4.8772	3.35505	4.29791	5.06924	3.29474	3.8823	2.26143
gene:Solyc01g081250.3	2.99829	6.13669	0.933441	2.44231	3.0822	0.771645	3.38016	6.05604	8.89149
gene:Solyc01g081260.2	0	0	0	0	0	0	0	0	0
gene:Solyc01g081270.2	12.5644	16.433	12.8727	3.00578	6.11164	5.30743	8.61885	12.3674	102.209
gene:Solyc01g081280.3	0.094657	0.066973	0.213145	0.138068	0.301689	0.111717	0.176794	0.149628	0.429352
gene:Solyc01g081290.3	0.999764	0.877576	0.764125	1.18048	1.06778	1.15324	1.15497	1.13877	0.957994
gene:Solyc01g081293.1	0.515139	0.711464	0.652621	0.776305	0.418501	0.912833	1.10648	0.905474	0.363685
gene:Solyc01g081297.1	10.6533	9.92383	9.49528	8.65311	7.54427	7.32399	12.0604	6.68134	13.7113
gene:Solyc01g081300.3	18.2032	22.1688	20.1915	10.9493	11.2494	13.9046	22.9171	24.9102	26.138
gene:Solyc01g081310.3	6.98144	5.93595	4.6939	5.00531	3.93883	7.28081	6.87258	6.75304	3.91567
gene:Solyc01g081320.3	4.6273	4.4748	3.8708	3.65629	3.70628	5.35726	7.35012	11.6256	5.03344
gene:Solyc01g081330.3	1.71277	1.90532	2.07988	1.30374	1.83865	1.84431	1.42136	2.12527	1.99382
gene:Solyc01g081340.3	0.569361	0.669139	0.308122	0	0.40575	0.274292	0	0.147784	0.06955
gene:Solyc01g081350.1	0	0	0	0	0	0	0	0	0
gene:Solyc01g081370.3	0	0	0	0.116404	0	0	0	0	0
gene:Solyc01g081380.3	4.31348	5.17035	4.79887	6.59316	6.70578	6.49663	4.50899	4.66868	3.67039
gene:Solyc01g081390.3	41.7935	45.493	37.0465	38.2148	32.9814	41.3283	26.8775	25.3687	21.9778
gene:Solyc01g081400.3	1.72946	2.50466	2.34504	1.49421	2.18517	1.77489	3.66848	2.43179	3.25214
gene:Solyc01g081410.3	0.531775	0.648296	0.785422	1.03132	1.21898	1.00133	1.45894	0.584114	1.00115
gene:Solyc01g081420.2	10.0696	9.39974	8.03403	4.88674	5.9979	6.80777	6.72695	7.50351	12.0913
gene:Solyc01g081430.3	26.6177	28.0965	30.0563	18.0548	19.7686	20.0475	23.0473	20.8099	36.2163
gene:Solyc01g081440.3	6.11961	5.50908	4.85203	3.67982	3.67296	2.29833	6.66219	3.01173	4.2866
gene:Solyc01g081450.3	89.1943	87.8306	82.3048	81.8929	86.3629	100.898	120.744	82.4456	55.448
gene:Solyc01g081460.3	5.02856	5.19734	4.42841	2.95834	3.19197	4.1333	3.67999	4.95201	4.84912
gene:Solyc01g081470.3	4.75189	5.2865	4.71622	4.97262	4.35529	4.65518	4.25147	4.10519	3.2374
gene:Solyc01g081480.3	0.423737	0.333532	0.54634	0.564066	0.39582	0.543459	0.512	0.553288	0.310096
gene:Solyc01g081490.3	18.1689	19.5077	19.5988	7.11024	10.9437	10.3692	5.91452	22.7061	12.5024
gene:Solyc01g081500.3	85.4493	79.8736	83.3741	72.9381	71.9394	76.2875	83.7721	71.7722	62.7477
gene:Solyc01g081510.3	9.09943	8.71592	12.0892	8.84563	9.4843	6.6537	10.0973	11.4348	9.93789
gene:Solyc01g081520.3	27.5549	26.7822	28.1402	30.4289	31.7751	28.2243	30.4717	30.2547	20.4021
gene:Solyc01g081540.3	6.43616	7.1072	8.29181	12.6577	9.21408	6.85628	14.8349	10.2244	4.86185
gene:Solyc01g081545.1	1.35204	1.66473	1.787	2.88079	2.06515	1.69606	3.53237	2.53428	1.17406
gene:Solyc01g081560.2	0.537947	0.772242	0.558963	0.88624	1.12341	0.608646	1.3075	0.87978	0.814779
gene:Solyc01g081570.3	3.58118	2.49126	4.7106	3.62664	3.68919	9.08905	5.88862	4.76892	0.655491
gene:Solyc01g081590.3	0	2.16326	0	0	1.7909	0	0	0.705895	0
gene:Solyc01g081600.3	3.32794	0	4.91758	0.250561	3.63078	4.10337	70.6542	4.99628	0
gene:Solyc01g081610.3	27.6712	24.1749	31.2385	11.0129	12.2843	15.1992	28.5276	56.4754	29.9351
gene:Solyc01g081620.3	0.058803	0.106851	0.120666	0.446757	0.200723	0.505955	1.0678	0.614147	1.78533
gene:Solyc01g081630.3	0	0	0	0.026857	0	0	0	0	0
gene:Solyc01g081640.3	0	0	0	0	0.022266	0	0.015306	0	0.030127
gene:Solyc01g086640.2	3.05654	3.69387	3.08304	3.85346	9.18753	12.7945	2.5644	4.62974	1.27776
gene:Solyc01g086650.3	7.41242	7.16021	7.86429	8.29716	9.2081	6.51461	7.70677	7.49532	4.98193
gene:Solyc01g086660.2	9.82828	12.2651	3.4192	6.75254	5.30958	5.10555	6.07813	7.30904	0.524702
gene:Solyc01g086670.3	1.2654	0.104938	0.590257	0.983895	0.777474	1.45577	1.45355	3.06287	0
gene:Solyc01g086680.3	2.66942	1.53537	1.34286	4.47118	3.14128	2.92658	4.74798	3.57851	1.65854
gene:Solyc01g086690.2	0.017547	0.048994	0.031366	0.046045	0.055955	0.182822	0.067349	0.246589	0.034779
gene:Solyc01g086710.3	8.75757	10.9189	9.67165	10.0023	12.3182	7.38282	16.7295	13.0331	15.5028
gene:Solyc01g086720.3	0	0	0	0	0.073157	0	0	0	0
gene:Solyc01g086730.3	2.39559	3.51753	1.75333	14.2008	16.3743	6.82235	1.24227	4.26706	0.770658
gene:Solyc01g086740.3	53.1707	56.4787	48.4401	46.665	49.0435	45.9326	50.5159	42.2371	43.8517
gene:Solyc01g086745.1	3.58072	3.72522	3.92745	3.76481	3.85601	4.03245	3.53162	4.26841	16.5505
gene:Solyc01g086750.3	25.8073	26.3663	27.7833	21.4073	26.1511	23.9442	20.8241	28.6844	23.8195
gene:Solyc01g086755.1	0	0	0	0	0	0	0	0	0
gene:Solyc01g086810.2	6.92896	9.0197	8.67346	0.876597	4.94268	2.06079	3.49574	7.87566	22.8196
gene:Solyc01g086820.3	0.084336	0.156769	6.63289	0.826523	1.29898	4.27156	4.46874	12.3121	0
gene:Solyc01g086840.3	0.086386	0.033231	0	0	0	0	0	0	0
gene:Solyc01g086845.1	0.058678	0.200616	0.140327	0	0	0.052212	0.08335	0	0.093764
gene:Solyc01g086850.3	29.104	28.6112	26.5044	37.311	32.9003	30.6488	27.9287	18.3373	15.3718
gene:Solyc01g086860.3	18.1498	15.5251	17.4581	19.1388	18.9876	16.461	24.4461	12.4522	24.5165
gene:Solyc01g086870.3	13.5591	12.2483	27.0444	54.622	28.4195	21.0455	29.0754	15.2208	27.395
gene:Solyc01g086890.3	92.7026	92.2967	93.0104	93.905	81.999	85.2098	91.7809	66.7488	94.1351
gene:Solyc01g086893.1	0	0	27.7189	0	0	0	0	0	32.1756
gene:Solyc01g086895.1	0	0	23.5882	0	0	0	29.2445	19.775	0
gene:Solyc01g086900.3	2.10897	2.5705	3.10825	2.45251	3.21899	3.22056	1.21884	2.35272	1.57267
gene:Solyc01g086920.3	0	0	0.065565	0	0.195076	0	0	0.803124	0
gene:Solyc01g086930.3	0.33391	0.151315	0.358561	0.244871	0.18792	0.183751	0.514347	0.432165	0.303795
gene:Solyc01g086950.3	13.7158	14.4602	14.0455	7.40046	9.44333	8.9581	10.4926	18.7866	17.2208
gene:Solyc01g086953.1	0	0	0.050104	0	0	0	0	0.082066	0
gene:Solyc01g086957.1	14.5296	15.0264	13.0114	10.0503	9.56275	9.04953	10.903	23.01	21.0149
gene:Solyc01g086960.3	624.245	666.99	615.036	1041.99	986.211	944.153	617.708	766.815	225.18
gene:Solyc01g086970.3	361.53	396.118	442.522	275.919	325.26	289.47	432.452	368.77	563.799
gene:Solyc01g086980.3	8.19278	8.27045	8.83322	11.1506	11.2488	6.74247	15.0143	12.2664	13.9974
gene:Solyc01g086990.3	15.4535	15.6805	15.9823	18.66	18.3186	13.988	31.1336	20.4158	28.1198
gene:Solyc01g086995.1	1.23979	1.10776	1.18984	1.50193	1.5245	0.680916	3.46388	1.02918	1.68691
gene:Solyc01g087000.3	0.54547	0.48935	0.430041	0.587804	0	0.282819	1.05236	0.182242	0.800947
gene:Solyc01g087003.1	1.82152	1.85535	1.68869	2.46926	0	0	0	1.41673	1.48353
gene:Solyc01g087007.1	0.201604	0	0	0.608607	0.550402	0.099554	1.10669	0	0
gene:Solyc01g087010.3	0	0	0	0	0	0	0	0	0
gene:Solyc01g087020.2	120.085	100.127	100.853	84.1884	118.713	106.477	107.875	69.3862	9.01826
gene:Solyc01g087030.3	26.6434	28.7577	29.8709	22.1657	29.391	16.9515	39.3587	37.81	74.0467
gene:Solyc01g087035.1	17.3284	15.6535	26.4516	14.3274	19.1305	14.0384	15.1618	13.0052	42.3567
gene:Solyc01g087040.2	6.88462	11.9859	10.8399	2.56613	8.20527	5.47132	2.1262	9.09232	7.50036
gene:Solyc01g087050.3	0	0	0	0	0.048259	0	0	0	0
gene:Solyc01g087060.3	0.081874	0.099432	0.167824	0.206096	0.520014	0.697498	0	0.067107	0
gene:Solyc01g087070.3	1.93221	1.71922	1.80411	2.72996	1.99146	4.68138	0.594514	1.35509	0.233914
gene:Solyc01g087080.3	1.2825	3.72909	1.47965	5.86393	6.67715	3.32652	1.86869	1.54099	0.614325
gene:Solyc01g087090.3	16.1107	9.92161	7.53772	11.9211	12.842	5.37913	13.4019	18.1399	24.2128
gene:Solyc01g087095.1	0	0	0	0	0	0	0	0	0
gene:Solyc01g087120.3	150.507	138.064	159.97	147.076	142.787	157.206	144.561	167.529	114.031
gene:Solyc01g087140.3	0	0	0	0	0.159371	0	0	0.099509	0
gene:Solyc01g087150.3	0.032494	0.059194	0.066679	0.061655	0.054843	0.148395	0	0.438784	0
gene:Solyc01g087160.2	0	0.187146	0.034782	0.176502	0.285509	0	0.277398	0	0
gene:Solyc01g087170.3	58.4811	41.3828	55.8866	62.3959	48.6514	50.8844	94.3608	46.2298	101.142
gene:Solyc01g087180.3	2.17384	22.2452	0.734063	0.688168	29.7786	0.814988	2.25494	21.6388	6.39397
gene:Solyc01g087190.3	6.74168	6.68608	6.90903	2.412	3.90081	3.33318	2.99876	7.33987	8.09873
gene:Solyc01g087200.3	1.20309	1.03092	0.994899	0.484374	1.58853	0.941947	1.33407	1.30802	0.559936
gene:Solyc01g087210.3	128.26	94.5476	98.0913	288.894	216.527	245.582	217.431	71.4222	28.8817
gene:Solyc01g087230.3	13.2689	14.2422	13.4775	15.836	13.1966	11.4683	17.8194	8.85628	11.3535
gene:Solyc01g087235.1	0.131399	0.212977	0.006469	0.031373	0.107385	0.052923	0.303442	0.250762	0.150946
gene:Solyc01g087240.3	13.1581	12.0215	10.9687	7.46596	11.0399	8.46366	6.82834	8.67337	11.2369
gene:Solyc01g087250.3	7.85768	7.21119	10.5371	7.98291	10.0546	15.0275	11.8411	11.554	8.2461
gene:Solyc01g087260.3	175.39	194.722	196.436	117.755	137.972	145.219	141.942	195.428	242.428
gene:Solyc01g087280.1	0	0	0	0	0	0	0	0	0
gene:Solyc01g087290.3	28.7432	27.1537	28.5022	17.6664	21.9766	20.2171	10.65	19.5437	19.8124
gene:Solyc01g087300.3	17.3693	16.9859	15.9023	14.8986	15.136	14.3459	15.9168	17.8703	13.3286
gene:Solyc01g087320.3	10.178	9.65259	10.0125	6.52506	7.30412	8.55196	6.49496	6.32236	9.34831
gene:Solyc01g087330.3	1.29913	1.16287	0.737659	1.73306	1.62432	1.07874	1.76546	1.04631	1.92289
gene:Solyc01g087332.1	7.62843	8.4157	8.15858	5.60383	6.10853	5.79666	7.4332	5.7609	10.1611
gene:Solyc01g087336.1	0.427702	0.424939	0.407421	0.33359	0.266068	1.41761	0.356383	0.453282	0.330643
gene:Solyc01g087338.1	0	0	0	0	0	0	0	0	0
gene:Solyc01g087340.3	3.65621	4.49817	3.78541	2.9815	4.29167	2.8707	4.02516	3.41753	5.97079
gene:Solyc01g087350.3	0.127516	0.113451	0.107318	0.093479	0.089401	0.10175	0.171162	0.221229	0.232593
gene:Solyc01g087360.2	0.204351	0.273405	0.525304	0.096856	0.111786	0.127892	0.168828	0.188012	2.7873
gene:Solyc01g087380.3	14.8876	16.3984	0.476405	10.6211	12.3374	14.3014	5.96196	6.64046	0.476642
gene:Solyc01g087385.1	11.2374	13.6042	12.4067	8.4221	9.78256	10.0763	5.03617	7.48006	16.2065
gene:Solyc01g087400.3	26.7027	25.6707	27.9957	19.1315	24.12	25.0396	12.2781	15.7462	27.53
gene:Solyc01g087410.3	13.6509	13.1931	12.9595	9.69954	12.3777	12.3412	5.64266	7.21228	14.8898
gene:Solyc01g087415.1	0.156145	0.159975	0.152157	0.16374	0.133168	0.151632	0.154981	0.133885	0.160337
gene:Solyc01g087420.3	6.93676	6.15425	7.20703	4.9623	6.14012	6.63593	5.82597	6.45061	6.16
gene:Solyc01g087430.3	15.0778	14.0957	14.8871	14.5244	16.1873	10.3903	21.9955	16.0913	26.6062
gene:Solyc01g087440.3	0.195594	0.405192	0.229848	0.689468	0.425273	0.281452	1.11066	0.688549	0.514021
gene:Solyc01g087450.3	0.636899	0.979194	0.827115	1.75568	1.27869	0.706511	1.36952	1.1212	1.31325
gene:Solyc01g087460.2	0.063098	0.068618	0	0	0.073381	0	0	0	0
gene:Solyc01g087470.3	4.94073	7.76007	1.52529	0	1.65024	1.13264	0.575393	7.29392	10.3471
gene:Solyc01g087480.1	0	0	0	0	0	0.118496	0.43388	0.690556	0
gene:Solyc01g087490.3	30.2	29.0123	30.1268	43.5372	41.3006	26.9635	37.422	37.8878	34.6235
gene:Solyc01g087500.3	2.55676	2.56969	3.57792	7.83589	6.82166	4.12551	2.38599	3.6351	2.20753
gene:Solyc01g087520.3	72.687	87.6324	79.2181	41.9358	53.4314	63.5969	33.8911	62.3028	49.7779
gene:Solyc01g087530.3	13.4035	12.2947	11.8188	20.4831	15.0416	10.4527	21.3973	15.512	13.1615
gene:Solyc01g087540.3	0.991194	1.19229	1.75962	2.69936	2.98747	2.94191	11.199	3.5188	0.965575
gene:Solyc01g087550.3	28.853	29.6324	28.5312	26.604	28.5986	26.5469	23.6956	23.2177	29.9398
gene:Solyc01g087560.3	100.799	97.6002	94.7811	104.689	94.2658	107.983	140.242	86.9464	63.8542
gene:Solyc01g087565.1	0	0	0	0	0	0	0	0.040752	0
gene:Solyc01g087570.2	8.40138	7.28272	10.2204	22.034	21.2415	19.4467	9.06072	15.0702	6.86553
gene:Solyc01g087580.3	16.5549	20.3526	6.35998	60.9573	61.2502	33.5428	5.24614	54.7013	3.02484
gene:Solyc01g087590.3	66.9581	20.8839	83.4737	85.9231	47.0692	232.112	2.06518	16.9927	0.038342
gene:Solyc01g087600.3	4.33004	3.49661	4.24555	3.83951	5.21169	4.75431	5.76523	4.97798	5.47877
gene:Solyc01g087610.3	7.69832	6.98835	8.2269	7.54666	6.67992	8.80456	5.26844	6.68857	4.29685
gene:Solyc01g087620.3	135.589	140.301	136.108	153.039	127.015	137.434	73.4054	72.5475	58.914
gene:Solyc01g087630.2	0.113646	0.10911	0.148638	0.03073	0.032075	0	0	0	0
gene:Solyc01g087640.3	66.6248	66.5462	73.7664	52.8731	60.3307	64.3763	36.7011	50.5238	38.4542
gene:Solyc01g087650.3	11.2613	10.0865	7.86688	17.1847	14.3669	10.7432	22.377	11.3284	14.2455
gene:Solyc01g087660.2	0.169996	0.021457	0.003865	0.226721	0.434253	0.005966	0.16726	0.006367	0.385104
gene:Solyc01g087670.3	7.11578	7.55779	7.00246	6.75738	7.913	6.87299	11.3121	8.12484	10.4266
gene:Solyc01g087680.3	42.6803	46.1395	49.1129	14.2195	23.9858	25.9883	6.45548	41.6539	30.8288
gene:Solyc01g087700.1	0	0	0	0	0	0	0	0	0
gene:Solyc01g087710.2	0	0	0.080377	0	0	0	0	0	0
gene:Solyc01g087720.3	16.2153	14.6946	16.3126	5.52999	10.6947	10.482	8.73619	21.221	32.86
gene:Solyc01g087730.3	60.9648	60.1562	80.2846	37.1796	57.3292	63.3958	27.6422	64.6749	58.2206
gene:Solyc01g087740.1	0	0	0	0	0	0	0	0	0
gene:Solyc01g087750.3	0	0	0	0	0	0.080761	0	0.160816	0.051195
gene:Solyc01g087760.2	0	0	0	0	0	0	0	0	0
gene:Solyc01g087770.3	0	0	0	0	0	0	0	0	0
gene:Solyc01g087775.1	0	0.049485	0	0	0	0	0	0	0.090228
gene:Solyc01g087780.2	0	0	0	0	0	0	0	0	0
gene:Solyc01g087785.1	0	0	0	0	0.082226	0	0	0	0
gene:Solyc01g087790.2	0.090644	0.072454	0.057569	0.05062	0.078666	0.048459	0	0.032636	0.061539
gene:Solyc01g087800.2	0.029924	0.081767	0.121274	0	0.126261	0.027313	0.032743	0.147159	0.034628
gene:Solyc01g087810.2	0	0	0.085663	0	0.047023	0.12461	0.061381	0.034254	0
gene:Solyc01g087820.2	0.650138	0.291602	1.97161	0.446609	1.18843	2.07545	0.89473	2.0301	0.579284
gene:Solyc01g087830.1	0	0	0	0	0	0	0	0	0
gene:Solyc01g087840.3	0.066268	0.02416	0.191145	0.100405	0.022459	0.201705	0.117266	0.179635	0.138487
gene:Solyc01g087850.2	0.568859	0.434316	1.14849	1.39507	0.728401	2.20117	1.79038	1.86929	1.90367
gene:Solyc01g087860.2	3.82408	4.3355	4.76397	6.66551	6.24528	7.59251	5.08456	3.7164	1.76291
gene:Solyc01g087870.3	1.11855	1.14465	0.941507	2.42414	1.40062	1.9128	3.40853	1.18033	1.06742
gene:Solyc01g087880.3	16.9633	19.2932	24.8802	23.1023	21.4416	18.5547	20.9446	13.0288	10.5815
gene:Solyc01g087890.3	15.9129	9.85291	18.7738	3.2358	11.4706	5.6776	12.5989	16.0156	58.5704
gene:Solyc01g087900.3	71.6722	69.896	88.6632	64.3798	70.0929	77.3787	77.1963	82.8439	89.7797
gene:Solyc01g087910.3	11.2242	11.3008	12.8158	6.83538	9.50829	7.83269	8.03556	9.79216	12.6218
gene:Solyc01g087920.1	0	0	0	0	0	0	0	0	0
gene:Solyc01g087940.2	0.042384	0.113242	0.085815	0.040277	0.035767	0.115545	0.207969	0.259506	0.097827
gene:Solyc01g087950.3	41.4564	37.6806	43.9542	6.5593	20.6255	18.6665	27.5713	47.5092	65.4713
gene:Solyc01g087970.3	0.802096	0.367502	0.487139	0.654063	0.57839	1.63911	1.55131	0.797313	0.132009
gene:Solyc01g087980.3	11.1729	11.8945	4.65894	86.2895	89.6564	16.4204	12.1741	85.4732	4.34382
gene:Solyc01g087990.3	17.4214	19.2475	16.6241	61.5994	70.1045	20.8825	16.5068	48.2445	22.6573
gene:Solyc01g087995.1	9.08427	9.92029	8.90714	13.6863	10.8537	11.4291	6.88935	7.54333	1.95094
gene:Solyc01g088000.3	1.3246	1.68951	1.08699	2.13633	1.87206	1.69282	1.29303	1.50689	11.5183
gene:Solyc01g088005.1	16.1384	17.0089	12.2925	18.246	15.8078	20.5619	18.6663	17.8844	16.1045
gene:Solyc01g088010.1	0.099914	2.52542	0	0.189263	4.04016	0	0	1.92122	0.227776
gene:Solyc01g088020.3	67.737	65.0402	62.0822	86.4199	77.5224	65.476	109.882	70.7187	65.7079
gene:Solyc01g088030.3	4.48886	5.34455	4.69412	1.8398	2.84285	2.08871	3.90674	3.58836	2.23859
gene:Solyc01g088040.3	91.9465	99.8512	83.8501	101.233	96.5988	115.936	87.1845	67.1363	53.5935
gene:Solyc01g088050.3	1.44744	1.76288	2.32557	1.9866	1.86206	1.62866	10.5224	2.52036	3.00402
gene:Solyc01g088060.3	1.43537	1.55335	1.90929	2.44406	2.12845	1.62806	2.99084	1.35096	3.53334
gene:Solyc01g088080.3	46.282	47.6497	43.2815	57.4565	58.9271	48.446	64.057	50.1165	42.5776
gene:Solyc01g088090.3	86.0346	99.2615	97.7933	38.5208	54.942	38.7602	86.9031	217.587	113.429
gene:Solyc01g088100.3	26.1468	26.0633	29.444	9.45413	19.8748	31.6016	13.8118	32.8492	11.9754
gene:Solyc01g088120.1	0	0.190228	0.143625	0.201314	0.128868	0.061494	0.18883	0.138049	0.608973
gene:Solyc01g088130.2	1.44099	1.5943	1.62164	2.9175	2.38704	1.96269	3.01053	1.84787	1.99775
gene:Solyc01g088140.3	9.70202	11.0644	10.326	9.05063	10.7674	7.60391	14.8206	12.3996	18.0011
gene:Solyc01g088150.3	10.0844	8.66129	10.5344	30.0145	19.8663	19.4856	33.3991	10.3838	5.15489
gene:Solyc01g088160.3	0	0	0.029314	0.080737	0.052862	0	0.054236	0	0
gene:Solyc01g088170.4	19.1329	20.098	20.3814	11.5096	13.9504	12.1102	11.0381	19.5362	17.7749
gene:Solyc01g088180.2	0	0	0	0	0	0	0	0	0
gene:Solyc01g088200.3	0.507766	0.748496	1.40734	1.43172	1.11331	1.88795	0.44395	0.181356	0.142574
gene:Solyc01g088220.2	1.76591	0.087951	3.58931	2.58157	3.31262	0.214534	1.75111	0.931726	0.169918
gene:Solyc01g088230.3	1.22059	1.00743	1.67359	1.80992	1.23952	1.68813	0.400153	0.536409	0
gene:Solyc01g088240.3	15.1058	17.3938	16.8003	11.4767	13.8294	12.5381	16.2624	13.1696	23.5387
gene:Solyc01g088245.1	9.46799	8.14831	8.40836	4.30045	6.31205	6.09575	9.59859	6.73268	12.7264
gene:Solyc01g088250.3	3.19332	3.25398	2.96888	3.78147	3.60496	2.7634	9.24237	9.87623	3.62957
gene:Solyc01g088290.2	0	0	0	0	0	0	0	0	0
gene:Solyc01g088300.3	0	0	0	0	0	0.060628	0	0	0
gene:Solyc01g088310.3	7.59397	7.96731	9.57156	15.1809	11.9026	13.5991	6.6678	5.68262	3.41028
gene:Solyc01g088320.2	0.336338	0	0.071463	0.161006	0.505815	0.150156	0.423785	0	0
gene:Solyc01g088323.1	0.033124	0.166357	0	0.390862	0.05938	0.235447	0.381507	0	0.06237
gene:Solyc01g088327.1	0.016244	0.286365	0.256831	0.19357	0.351451	0.562576	0.187664	0	0.071997
gene:Solyc01g088330.1	0.19329	0.243833	0	0.712626	0.299608	0.7214	0.80343	0	0.135506
gene:Solyc01g088340.2	0.02667	0	0.002763	0	0.023805	0.058365	0.026651	0	0.004748
gene:Solyc01g088350.3	8.9849	9.3923	9.1832	8.45815	8.92925	7.89092	7.02888	7.36161	6.39359
gene:Solyc01g088370.3	66.6126	69.7007	66.2792	78.7701	71.0324	67.7153	80.271	68.3102	64.3392
gene:Solyc01g088380.2	0.0156	0	0.097175	0.134636	0.046857	0.101315	0.149823	0.202036	0.018236
gene:Solyc01g088390.3	2.61618	1.89016	9.11075	0.535513	1.35452	1.44551	1.9552	2.31298	0.594327
gene:Solyc01g088400.3	556.949	527.397	713.915	358.079	535.253	639.736	141.777	266.729	164.281
gene:Solyc01g088410.3	0	0	0	0	0	0	0	0	0
gene:Solyc01g088420.3	0	0.446462	0.262619	0.848251	0.424366	0.240285	0.381831	0.35551	0.372215
gene:Solyc01g088430.3	0.055525	0.050575	0.075834	0.052765	0.140571	0.050682	0.122193	0.090718	0.021418
gene:Solyc01g088440.2	6.86862	4.62061	6.07963	16.1284	19.1125	11.067	2.51233	10.1341	1.95038
gene:Solyc01g088450.2	4.76809	5.47222	3.87418	6.86832	6.73021	5.85076	4.27945	1.93062	3.81615
gene:Solyc01g088460.3	3.3672	3.10547	2.60311	1.39446	3.06726	3.16413	2.3268	3.29936	3.1751
gene:Solyc01g088480.3	9.27518	8.52899	8.44917	47.8524	32.5015	20.0644	18.3979	7.89298	4.3339
gene:Solyc01g088490.3	1.42397	2.07422	1.2273	1.20089	2.14397	1.02072	1.37338	0.957086	1.27529
gene:Solyc01g088500.3	0.052168	0.134471	0.107051	0	0	0.262527	0.086198	0	0
gene:Solyc01g088505.1	77.5077	72.3589	71.2804	113.234	98.2846	87.9909	120.089	65.1618	41.2374
gene:Solyc01g088520.3	36.7646	32.3331	34.8188	48.6778	9.92499	42.2527	47.9197	29.5946	18.4205
gene:Solyc01g088530.2	0.818669	0.552449	0.582507	1.35615	1.01314	0.542042	1.15301	0.412985	0.229726
gene:Solyc01g088550.3	31.8274	35.0053	33.3533	35.6573	31.9835	29.7963	31.1402	19.8151	16.2428
gene:Solyc01g088560.3	179.478	131.492	224.007	424.365	367.697	399.698	284.41	184.175	65.5597
gene:Solyc01g088570.3	56.0992	50.2735	62.6975	59.9198	48.4503	55.7243	50.7527	49.365	38.3391
gene:Solyc01g088590.4	44.8092	47.2419	93.3347	40.3578	90.2597	29.3904	173.781	84.3172	60.0979
gene:Solyc01g088600.3	1.64988	1.67825	1.39312	1.06689	3.68095	2.22161	2.07437	2.9173	1.76571
gene:Solyc01g088610.3	55.2087	59.4286	49.5516	57.6913	57.3099	64.7259	29.2133	42.962	26.3772
gene:Solyc01g088620.3	0.061035	0	0.062623	0	0	0.05441	0.081352	0	0
gene:Solyc01g088630.2	0	0.130671	0.131486	0	0.416391	0.053148	0.694792	0.151232	0
gene:Solyc01g088640.3	3.85205	3.66218	4.96226	3.176	4.29972	2.17593	5.59272	4.31534	6.59295
gene:Solyc01g088650.3	3.04908	3.16483	3.20704	3.98907	4.01648	3.13275	6.13584	6.14531	2.23981
gene:Solyc01g088660.3	58.1702	49.2808	71.9744	49.7505	34.3893	36.4016	60.538	31.8625	116.396
gene:Solyc01g088670.2	0.151417	0.263301	0.186007	0.153879	0.398267	0.114186	0.251965	0.309031	0.296084
gene:Solyc01g088680.3	3.38631	4.26155	3.86817	2.80012	3.79991	2.84366	2.10965	5.28083	5.84421
gene:Solyc01g088690.3	5.94883	6.48304	6.74723	3.45514	5.1674	5.00969	3.77591	5.81039	7.76767
gene:Solyc01g088695.1	0	0	0	0.017074	0.020021	0.013286	0.584136	0.018285	0
gene:Solyc01g088700.3	60.3117	58.7785	56.3505	53.8151	52.6927	50.4041	70.5726	62.3426	64.0933
gene:Solyc01g088710.3	19.717	18.3186	26.6546	50.9597	41.5526	32.0391	24.7983	17.3191	8.94004
gene:Solyc01g088720.3	13.6392	15.1611	12.9536	10.1089	12.8666	12.6126	12.9477	11.6718	16.185
gene:Solyc01g088730.3	8.89066	9.11795	9.84946	7.68791	9.96958	7.02728	11.7386	13.8005	18.5074
gene:Solyc01g088740.3	10.3979	10.7144	13.2858	20.6023	19.0513	11.9414	27.7063	13.0836	11.914
gene:Solyc01g088750.3	2.66902	2.07189	2.4585	1.7364	1.93053	1.71963	3.78962	1.86158	4.24869
gene:Solyc01g088760.3	13.4563	12.5458	14.4245	6.575	13.3776	8.15858	13.4118	11.5093	15.8418
gene:Solyc01g088770.3	37.0889	40.4477	35.7041	27.7248	30.1528	30.3735	14.8648	15.5098	16.2923
gene:Solyc01g088780.3	0	0	0	0	0	0	0	0	0
gene:Solyc01g088790.2	0.001577	0	0.060686	0	0	0	0	0	0
gene:Solyc01g088800.3	16.9963	15.1477	18.5157	19.4863	17.4057	17.6629	20.4496	12.3825	22.0551
gene:Solyc01g088810.3	0.294748	0.620377	0.63127	1.59261	0.678446	0.729582	0.823125	0.432037	0.503038
gene:Solyc01g088820.2	9.21351	6.71233	7.22734	14.3942	11.0632	11.1109	6.00852	2.85351	4.64656
gene:Solyc01g088830.2	0.048419	0	0	0.092177	0.191774	0	0.557742	0	0
gene:Solyc01g089850.3	0	0	0.06919	0.31657	0.170343	0.141698	0.296886	0.331081	0.622213
gene:Solyc01g089855.1	0	0	0	0	0	0	0	0	0
gene:Solyc01g089860.2	12.9495	12.6243	16.6143	32.1852	24.4524	13.6964	17.5962	9.34374	8.08032
gene:Solyc01g089870.3	27.2379	28.4653	26.9054	11.9938	17.7049	16.088	24.7907	39.1589	34.6662
gene:Solyc01g089880.3	0	0.173438	0.146528	1.37884	2.40605	2.77102	0.419506	0.9337	0
gene:Solyc01g089890.3	0.454035	0.200013	0.668711	0.830268	1.38928	1.3838	1.06234	0.656157	0.643215
gene:Solyc01g089900.3	5.84443	6.96391	6.9947	5.89998	5.56506	4.7818	4.7752	6.00676	6.28312
gene:Solyc01g089903.1	0.562916	0.43276	0.437593	0.619482	0.308959	0.539619	0.905063	0.481043	0.491764
gene:Solyc01g089907.1	0	0.821374	1.14251	0	0.575433	0	1.20895	1.38123	0
gene:Solyc01g089910.3	0.065743	0	0.024816	0	0	0.040005	0.04828	0	0
gene:Solyc01g089920.3	0	0	0	0	0	0	0	0	0
gene:Solyc01g089930.2	0	0	0	0	0	0	0	0	0.248445
gene:Solyc01g089950.3	0.957568	0.51359	0.893502	0.62923	1.15693	0.467887	1.7842	0.836678	3.99607
gene:Solyc01g089960.3	0.827164	1.1835	0.545515	0.393118	0.945727	0.481161	0.130198	1.08914	0.272398
gene:Solyc01g089970.3	331.069	337.475	332.925	412.316	396.039	383.443	360.623	333.128	276.933
gene:Solyc01g089980.3	15.9987	14.1427	14.7137	20.2665	21.1035	15.2851	17.2125	16.5135	15.846
gene:Solyc01g089990.2	0	0	0	0.085843	0	0	0.053314	0	0
gene:Solyc01g090010.2	0	0	0	0	0	0	0	0	0
gene:Solyc01g090030.2	0	0	0	0	0	0	0.084797	0	0
gene:Solyc01g090040.3	0.984169	0.655504	0.743063	0.804667	1.26329	1.01218	1.72202	0.264006	2.09036
gene:Solyc01g090050.3	0.08554	0.081905	0.046029	0.099556	0.188013	0.054719	0	0.026988	0.05731
gene:Solyc01g090060.1	0	0	0	0	0	0	0	0	0
gene:Solyc01g090070.2	0	0	0	0	0	0	0	0	0.053532
gene:Solyc01g090100.2	0	0	0	0	0	0	0	0	0.060369
gene:Solyc01g090110.2	0	0	0	0	0	0	0	0	0
gene:Solyc01g090120.3	0.282958	0.08591	0.096451	0	0.079595	0.301319	1.03759	0	0.109147
gene:Solyc01g090130.2	0	0.21699	0	0	0	0	0	0	0
gene:Solyc01g090135.1	0	0	0	0	0.296372	0	0	0	0
gene:Solyc01g090140.2	0	0	0.065123	0.059415	0.049326	0.090726	0.188444	0.101828	0.150571
gene:Solyc01g090160.3	8.01965	6.7185	6.34325	3.51195	4.63218	3.22651	5.95288	3.21784	9.28656
gene:Solyc01g090170.3	21.5033	21.7327	20.7678	17.6487	17.4272	18.109	20.9695	21.9623	20.8013
gene:Solyc01g090180.3	0.511615	0.811369	0.293335	1.97921	4.44452	1.41278	1.82519	0.127076	0.099952
gene:Solyc01g090190.3	145.647	141.382	171.154	92.4833	112.795	135.632	89.0209	128.073	134.713
gene:Solyc01g090200.3	24.5719	25.3801	23.5605	26.3064	24.2531	31.0759	24.6531	20.4016	39.7468
gene:Solyc01g090210.3	0.562144	0.377144	2.30982	2.72099	2.17029	2.4386	1.0952	1.6423	0.386448
gene:Solyc01g090220.3	0	0	0.017831	0.027323	0	0.029414	0.036034	0.090662	0
gene:Solyc01g090225.1	18.925	20.5148	16.5837	11.2022	15.9075	11.6922	16.896	17.0706	28.1086
gene:Solyc01g090230.3	14.8244	12.8694	13.8254	14.6027	16.2201	17.2614	17.1634	15.6025	19.2626
gene:Solyc01g090240.3	0.075873	0.257929	0.103365	0.192112	0.160071	0.207379	0.905344	0.279539	0.146044
gene:Solyc01g090250.3	1.87309	1.29752	1.68153	1.00583	1.70259	1.47264	2.78432	0.856471	2.45308
gene:Solyc01g090260.4	2.45394	2.5522	2.29939	2.15915	2.90939	2.3487	4.15693	2.8784	4.07548
gene:Solyc01g090270.3	6.38391	4.57128	7.58093	7.25697	9.75592	4.16597	11.2999	4.49456	2.32657
gene:Solyc01g090280.3	9.04781	9.2711	9.00697	8.37758	8.33817	8.74531	8.41989	8.69379	8.35798
gene:Solyc01g090290.3	41.3084	45.3758	41.3291	37.335	34.7296	35.8215	37.8816	31.575	34.6745
gene:Solyc01g090300.2	0	0	0	0	0	0	0	0	0
gene:Solyc01g090310.2	0.641708	0.092046	0.622118	3.97964	1.78434	12.9979	0.333957	1.23499	0
gene:Solyc01g090320.3	0	0	0	0	0	0.198953	0	0	0
gene:Solyc01g090340.2	0	0	0	0	0	0	0	0	0
gene:Solyc01g090350.3	0	139.405	0	0	204.637	0.103808	0.111893	157.353	0
gene:Solyc01g090360.3	7.09958	125.366	0.420383	0.189115	209.917	8.62132	0	172.564	0.193524
gene:Solyc01g090370.2	0	0	0	0	0	0	0	0	0
gene:Solyc01g090380.3	12.5834	12.3561	10.0615	12.2603	13.191	11.7605	10.0374	6.91658	5.29186
gene:Solyc01g090390.1	1.2597	1.11123	1.06516	1.26137	1.51132	1.97906	1.43368	1.24733	0.864084
gene:Solyc01g090400.3	0.569778	0.528261	0.611497	0.901661	1.57175	0.729179	0.873793	0.600255	0.551325
gene:Solyc01g090410.3	1.64548	1.37514	1.69078	1.05527	1.50745	2.11774	0.830022	1.38428	1.19298
gene:Solyc01g090420.3	4.22888	4.0346	4.07381	3.172	3.8541	3.27739	4.3103	2.91802	4.06104
gene:Solyc01g090425.1	1.92389	2.47512	2.91845	2.08987	1.83205	1.87192	2.58271	1.78736	3.34652
gene:Solyc01g090430.3	6.51618	7.04302	6.96967	27.7273	13.5252	9.14926	22.2476	12.6232	5.4288
gene:Solyc01g090440.2	0	0.063252	0.07125	0.065991	0.263644	0.021128	0.382052	0.341035	0
gene:Solyc01g090450.3	14.7027	15.6487	12.8459	14.3011	13.8795	10.3596	15.2478	12.0789	17.5224
gene:Solyc01g090460.3	0.415515	0.762498	0.883042	0.052765	2.31927	0.076022	0.366578	1.87072	2.88333
gene:Solyc01g090470.3	32.7233	33.3707	34.446	26.2289	28.3628	26.638	31.2643	29.4993	32.3164
gene:Solyc01g090480.3	13.5113	12.7691	14.8728	20.1329	18.0663	10.9947	17.5555	14.1584	14.0627
gene:Solyc01g090500.3	6.70798	6.54443	6.71851	4.55762	4.92466	4.84134	5.03215	5.33507	6.95833
gene:Solyc01g090510.2	0.736812	0.986369	0.933205	1.29967	1.48123	0.940366	1.09756	1.2197	0.694424
gene:Solyc01g090515.1	0.660893	0.962148	1.68114	1.20702	1.64504	0.938447	0.998241	0.676592	0.665647
gene:Solyc01g090530.2	0.060229	0.082015	0.035823	0	0.041387	0	0	0	0
gene:Solyc01g090550.3	109.694	112.306	112.9	59.9916	73.3521	74.8796	81.589	86.3839	166.373
gene:Solyc01g090560.3	0.17149	0	0.25865	0.306646	0.087313	0.617769	0.715005	0.357723	0.098894
gene:Solyc01g090590.3	32.5088	35.8545	31.7308	21.1732	27.9958	17.8915	23.6449	36.0607	38.3581
gene:Solyc01g090610.3	0	0	0	0	0	0	0.651316	0	0
gene:Solyc01g090630.3	0.069796	0	0	0	0	0	0.04825	0	0
gene:Solyc01g090640.3	0.452503	0.386919	0.268665	0.889863	0.57511	0.320209	0.964718	0.359088	0.319291
gene:Solyc01g090645.1	0.293033	0.105701	0.142982	0.339669	0.218822	0.110025	0.281507	0.123791	0
gene:Solyc01g090660.3	0.027813	0	0	0	0	0	0	0	0
gene:Solyc01g090670.3	5.61769	6.51437	7.17906	5.49953	7.61878	6.44742	8.31515	6.19813	7.29731
gene:Solyc01g090680.3	8.36313	8.80328	12.3316	3.19795	8.86074	8.82819	2.62251	6.45449	8.9116
gene:Solyc01g090690.3	63.6523	62.4355	59.6446	65.7473	62.9749	60.6719	77.5584	58.1497	69.2803
gene:Solyc01g090700.3	52.4729	47.2094	56.0209	35.0274	41.9855	56.3537	31.5439	43.8048	53.8989
gene:Solyc01g090710.3	0.107115	0.122064	0	0.034544	0	0.03318	0.191465	0.044692	1.00286
gene:Solyc01g090720.3	8.95751	10.0925	11.9808	8.829	9.98937	7.96888	9.38718	11.2915	14.7121
gene:Solyc01g090730.3	0	0	0	0	0	0	0.063715	0	0
gene:Solyc01g090740.3	3.60817	3.27692	3.1861	5.43409	4.68815	7.62441	2.7358	2.76621	3.721
gene:Solyc01g090750.3	63.9143	69.3821	64.5518	64.8345	67.7973	58.916	74.9542	79.8009	111.626
gene:Solyc01g090760.3	0	0	0	0	6.07917	0	0	2.93138	0
gene:Solyc01g090770.3	7.29963	7.40868	7.8665	7.00859	7.14331	8.79775	7.71049	9.51244	7.30299
gene:Solyc01g090780.3	27.8653	27.9198	26.2234	19.3154	20.8989	21.6427	24.6851	26.9987	41.8114
gene:Solyc01g090790.3	0.225219	0.06424	0.252669	0.527128	0.804874	1.27474	0.733396	0.685587	0.061076
gene:Solyc01g090800.3	0	0	0	0	0	0	0	0	0
gene:Solyc01g090810.4	0.67181	0.175724	0.21293	0	0.476844	0.087069	3.19273	1.55784	2.73389
[truncated: 25,839 more rows]
