# Supplementary material for: Trichome regulator SlMIXTA‐like directly manipulates primary metabolism in tomato fruit
Source: Plant Biotechnol J. 2019 Jul 24;18(2):354–63. doi: 10.1111/pbi.13202 (PMC6953195; doi:10.1111/pbi.13202)
Supplement: Supplementary file 8 — Data S3 All sample metabolomics data. [file PBI-18-354-s006.xlsx]

## Sheet: Sheet1 
Supplementary Data 3. All sample_Metabolism data.
Index	Q1 (Da)	Q3 (Da)	Rt (min)	Molecular Weight (Da)	Ionization model	KEGG ID	Compounds	Class	mix01	mix02	mix03	mix04	MicroTom-1	MicroTom-2	MicroTom-3	SlMIXTA-like A1	SlMIXTA-like A2	SlMIXTA-like A3	SlMIXTA-like B1	SlMIXTA-like B2	SlMIXTA-like B3
pma0101	293.162	163.2	2.49	292.162	[M+H]+	-	N-Caffeoyl agmatine	Phenolamides	11900000	13400000	12600000	12700000	12500000	14000000	15200000	3630000	6220000	4410000	3570000	3780000	3470000
pma0461	277.216	93.1	8.49	276.216	[M+H]+	-	14,15-Dehydrocrepenynic acid	Lipids_Fatty acids	24700000	23200000	22900000	23400000	11300000	12600000	13700000	27200000	25600000	25900000	76900000	78700000	73500000
pma0825	503	255	5.25	502	[M+H]+	-	Chrysin O-malonylhexoside	Flavone	55100	41400	42700	36000	33900	31300	27900	69100	70400	83500	23600	26000	21900
pma0948	138.091	121.1	1.26	137.091	[M+H]+	-	Hydroxyphenethylamine	Others	73800000	61600000	59900000	57100000	46000000	50000000	55700000	17900000	17000000	18100000	30900000	30400000	30000000
pma1303	492.308	184	8.67	491.308	[M+H]+	-	LysoPC 16:2	Lipids_Glycerophospholipids	1500000	1700000	1620000	1610000	2930000	2760000	2760000	677000	789000	694000	806000	863000	1040000
pma2172	268	121	5.93	267	[M+H]+	-	Cinnamoyl tyramine	Tryptamine derivatives	187000	174000	179000	174000	135000	153000	149000	37900	26800	38600	85000	96000	104000
pma2987	142.1	83.1	0.62	141.1	[M+H]+	C00860	Histidinol	Others	26500000	23500000	23800000	24500000	16300000	16500000	16400000	28700000	29200000	36400000	30600000	30600000	30100000
pma3649	132.1	86.1	1	131.1	[M+H]+	C00430	5-Aminolevulinate	Organic acids	7290000	7330000	6690000	7510000	2010000	3200000	2130000	1340000	3510000	1330000	1700000	1760000	1060000
pma3724	369.1	177.1	3.42	368.1	[M+H]+	-	1-O-Feruloyl quinic acid	Quinate and its derivatives	6120000	6790000	6590000	6290000	984000	1310000	1490000	14800000	14100000	15200000	11300000	10800000	9960000
pma6270	258.2	104.2	0.79	258.2	Protonated	C00670	sn-Glycero-3-phosphocholine	Cholines	5110000	4390000	4180000	3800000	6320000	6030000	5400000	4830000	4960000	5470000	1310000	1070000	1590000
pma6281	145.06	101.06	0.75	146.06	[M-H]-	-	Methylglutaric acid	Organic acids	169000	168000	161000	170000	132000	149000	155000	149000	168000	148000	48400	61000	47900
pma6460	337	163.1	3.24	338	[M-H]-	-	5-O-p-Coumaroylquinic acid	Quinate and its derivatives	136000	123000	124000	119000	110000	124000	123000	19700	23900	22300	69100	69500	66900
pma6561	341	135	2.86	342	[M-H]-	-	Caffeic acid O-glucoside	Hydroxycinnamoyl derivatives	1950000	1930000	1820000	1820000	2190000	2290000	2260000	2530000	2740000	2520000	1170000	1200000	1140000
pma6599	207.1	85	3.33	206.1	[M+H]+	-	6-Hydroxymethylherniarin	Hydroxycinnamoyl derivatives	1650000	1700000	1780000	1640000	567000	620000	690000	1700000	1830000	1900000	1510000	1610000	1400000
pma6640	479.3	317.1	3.4	478.3	[M+H]+	-	Selgin 7-O-hexoside	Flavone	5610000	5340000	5600000	5190000	2670000	2840000	2950000	4880000	5160000	5000000	4550000	4340000	3900000
pmb0037	166.1	121.3	1.44	165.1	[M+H]+	C06199	Hordenine	Alkaloids	378000	393000	500000	316000	408000	335000	325000	300000	262000	296000	301000	354000	335000
pmb0069	122	105	2.25	121	[M+H]+	C09815	Benzamide	Others	7870000	7390000	7110000	7000000	5250000	5220000	4880000	4090000	4540000	4310000	5630000	5770000	5410000
pmb0115	225.1	121	3.58	224.1	[M+H]+	C02794	3-Hydroxykynurenine	Amino acid derivatives	122000	151000	154000	181000	73000	69500	91600	153000	190000	174000	161000	158000	135000
pmb0130	203	144	4.71	202	[M+H]+	-	N-Acetyl tryptamine	Phenolamides	141000	125000	129000	119000	107000	97200	98100	44300	46900	54500	77600	83200	83500
pmb0142	165.1	95.2	6.02	164.1	[M+H]+	C10945	Caffeic aldehyde	Hydroxycinnamoyl derivatives	3650000	3710000	3800000	3860000	3260000	3310000	3100000	1400000	1480000	1440000	3450000	3610000	3260000
pmb0159	696.4	355.2	7.58	695.4	[M+H]+	-	DGMG (18:2) isomer2	Lipids_Glycerolipids	18100	20600	17000	16700	9	7020	11800	16800	12000	15100	70400	75100	64100
pmb0160	353.3	261.1	7.58	352.3	[M+H]+	-	MAG (18:3) isomer5	Lipids_Glycerolipids	948000	920000	920000	854000	333000	351000	428000	768000	662000	691000	3480000	3350000	3320000
pmb0161	696.4	355.3	8.1	695.4	[M+H]+	-	DGMG (18:2) isomer1	Lipids_Glycerolipids	60400	73200	71300	67600	54800	34600	57400	49200	47600	43300	181000	188000	189000
pmb0163	696.4	355.4	8.1	695.4	[M+H]+	-	DGMG (18:2) isomer3	Lipids_Glycerolipids	60100	74400	71000	79800	45500	42000	59800	52700	43600	43100	193000	184000	214000
pmb0165	494.3	184.1	8.53	493.3	[M+H]+	-	LysoPC 16:1	Lipids_Glycerophospholipids	1770000	1720000	1650000	1600000	3680000	3560000	3550000	1850000	1790000	1920000	2580000	2540000	2770000
pmb0168	700.1	184.4	9.31	699.1	[M+H]+	-	PC 16:1/14:1	Lipids_Glycerophospholipids	1270000	1240000	1120000	1110000	704000	756000	717000	791000	942000	862000	661000	709000	759000
pmb0242	310	251	3.01	310	Protonated	C00933	Sinapoylcholine	Cholines	245000	212000	209000	238000	247000	273000	227000	120000	156000	188000	144000	152000	150000
pmb0247	137.3	94.2	2.94	136.3	[M+H]+	C00568	p-Aminobenzoate	Benzoic acid derivatives	22400000	22300000	22200000	22300000	5250000	5330000	5040000	32000000	33300000	32900000	70200000	71200000	68200000
pmb0287	351.4	334.3	7.47	350.4	[M+H]+	-	MAG (18:4) isomer2	Lipids_Glycerolipids	3310000	3350000	3340000	3270000	2770000	2630000	2600000	2780000	2860000	2870000	1500000	1510000	1490000
pmb0325	321.1	177.2	2.88	320.1	[M+H]+	-	N-Feruloyl spermidine	Phenolamides	491000	548000	536000	558000	180000	225000	192000	184000	181000	224000	1680000	1620000	1330000
pmb0374	136.1	118.9	1.81	135.1	[M+H]+	-	Aminopurine	Others	1320000	1210000	1040000	1180000	1040000	1110000	1040000	1130000	1230000	1250000	1370000	1410000	1190000
pmb0423	195.1	145.3	3.22	194.1	[M+H]+	-	Hydroxy-methoxycinnamate	Hydroxycinnamoyl derivatives	19500000	22200000	22000000	21200000	11400000	12300000	13500000	22000000	21900000	22200000	25200000	26200000	24300000
pmb0449	162.1	97.9	0.81	161.1	[M+H]+	C00956	2-Aminoadipic acid (L-Homoglutamic acid)	Amino acids	2000000	1770000	1840000	1500000	1970000	2070000	2310000	1800000	1740000	1920000	1370000	1270000	1290000
pmb0464	458.1	116.3	0.81	457.1	[M+H]+	-	Aspartic acid di-O-glucoside	Amino acid derivatives	542000	493000	816000	670000	349000	343000	301000	496000	377000	509000	289000	214000	245000
pmb0468	178	161	1.61	177	[M+H]+	C03145	N-formylmethionine	Amino acid derivatives	22500000	20600000	21000000	18200000	15600000	15100000	15000000	23300000	24700000	23100000	20500000	18000000	19100000
pmb0478	455.1	147.4	1.92	454.1	[M+H]+	-	Coumarin O-rutinoside	Hydroxycinnamoyl derivatives	164000	135000	138000	124000	61500	64800	67500	21300	22200	9	9	9	32800
pmb0490	235.1	146.8	2.36	234.1	[M+H]+	C18326	N-p-Coumaroyl putrescine	Phenolamides	5850000	5380000	5310000	5080000	5030000	5980000	5710000	735000	719000	794000	4110000	4030000	4710000
pmb0496	307.2	177.2	2.97	306.2	[M+H]+	C18325	N-Feruloyl agmatine	Phenolamides	1950000	2020000	1940000	1930000	1270000	1510000	1540000	858000	1620000	1100000	897000	996000	936000
pmb0498	337.2	207.3	3.06	336.2	[M+H]+	-	N-Sinapoyl agmatine	Phenolamides	19300000	20000000	20200000	19800000	10300000	12000000	11800000	24700000	24300000	22000000	12100000	13700000	16300000
pmb0504	469.1	177.4	2.23	468.1	[M+H]+	-	N-(4'-O-glycosyl)-feruloyl agmatine	Phenolamides	2250000	2020000	1960000	1930000	620000	687000	646000	2360000	2200000	2310000	5630000	5360000	5220000
pmb0505	235.1	147.2	2.38	234.1	[M+H]+	-	N'-p-Coumaroyl putrescine	Phenolamides	8940000	8380000	8280000	8030000	7620000	9070000	8810000	1070000	1060000	1290000	6240000	6330000	7150000
pmb0576	519	271	4.23	518	[M+H]+	-	Apigenin O-malonylhexoside	Flavone	1740000	1570000	1450000	1380000	776000	804000	815000	352000	256000	498000	387000	290000	371000
pmb0580	417.1	255.1	4.99	416.1	[M+H]+	-	Chrysin 5-O-glucoside (Toringin)	Flavone	136000	118000	125000	108000	127000	111000	125000	123000	119000	133000	77800	68600	65200
pmb0595	479.2	317.2	3.98	478.2	[M+H]+	-	Isorhamnetin 5-O-hexoside	Flavonol	2400000	2140000	1890000	1700000	2300000	2330000	2160000	2980000	2090000	3830000	2670000	2010000	2250000
pmb0607	463.2	301.1	4.29	462.2	[M+H]+	-	Chrysoeriol 7-O-hexoside	Flavone	2790000	2510000	2370000	2090000	5300000	5050000	4440000	4730000	3480000	6490000	1790000	1420000	1800000
pmb0615	789.1	626.8	2.43	788.1	[M+H]+	-	Hesperetin C-hexosyl-O-hexosyl-O-hexoside	Flavone C-glycosides	165000	186000	165000	125000	267000	236000	261000	233000	190000	234000	225000	193000	295000
pmb0618	627.1	465.1	2.83	626.1	[M+H]+	-	8-C-hexosyl-hesperetin O-hexoside	Flavone C-glycosides	3040000	3570000	3360000	3480000	4800000	4730000	4940000	4150000	3650000	4510000	3820000	3220000	3750000
pmb0631	581.1	515.4	3.17	580.1	[M+H]+	-	C-hexosyl-luteolin C-pentoside	Flavone C-glycosides	342000	349000	345000	339000	302000	315000	394000	383000	364000	467000	329000	357000	291000
pmb0639	757.2	595.2	3	756.2	[M+H]+	-	8-C-hexosyl-apigenin O-hexosyl-O-hexoside	Flavone C-glycosides	627000	687000	676000	662000	864000	801000	776000	866000	739000	880000	579000	473000	530000
pmb0669	465.1	303.2	3.7	464.1	[M+H]+	-	Hesperetin C-hexoside	Flavone C-glycosides	28400000	18000000	17300000	14700000	28100000	23300000	20000000	16100000	12300000	32500000	27500000	20600000	23900000
pmb0706	713.1	465.1	2.96	712.1	[M+H]+	-	Quercetin 5-O-malonylhexosyl-hexoside	Flavonol	154000	155000	157000	169000	307000	328000	274000	244000	226000	264000	168000	130000	191000
pmb0711	611.2	303.1	3.7	610.2	[M+H]+	-	Quercetin 7-O-rutinoside	Flavonol	1170000	1030000	1210000	1010000	1290000	1130000	1130000	1150000	859000	1330000	1310000	985000	1250000
pmb0749	369.1	177.2	2.31	368.1	[M+H]+	-	O-Feruloyl quinic acid	Quinate and its derivatives	1440000	1470000	1360000	1370000	958000	975000	959000	3820000	3590000	3460000	1490000	1600000	1430000
pmb0751	321.1	147.3	3.81	320.1	[M+H]+	-	5-O-p-Coumaroyl shikimic acid	Quinate and its derivatives	222000	213000	190000	166000	80800	70000	76700	28100	9	49800	179000	172000	163000
pmb0752	369.1	177.1	2.87	368.1	[M+H]+	C02572	3-O-Feruloyl quinic acid	Quinate and its derivatives	78200	65300	57600	45700	88100	51200	53000	59000	63000	62100	59000	58800	24000
pmb0771	314	177	4.89	313	[M+H]+	C02717	N-Feruloyl tyramine	Phenolamides	4140000	4540000	4330000	4290000	2250000	2320000	2440000	3700000	875000	2140000	7240000	10000000	7150000
pmb0774	177.2	160.3	1.63	176.2	[M+H]+	C17203	N-hydroxy tryptamine	Tryptamine derivatives	14900000	13800000	14100000	12200000	10600000	10400000	10300000	16000000	16600000	15600000	13500000	11800000	12400000
pmb0790	494.1	332.5	1.7	493.1	[M+H]+	-	Pyridoxine di-O-hexoside	Vitamins	449000	396000	193000	342000	9	155000	131000	383000	306000	518000	1140000	1020000	1100000
pmb0801	346	184.1	1.57	345	[M+H]+	-	4-Pyridoxic acid O-hexoside	Vitamins	4560000	4320000	4610000	4430000	5410000	5400000	5520000	2990000	3320000	3430000	4230000	3240000	3570000
pmb0812	127.1	81.2	2.81	126.1	[M+H]+	C02835	Imidazole-4-acetate	Indole derivatives	507000	468000	517000	530000	424000	494000	526000	570000	539000	522000	573000	687000	491000
pmb0818	206.1	147.5	2.37	205.1	[M+H]+	C05660	Methoxyindoleacetic acid	Indole derivatives	33800000	32600000	32700000	31400000	27300000	29100000	29000000	17400000	18600000	18500000	7230000	7500000	7160000
pmb0819	157	130	2.37	156	[M+H]+	C02938	3-Indoleacetonitrile	Indole derivatives	1250000	1560000	1650000	1470000	749000	867000	1080000	855000	955000	1090000	369000	394000	385000
pmb0829	98.9	80.9	1	97.9	[M+H]+	C00009	Phosphoric acid	Organic acids	12700000	9900000	11000000	7760000	20000000	22200000	26300000	11900000	12900000	13000000	13800000	10300000	10000000
pmb0848	494.3	184.2	7.86	493.3	[M+H]+	-	LysoPC 16:1 (2n isomer)	Lipids_Glycerophospholipids	9900000	9220000	8940000	8830000	11400000	10900000	10400000	8420000	9290000	9210000	18200000	19400000	17400000
pmb0852	520.3	502.2	8.41	519.3	[M+H]+	-	LysoPC 18:2	Lipids_Glycerophospholipids	888000	990000	911000	898000	1540000	1570000	1550000	663000	688000	675000	972000	1080000	1060000
pmb0854	518.3	459.3	8.77	517.3	[M+H]+	-	LysoPC 18:3	Lipids_Glycerophospholipids	111000000	114000000	108000000	96000000	487000000	444000000	467000000	66100000	62800000	63600000	169000000	173000000	258000000
pmb0855	496.3	184.2	8.78	495.3	[M+H]+	-	LysoPC 16:0	Lipids_Glycerophospholipids	590000	622000	559000	571000	3370000	2980000	3260000	359000	346000	371000	978000	1030000	1540000
pmb0856	480.5	339.2	8.85	479.5	[M+H]+	-	LysoPE 18:1 (2n isomer)	Lipids_Glycerophospholipids	18000000	17200000	16600000	17200000	23300000	21200000	19700000	22900000	22300000	23300000	42200000	43400000	43300000
pmb0859	522.4	184	8.89	521.4	[M+H]+	-	LysoPC 18:1 (2n isomer)	Lipids_Glycerophospholipids	859000	1010000	973000	954000	1170000	1090000	1100000	1410000	1400000	1420000	2130000	2200000	2240000
pmb0863	492.3	184	7.31	491.3	[M+H]+	-	LysoPC 16:2 (2n isomer)	Lipids_Glycerophospholipids	2720000	2610000	2500000	2460000	3240000	3080000	2920000	2360000	2620000	2590000	3480000	3710000	3420000
pmb0864	426.3	285.2	7.67	425.3	[M+H]+	-	LysoPE 14:0	Lipids_Glycerophospholipids	1310000	1220000	1190000	1140000	5350000	4550000	4550000	930000	1000000	1000000	1440000	1530000	1780000
pmb0865	518.2	184.1	7.7	517.2	[M+H]+	-	LysoPC 18:3 (2n isomer)	Lipids_Glycerophospholipids	1410000	1470000	1440000	1380000	1210000	1180000	1170000	1260000	1420000	1390000	2030000	2130000	2030000
pmb0866	468.1	184.4	7.71	467.1	[M+H]+	-	LysoPC 14:0	Lipids_Glycerophospholipids	1450000	1250000	1220000	1120000	3000000	2800000	2690000	725000	770000	805000	1390000	1540000	1450000
pmb0873	520	184.5	8.23	519	[M+H]+	-	LysoPC 18:2 (2n isomer)	Lipids_Glycerophospholipids	631000	615000	583000	574000	748000	727000	705000	525000	552000	579000	807000	808000	815000
pmb0874	478.6	460.6	8.36	477.6	[M+H]+	-	LysoPE 18:2 (2n isomer)	Lipids_Glycerophospholipids	8320000	8570000	8740000	8780000	13700000	13000000	12900000	6470000	6980000	7190000	9200000	9290000	9090000
pmb0876	454.2	313.3	8.73	453.2	[M+H]+	-	LysoPE 16:0	Lipids_Glycerophospholipids	900000	810000	728000	752000	8040000	6690000	5810000	787000	784000	846000	1490000	1540000	2710000
pmb0877	480.1	339.9	8.85	479.1	[M+H]+	-	LysoPE 18:1	Lipids_Glycerophospholipids	1050000	897000	880000	877000	1300000	1170000	1040000	1200000	1170000	1270000	2260000	2330000	2220000
pmb0882	522.1	504.2	9.04	521.1	[M+H]+	-	LysoPC 18:1	Lipids_Glycerophospholipids	7840000	7590000	7270000	7000000	14000000	13600000	13400000	7150000	7090000	7320000	12000000	13400000	12600000
pmb0883	482.1	341.7	9.84	481.1	[M+H]+	-	LysoPE 18:0	Lipids_Glycerophospholipids	220000	157000	148000	152000	2720000	1970000	1530000	206000	211000	239000	330000	328000	664000
pmb0885	291	190.9	6.69	290	[M+H]+	-	4-oxo-9Z,11Z,13E,15E-octadecatetraenoic acid	Lipids_Fatty acids	119000	117000	121000	111000	99100	106000	101000	62600	60600	61000	129000	137000	123000
pmb0890	355.1	263.3	10.51	354.1	[M+H]+	-	MAG (18:2)	Lipids_Glycerolipids	8370000	6310000	5750000	7240000	15700000	12900000	15700000	3540000	4090000	5220000	5850000	5840000	6030000
pmb0896	265.1	177.5	2.35	264.1	[M+H]+	-	N'-Feruloyl putrescine	Phenolamides	6500000	6320000	6110000	5750000	1410000	1560000	1610000	7090000	6850000	7250000	21900000	22700000	21200000
pmb0907	265.1	177.1	2.35	264.1	[M+H]+	C10497	N-Feruloyl putrescine	Phenolamides	19300000	18700000	18500000	17100000	3980000	4770000	4940000	21700000	21500000	23800000	66400000	67800000	63600000
pmb0952	265.1	122.1	0.78	264.1	[M+H]+	C00378	Thiamine	Vitamins	3770000	4050000	4030000	4880000	509000	526000	624000	14400000	14600000	15600000	2650000	3120000	3060000
pmb0964	366.2	204.1	0.8	365.2	[M+H]+	-	iP7G	Nucleotide and its derivates	1870000	1710000	2010000	1730000	2220000	2130000	2030000	1470000	1330000	1630000	732000	634000	456000
pmb1240	503.2	311.1	3.78	502.2	[M+H]+	-	Phellodensin F	Others	498000	352000	369000	267000	227000	221000	210000	234000	284000	416000	553000	427000	403000
pmb1318	457.2	209.2	4.49	456.2	[M+H]+	-	8-Methyl-2-oxo-4-phenyl-2H-chromen-7-yl 4-(hexyloxy)benzoate	Benzoic acid derivatives	5900000	5470000	5630000	4640000	5240000	5500000	5410000	3270000	2920000	3720000	5780000	5620000	5170000
pmb1452	275.1	213.2	6.17	274.1	[M+H]+	-	N-Lauryldiethanolamine	Others	853000	870000	853000	832000	956000	883000	851000	660000	917000	662000	1090000	1070000	1080000
pmb1562	351	146.9	7.78	350	[M+H]+	-	MAG (18:4) isomer3	Lipids_Glycerolipids	340000	297000	321000	301000	261000	287000	297000	607000	510000	523000	509000	522000	457000
pmb1587	207.2	165.2	8.38	206.2	[M+H]+	-	4-Hydroxy-3,5-diisopropylbenzaldehyde	Benzoic acid derivatives	122000	107000	133000	122000	72700	56800	58900	44200	26400	35600	73600	77400	81000
pmb1626	534.4	263.3	9.2	533.4	[M+H]+	-	MGMG (18:2) isomer1	Lipids_Glycerolipids	124000	127000	138000	150000	63800	58500	84400	65900	68300	60900	516000	580000	522000
pmb1650	279.2	149.4	9.7	278.2	[M+H]+	-	Octadeca-11E,13E,15Z-trienoic acid	Lipids_Fatty acids	1800000	1730000	1710000	1810000	2390000	1840000	1700000	1430000	1430000	1290000	2020000	1880000	1650000
pmb1652	149	121	9.7	148	[M+H]+	-	Phthalic anhydride	Others	3860000	3700000	3590000	3900000	5060000	3910000	3740000	3170000	3030000	2660000	4290000	3690000	3370000
pmb1656	353.1	335.1	9.89	352.1	[M+H]+	-	MAG (18:3) isomer4	Lipids_Glycerolipids	299000	214000	213000	219000	273000	238000	293000	274000	333000	410000	396000	374000	344000
pmb2211	343.1	240.7	6.57	342.1	[M+H]+	-	Cocamidopropyl betaine	Others	4920000	4740000	4720000	4490000	5100000	4680000	5340000	2160000	2110000	2090000	3050000	4750000	3330000
pmb2222	319.1	283.7	7.05	318.1	[M+H]+	-	Phytocassane C	Terpenoids	2830000	2590000	2440000	2350000	10800000	8760000	7420000	3920000	3400000	3990000	4950000	4760000	8690000
pmb2251	694.1	353.7	7.58	693.1	[M+H]+	-	DGMG (18:1)	Lipids_Glycerolipids	205000	243000	260000	264000	89300	99000	125000	211000	169000	168000	1050000	1040000	892000
pmb2319	482.3	184.1	8.23	481.3	[M+H]+	-	LysoPC 15:0	Lipids_Glycerophospholipids	1700000	1570000	1530000	1490000	3920000	3610000	3930000	718000	765000	759000	2620000	2650000	3180000
pmb2383	534.1	337.7	9.03	533.1	[M+H]+	-	MGMG (18:2) isomer2	Lipids_Glycerolipids	144000	140000	141000	149000	59900	39100	59100	70500	56800	63000	604000	701000	598000
pmb2388	524.1	184	8.89	523.1	[M+H]+	-	LysoPC 18:0 (2n isomer)	Lipids_Glycerophospholipids	2340000	2340000	2240000	2180000	2810000	2600000	2690000	3220000	3040000	3190000	5290000	5170000	5170000
pmb2406	510.1	184.4	9.32	509.1	[M+H]+	-	LysoPC 17:0	Lipids_Glycerophospholipids	1130000	969000	828000	844000	12000000	10600000	10100000	580000	572000	606000	1770000	1760000	3270000
pmb2444	353.2	261.3	10.05	352.2	[M+H]+	-	MAG (18:3) isomer1	Lipids_Glycerolipids	47800000	33900000	33900000	36100000	61500000	51400000	57200000	46400000	55000000	67000000	44000000	41200000	39900000
pmb2467	279.2	95.1	10.6	278.2	[M+H]+	C06427	α-Linolenic acid	Lipids_Fatty acids	6570000	5360000	5220000	7000000	8990000	8030000	9380000	9000000	11500000	12900000	6530000	6110000	7150000
pmb2497	197	153	0.7	198	[M-H]-	C05584	4-Hydroxy-3-methoxymandelate	Organic acids	51800	63600	59900	62800	93700	93900	94000	54600	53200	57400	9	9	9
pmb2507	213.1	97	0.79	214.1	[M-H]-	C00672	2-Deoxyribose 1-phosphate	Carbohydrates	412000	413000	379000	444000	418000	408000	493000	515000	629000	591000	224000	239000	192000
pmb2561	190.1	84	2.35	191.1	[M-H]-	C02712	N-Acetylmethionine	Amino acid derivatives	373000	363000	351000	345000	348000	372000	356000	320000	315000	312000	577000	549000	524000
pmb2591	245	203.2	3.87	246	[M-H]-	C03137	Acetyl tryptophan	Amino acid derivatives	17500000	18800000	19800000	20700000	18800000	21300000	18900000	3470000	4240000	3750000	43800000	42600000	44700000
pmb2620	207.1	133.1	5.43	208.1	[M-H]-	-	3,4-Dimethoxycinnamic acid	Hydroxycinnamoyl derivatives	54800	67500	67000	70500	67600	82200	137000	15000	14000	18300	328000	321000	264000
pmb2640	199	181	9.63	200	[M-H]-	C02679	Lauric acid (C12:0)	Lipids_Fatty acids	7890	10200	9880	10400	11200	10500	10300	7850	6600	6400	9840	10100	8300
pmb2643	225	207	10.03	226	[M-H]-	C08322	Myristoleic acid (C14:1)	Lipids_Fatty acids	7580	6460	9760	6660	13500	12300	11200	6780	9010	5580	14600	11100	5930
pmb2653	649.1	145	0.78	650.1	[M-H]-	-	D(+)-Melezitose O-rhamnoside	Carbohydrates	268000	258000	258000	279000	164000	225000	279000	92200	111000	133000	20500	28100	32900
pmb2654	460.1	117.9	0.78	461.1	[M-H]-	-	Anthranilate O-hexosyl-O-hexoside	Benzoic acid derivatives	153000	154000	181000	158000	125000	111000	115000	97100	94300	85900	77900	79300	90400
pmb2657	289.1	97.1	0.71	290.1	[M-H]-	C03406	Argininosuccinate	Organic acids	173000	177000	193000	188000	173000	148000	148000	292000	297000	287000	256000	225000	244000
pmb2684	328.1	134.2	1.82	329.1	[M-H]-	C00575	Cyclic AMP	Nucleotide and its derivates	1120000	1060000	1070000	1030000	971000	945000	1020000	1430000	1340000	1390000	1750000	1860000	1710000
pmb2723	485.1	323.2	3.48	486.1	[M-H]-	-	4-hydroxycoumarin di-glucoside	Coumarins	21400	25100	19500	18000	28500	32600	26700	9	9	9	9	11800	14700
pmb2778	295	277.3	8.95	296	[M-H]-	-	9,10-EODE	Lipids_Fatty acids	14800000	16000000	16100000	16200000	12900000	14700000	16100000	13000000	10500000	10700000	58700000	57700000	53000000
pmb2786	293	275	8.4	294	[M-H]-	-	9-HOTrE	Lipids_Fatty acids	885000	988000	967000	947000	273000	337000	391000	537000	488000	486000	4570000	4690000	3790000
pmb2787	293.2	275.1	9.18	294.2	[M-H]-	C14766	9-KODE	Lipids_Fatty acids	147000	155000	157000	155000	194000	241000	281000	113000	121000	133000	275000	294000	288000
pmb2790	309.1	291.3	8.53	310.43	[M-H]-	-	13-HpOTrE(r)	Lipids_Fatty acids	1570000	1640000	1610000	1590000	1400000	1460000	1660000	890000	791000	834000	11500000	12200000	12100000
pmb2791	309.1	209.1	7.53	310.1	[M-H]-	-	9-HpOTrE	Lipids_Fatty acids	124000	137000	131000	131000	124000	145000	152000	220000	224000	203000	255000	256000	210000
pmb2792	293	193.1	7.8	294	[M-H]-	-	13-HOTrE(r)	Lipids_Fatty acids	194000	218000	213000	211000	182000	164000	134000	191000	230000	157000	420000	303000	170000
pmb2795	177	145	5.49	178	[M-H]-	-	4-Methoxycinnamic acid	Hydroxycinnamoyl derivatives	32700	36700	33800	35800	23100	24500	23000	5940	6530	6200	36200	34300	29800
pmb2799	295	195.2	9.73	296	[M-H]-	-	12,13-EODE	Lipids_Fatty acids	230000	254000	254000	241000	492000	519000	631000	92100	89600	108000	55800	57900	58600
pmb2804	311.1	171.3	7.85	312.1	[M-H]-	C04717	13-HPODE	Lipids_Fatty acids	14800000	15800000	14900000	15500000	733000	830000	827000	1730000	1220000	1270000	82100000	82500000	77300000
pmb2831	315.1	153.1	2.45	316.1	[M-H]-	-	Protocatechuic acid O-glucoside	Catechin derivatives	86900	77000	73200	68300	25900	28400	22300	43000	48900	45100	24300	20700	24300
pmb2855	307	145	0.78	308	[M-H]-	-	L-Glutamine O-hexside	Amino acid derivatives	5530000	5700000	5040000	6070000	3420000	6200000	8860000	1440000	1800000	1600000	97400	98300	87600
pmb2857	308.1	146.1	0.8	309.1	[M-H]-	-	L-Glutamic acid O-glucoside	Amino acid derivatives	4250000	4320000	3720000	4520000	1340000	2140000	3100000	609000	661000	584000	131000	141000	129000
pmb2871	315.1	153	1.82	316.1	[M-H]-	-	2,5-dihydroxy benzoic acid O-hexside	Benzoic acid derivatives	8430000	7930000	8170000	8000000	13400000	13800000	12900000	9280000	10600000	9240000	6640000	6750000	6240000
pmb2928	331	313.1	1.97	332	[M-H]-	-	Gallic acid O-Hexoside	Benzoic acid derivatives	98400	103000	102000	89800	37300	46500	39900	56300	68900	66000	145000	135000	138000
pmb2933	311.1	149.1	2.1	312.1	[M-H]-	-	Caftaric acid	Hydroxycinnamoyl derivatives	69600	62100	59100	59300	40300	48600	38500	90100	89900	87000	59800	60200	54300
pmb2938	353.1	100.9	3	354.1	[M-H]-	-	4-O-Caffeoyl quinic acid (criptochlorogenic acid)	Quinate and its derivatives	99200	95600	85100	82300	154000	184000	174000	64500	61500	63400	45000	55500	47400
pmb2940	385.1	205	3.23	386.1	[M-H]-	-	1-O-beta-D-Glucopyranosyl sinapate	Hydroxycinnamoyl derivatives	1160000	1190000	1130000	1180000	1090000	1120000	1120000	1280000	1450000	1200000	767000	751000	708000
pmb2979	549.2	387.1	3.91	550.2	[M-H]-	-	Hesperetin O-malonylhexoside	Flavanone	1930000	2300000	2240000	2200000	5070000	4990000	4610000	1540000	1360000	1410000	1020000	846000	1040000
pmb3000	503.1	341.1	3.95	504.1	[M-H]-	-	Chrysoeriol O-acetylhexoside	Flavone	18800	23100	19400	21700	37200	34600	29200	15700	19700	15900	31000	23100	28500
pmb3002	607.1	299	3.68	608.1	[M-H]-	-	Chrysoeriol 7-O-rutinoside	Flavone	13600000	9530000	9410000	9890000	10700000	9290000	8350000	8750000	7660000	9320000	11300000	9750000	10700000
pmb3006	431.1	269.1	4.05	432.1	[M-H]-	C04608	Apigenin 7-O-glucoside (Cosmosiin)	Flavone	3650000	3790000	3900000	3700000	4390000	4780000	4340000	2940000	2550000	2930000	6190000	4880000	5830000
pmb3023	449.1	287	3.19	450.1	[M-H]-	-	Eriodictyol C-hexoside	Flavone C-glycosides	510000	470000	451000	430000	561000	644000	679000	73800	91300	107000	86900	57500	82800
pmb3026	505.1	301.2	3.65	506.1	[M-H]-	-	Quercetin O-acetylhexoside	Flavonol	57700	63200	62700	52900	145000	191000	156000	62500	64300	67900	39600	35700	35600
pmb3058	369	191	2.06	370	[M-H]-	-	Quinic acid O-glucuronic acid	Quinate and its derivatives	80100	44700	40400	37800	58600	85900	78600	26500	23000	25600	32900	39300	41000
pmb3064	499.2	163.2	2.5	500.2	[M-H]-	-	3-O-p-coumaroyl quinic acid O-hexoside	Quinate and its derivatives	104000	73800	67100	66900	79000	84700	69400	56700	51200	50600	80700	72900	78400
pmb3066	481.1	319.2	2.5	482.1	[M-H]-	-	5-O-p-coumaroyl shikimic acid O-hexoside	Quinate and its derivatives	96700	95200	93800	88600	62300	76900	81400	69800	80300	71300	87800	74000	80300
pmb3074	337.1	191.1	3.23	338.1	[M-H]-	-	3-O-p-Coumaroyl quinic acid	Quinate and its derivatives	4140000	3980000	3900000	3720000	3690000	3760000	3810000	526000	542000	515000	1540000	1490000	1490000
pmb3093	351.1	105.1	2.36	352.1	[M-H]-	-	6,7-dihydroxycoumarin 7-O-quinic acid	Coumarins	612000	520000	515000	490000	625000	553000	556000	521000	547000	623000	262000	284000	253000
pmb3094	703.4	351.1	2.33	704.4	[M-H]-	-	Esculetin O-quinacyl esculetin O-quinic acid	Coumarins	79900	75800	66400	68100	44200	47300	47600	69200	76700	86700	39000	45800	34000
pmb3099	153	125	1.55	154	[M-H]-	C06608	Diethyl phosphate	Organic acids	1100000	1020000	989000	998000	247000	559000	525000	1980000	2700000	1950000	2980000	1290000	1910000
pmb3101	175.1	115	2.74	176.1	[M-H]-	C02504	2-Isopropylmalate	Organic acids	3910000	3930000	3820000	3800000	2780000	2910000	2830000	7080000	7040000	6820000	5810000	5830000	5700000
pmb3107	359.1	182.1	2.25	360.1	[M-H]-	-	Syringic acid O-glucoside	Benzoic acid derivatives	266000	258000	258000	242000	291000	291000	288000	211000	176000	167000	272000	277000	293000
pmb3110	167	108	3.35	168	[M-H]-	C06672	Vanillic acid	Hydroxycinnamoyl derivatives	91300	92100	95800	99500	30900	38600	34000	76700	62900	60900	493000	485000	448000
pmb3894	329.1	229.1	5.89	330.1	[M-H]-	-	Di-O-methylquercetin	Flavonol	3090000	3330000	3230000	3190000	1130000	1180000	1230000	1870000	1510000	1550000	19400000	19100000	17400000
pmc0066	333.052	137.05	0.72	332.052	[M+H]+	C06196	2'-Deoxyinosine-5'-monophosphate	Nucleotide and its derivates	136000	101000	112000	111000	196000	179000	134000	172000	158000	203000	888000	810000	790000
pmc0274	167.1	121.1	1.92	166.1	[M+H]+	C16614	6-Methylmercaptopurine	Nucleotide and its derivates	17200000	16500000	17900000	16900000	10500000	11200000	10600000	10900000	11400000	11600000	7200000	6590000	6700000
pmc0281	400.2	136.11	1.95	399.2	[M+H]+	-	Adenosine O-ribose	Nucleotide and its derivates	4770000	4680000	4960000	4410000	3440000	4150000	4350000	1630000	1420000	1470000	1580000	1540000	1580000
pmc0960	544.4	485.2	8.89	543.4	[M+H]+	-	LysoPC 20:4	Lipids_Glycerophospholipids	26900000	31100000	30700000	26300000	43300000	36200000	36700000	44300000	40800000	41300000	60200000	61900000	63600000
pmc1990	299.1	223.1	6.76	300.1	[M-H]-	-	4'-Hydroxy-5,7-dimethoxyflavanone	Flavanone	221000	260000	276000	249000	25700	25400	25600	31100	18400	33500	45800	43800	30000
pmd0046	451	289	3.86	450.393	[M+H]+	-	Eriodictyol 7-O-glucoside	-	1980000	1280000	1320000	1010000	1870000	1710000	1600000	938000	956000	2770000	1880000	994000	1740000
pmd0130	468.3	184	7.73	467.3	[M+H]+	-	LysoPC 14:0 (2n isomer)	Lipids_Glycerophospholipids	3450000	3150000	3070000	2920000	7420000	7170000	7050000	1860000	1950000	1970000	3540000	3900000	3790000
pmd0132	496.33	184	8.78	495.33	[M+H]+	-	LysoPC 16:0 (2n isomer)	Lipids_Glycerophospholipids	639000	649000	599000	608000	3690000	3280000	3560000	382000	380000	395000	1070000	1120000	1680000
pmd0136	524.36	184	9.89	523.36	[M+H]+	-	LysoPC 18:0	Lipids_Glycerophospholipids	10200000	10200000	9400000	9650000	179000000	161000000	146000000	8380000	7950000	8210000	21400000	24300000	47000000
pmd0144	550.37	184	9.98	549.37	[M+H]+	-	LysoPC 20:1 (2n isomer)	Lipids_Glycerophospholipids	822000	929000	905000	905000	1590000	1480000	1490000	917000	937000	910000	1180000	1240000	1260000
pmd0145	550.37	184.1	9.98	549.37	[M+H]+	-	LysoPC 20:1	Lipids_Glycerophospholipids	793000	927000	877000	903000	1580000	1520000	1560000	923000	931000	914000	1190000	1250000	1250000
pmd0146	548.36	184	9.17	547.36	[M+H]+	-	LysoPC 20:2 (2n isomer)	Lipids_Glycerophospholipids	1970000	2120000	2030000	1930000	3000000	3000000	3170000	1880000	1710000	1850000	3080000	2890000	3020000
pmd0158	424.2	227.2	7.68	425.2	[M-H]-	-	LysoPE 14:0 (2n isomer)	Lipids_Glycerophospholipids	357000	397000	377000	388000	1660000	1470000	1510000	284000	276000	272000	595000	618000	745000
pmd0160	452.3	255.2	8.73	453.3	[M-H]-	-	LysoPE 16:0 (2n isomer)	Lipids_Glycerophospholipids	18500000	19600000	18500000	18100000	221000000	179000000	165000000	17600000	16700000	17000000	40300000	41800000	78100000
pme0001	609.2	301	3.69	610.19	[M-H]-	C09806	Hesperetin 7-O-neohesperidoside (Neohesperidin)	Flavanone	135000000	150000000	148000000	134000000	147000000	147000000	140000000	143000000	119000000	131000000	155000000	143000000	162000000
pme0004	190.1	127	0.84	189.111	[M+H]+	C02427	L-Homocitrulline	Amino acids	1670000	1540000	1760000	1620000	1540000	1550000	1640000	1700000	1760000	1910000	698000	618000	657000
pme0005	121	94	1.22	120.044	[M+H]+	C15587	Purine	Nucleotide and its derivates	38100000	33900000	32700000	31800000	23600000	26600000	28200000	8790000	8760000	9380000	16800000	15900000	16200000
pme0007	174.1	131.1	0.77	175.096	[M-H]-	C00327	L-Citrulline	Amino acids	490000	511000	460000	510000	440000	473000	490000	311000	341000	341000	346000	419000	325000
pme0013	146.1	102	0.74	147.053	[M-H]-	C00025	L-Glutamic acid	Amino acids	48100000	48900000	47600000	47600000	11700000	12800000	13000000	13300000	13600000	12700000	31200000	33800000	31700000
pme0025	209.1	146	1.92	208.085	[M+H]+	C00328	L-Kynurenine	Amino acid derivatives	1780000	1690000	1770000	1620000	1650000	1580000	1210000	829000	855000	868000	1080000	952000	980000
pme0033	137	119	1.15	136.038	[M+H]+	C00262	Hypoxanthine	Nucleotide and its derivates	1410000	1330000	1260000	1170000	1300000	1410000	1620000	634000	573000	642000	708000	713000	835000
pme0042	173.1	131.1	0.74	174.112	[M-H]-	C00062	L-(+)-Arginine	Amino acids	678000	741000	689000	708000	494000	563000	561000	477000	472000	460000	499000	546000	513000
pme0056	145.1	101	2.55	146.058	[M-H]-	-	2,3-dimethylsuccinic acid	Amino acid derivatives	466000	444000	430000	440000	346000	387000	367000	454000	445000	444000	421000	459000	387000
pme0067	118.1	101	0.84	117.11	[M+H]+	C00581	Guanidineacetic acid	Amino acid derivatives	1770000	1620000	1860000	1770000	1020000	957000	877000	1270000	1280000	1360000	1860000	1780000	1670000
pme0075	188.1	128	1.17	189.064	[M-H]-	C00624	N-Acetyl-L-glutamic acid	Amino acid derivatives	108000	131000	129000	118000	88500	100000	98300	50500	56800	45300	59700	69600	53100
pme0088	285	151	4.99	286	[M-H]-	C01514	Luteolin	Flavone	443000	470000	471000	434000	673000	602000	567000	341000	192000	272000	302000	253000	372000
pme0108	126.1	109	1.17	125.059	[M+H]+	C02376	5-Methylcytosine	Nucleotide and its derivates	4280000	3800000	3680000	3400000	3510000	3480000	3570000	3610000	3460000	3610000	2540000	2380000	2670000
pme0109	212.2	166	1.16	211.084	[M+H]+	C07194	(-)-3-(3,4-Dihydroxyphenyl)-2-methylalanine	Amino acid derivatives	348000	430000	368000	529000	74500	115000	174000	300000	208000	254000	105000	117000	126000
pme0113	251.3	84	1.1	250.062	[M+H]+	C00669	γ-Glu-Cys	Amino acid derivatives	3220000	3460000	3660000	2440000	3750000	3820000	4710000	1950000	2440000	2280000	9	9	9
pme0120	118.2	101	0.84	117.079	[M+H]+	C00431	5-Aminovaleric acid	Amino acid derivatives	1500000	1450000	1810000	1710000	848000	827000	760000	1120000	1110000	1160000	1750000	1480000	1520000
pme0128	159.2	88	0.76	160.085	[M-H]-	C00993	D-Alanyl-D-Alanine	Amino acid derivatives	41900	43900	45500	43000	49800	48300	57500	56400	50000	53700	187000	199000	177000
pme0137	187.2	125	1.18	188.08	[M-H]-	-	Nα-Acetyl-L-glutamine	Amino acid derivatives	222000	266000	227000	269000	191000	232000	254000	232000	231000	220000	147000	215000	136000
pme0151	115	98.2	1.22	114.043	[M+H]+	C00429	Dihydrouracil	Nucleotide and its derivates	107000	104000	110000	99200	135000	140000	172000	9	9	130000	170000	136000	178000
pme0162	120.1	74.1	0.86	105.09	[M+H]+	C00263	L-Homoserine	Amino acids	13800000	10400000	11500000	9990000	9200000	9220000	10100000	7770000	8470000	8870000	8330000	6600000	7480000
pme0163	335.1	123	0.8	334.057	[M+H]+	C00455	β-Nicotinamide mononucleotide	Nucleotide and its derivates	6520000	5720000	8130000	6530000	8270000	7790000	9090000	8710000	7090000	8210000	11600000	10400000	11100000
pme0171	158.1	74	2.84	159.089	[M-H]-	-	N-Isovaleroylglycine	Amino acid derivatives	13100	13000	11800	14800	17000	22600	22400	9	9	9	6390	5190	9
pme0183	152.1	135	0.86	151.049	[M+H]+	-	2-Hydroxy-6-aminopurine	Nucleotide and its derivates	9440000	8790000	9920000	10200000	7950000	9190000	7090000	8630000	11100000	8830000	13600000	12500000	10900000
pme0190	187.1	130	1.89	188.116	[M-H]-	C02155	N-Glycyl-L-leucine	Amino acid derivatives	415000	383000	356000	377000	22700	27200	27300	104000	71400	70500	2070000	2280000	1960000
pme0199	301.043	151	5.11	302.043	[M-H]-	C00389	Quercetin	Flavonol	2060000	2520000	2510000	2430000	3020000	3230000	3200000	753000	310000	500000	810000	762000	1300000
pme0200	287.048	153	5.72	286.048	[M+H]+	C05903	Kaempferol	Flavonol	664000	690000	669000	612000	938000	927000	944000	203000	135000	226000	482000	444000	701000
pme0202	611.153	303	3.7	610.153	[M+H]+	C05625	Quercetin 3-O-rutinoside (Rutin)	Flavonol	16700000	15900000	17100000	16300000	17400000	16900000	16100000	15700000	12500000	18100000	18500000	15200000	17800000
pme0234	190.043	144	2.7	189.043	[M+H]+	C01717	Kynurenic acid	Organic acids	367000	373000	362000	349000	763000	702000	628000	58700	73300	51600	110000	9	9
pme0238	113.016	95	2.15	112.016	[M+H]+	-	2–furanoic acid	Organic acids	1150000	985000	984000	1060000	1170000	1090000	1070000	1110000	954000	984000	720000	702000	651000
pme0245	145.058	101	2.56	146.058	[M-H]-	C06104	Adipic acid	Organic acids	439000	422000	453000	411000	369000	351000	346000	452000	440000	458000	390000	457000	381000
pme0248	132.058	86	0.97	131.13	[M+H]+	C01157	trans-4-Hydroxy-L-proline	Amino acid derivatives	9620000	8730000	8420000	8920000	2890000	4360000	2890000	1880000	4440000	1600000	2250000	2240000	1390000
pme0250	187.105	125	4.46	188.105	[M-H]-	C08261	Azelaic Acid	Organic acids	1550000	1700000	1740000	1850000	1610000	1480000	1450000	939000	1120000	895000	4770000	5040000	3980000
pme0256	151.033	151	1.19	152.033	[M-H]-	C00385	Xanthine	Nucleotide and its derivates	58100	93700	67600	80400	24100	40200	36300	31200	9	33800	173000	188000	141000
pme0264	243.09	127	1.98	242.09	[M+H]+	C00214	Thymidine	Nucleotide and its derivates	1320000	1260000	1340000	1200000	2580000	2370000	2140000	563000	598000	595000	605000	583000	581000
pme0267	131.042	87	2.12	132.042	[M-H]-	-	2-Methylsuccinic acid	Organic acids	3520000	3560000	3410000	3390000	3100000	3300000	3340000	4290000	4190000	4200000	2790000	2800000	2680000
pme0274	132.095	69	1.21	131.095	[M+H]+	C02378	6-Aminocaproic acid	Organic acids	2660000	2310000	2490000	2090000	1290000	1450000	1560000	1300000	1210000	1470000	644000	581000	622000
pme0279	189.095	171	0.78	190.095	[M-H]-	C00666	2,6-Diaminooimelic acid	Amino acid derivatives	2370000	2340000	2100000	2290000	2090000	2440000	2460000	1990000	1890000	1900000	1470000	1550000	1330000
pme0281	165.027	121	2.95	166.027	[M-H]-	C06337	Terephthalic acid	Organic acids	1600000	1560000	1510000	1540000	1430000	1460000	1390000	1280000	1350000	1130000	1860000	1660000	1560000
pme0282	165.027	77	2.95	166.027	[M-H]-	C01606	Phthalic acid	Organic acids	154000	156000	148000	150000	150000	138000	136000	110000	112000	102000	168000	151000	150000
pme0285	146.085	87	0.83	145.085	[M+H]+	C01035	4-Guanidinobutyric acid	Organic acids	6580000	6880000	7620000	6790000	7370000	7460000	7660000	6390000	6570000	6810000	7670000	7270000	8050000
pme0286	131.079	85	3.5	132.079	[M-H]-	-	2-Hydroxyisocaproic acid	Organic acids	23100	25000	23400	25200	21100	23300	24100	9	13500	9	35800	36900	34200
pme0289	151.068	79	5.96	150.068	[M+H]+	-	4-Ethylbenzoic acid	Organic acids	42900	47300	34200	41000	47400	50800	44200	32200	47800	32000	71900	63700	59800
pme0291	160.126	114	3.12	159.126	[M+H]+	-	Dl-2-Aminooctanoic acid	Organic acids	228000	263000	257000	222000	126000	166000	168000	86800	113000	116000	9	9	9
pme0292	195.074	121	3.94	196.074	[M-H]-	-	(3,4-Dimethoxyphenyl) acetic acid	Organic acids	85400	105000	96600	100000	5100	6570	6880	39500	29300	29700	679000	683000	639000
pme0298	179.063	147	4.64	178.063	[M+H]+	C02666	Coniferylaldehyde	Hydroxycinnamoyl derivatives	21300000	21200000	21300000	20800000	1070000	976000	818000	11700000	9830000	11500000	127000000	121000000	116000000
pme0324	255.058	153	6.65	254.058	[M+H]+	C10028	Chrysin	Flavone	72100	71700	71200	69600	44700	48700	46500	22000	20400	24200	73000	75100	85900
pme0330	579.179	271	4.17	580.179	[M-H]-	C09789	Naringenin 7-O-neohesperidoside (Naringin)	Flavanone	4420000	4610000	4510000	4350000	5480000	5960000	5360000	4220000	3500000	4250000	10400000	8340000	9330000
pme0341	299.063	284	5.77	300.26	[M-H]-	-	5,7,3'-trihydroxy-4'-methoxyflavone (Diosmetin)	Flavone	1090000	1160000	1150000	1130000	1230000	1240000	1190000	1550000	983000	1500000	1030000	1020000	1310000
pme0361	435.085	303	3.98	434.085	[M+H]+	-	Quercetin 3-alpha-L-arabinofuranoside (Avicularin)	Flavonol	168000	142000	130000	127000	135000	135000	131000	155000	116000	232000	237000	164000	174000
pme0364	301.063	286.01	5.76	300.063	[M+H]+	C04293	Chrysoeriol	Flavone	1390000	1350000	1320000	1270000	1450000	1440000	1410000	1940000	1180000	1900000	1210000	1200000	1530000
pme0369	593.159	285	3.94	594.159	[M-H]-	-	Kaempferol 3-O-rutinoside (Nicotiflorin)	Flavonol	74400000	76500000	77900000	76100000	78200000	78000000	74700000	64000000	47600000	54400000	91900000	76500000	94900000
pme0371	433.121	271	4.24	434.121	[M-H]-	C09099	Naringenin 7-O-glucoside (Prunin)	Flavanone	2160000	2430000	2360000	2430000	2930000	3140000	3060000	808000	967000	1350000	3650000	2510000	4620000
pme0379	271.053	153.01	5.66	270.053	[M+H]+	C01477	Apigenin	Flavone	2600000	2550000	2630000	2640000	1140000	1210000	1240000	363000	238000	302000	537000	562000	520000
pme0388	183.058	137	3.24	182.058	[M+H]+	C05582	Homovanillic acid	Hydroxycinnamoyl derivatives	1430000	1510000	1430000	1380000	238000	269000	300000	2670000	2950000	3120000	3900000	3760000	3450000
pme0398	353.095	191.01	2.81	354.095	[M-H]-	C00852	Chlorogenic acid (3-O-Caffeoylquinic acid)	Quinate and its derivatives	7170000	7880000	7820000	7460000	8230000	8270000	8140000	7050000	6870000	6630000	10700000	9830000	10200000
pme0413	151.047	136	4	152.047	[M-H]-	C00755	Vanillin	Benzoic acid derivatives	470000	542000	564000	542000	296000	324000	272000	207000	203000	185000	1940000	1850000	1760000
pme0423	195.058	117	4.07	194.058	[M+H]+	-	3-Hydroxy-4-methoxycinnamic acid	Hydroxycinnamoyl derivatives	3550000	3450000	3440000	3210000	9	9	9	9	9	9	18700000	19400000	18200000
pme0442	303	229	2.84	303.24	Protonated	C05908	Delphinidin	Anthocyanins	1160000	1210000	1240000	1220000	1980000	1120000	1900000	1500000	1340000	1530000	1300000	1110000	1230000
pme0486	117.02	73	1.34	118.027	[M-H]-	C02170	Methylmalonic acid	Organic acids	12500000	12700000	13400000	12300000	10700000	12800000	10400000	13100000	15500000	12600000	18500000	21300000	18400000
pme0500	503.442	323	0.8	504.169	[M-H]-	-	D(+)-Melezitose	Carbohydrates	73300	64700	59200	78100	70000	77400	84100	44500	54500	44900	52500	51400	45800
pme0516	179.157	87	0.73	180.063	[M-H]-	C00137	Inositol	Others	686000	694000	679000	701000	615000	622000	604000	755000	759000	726000	915000	988000	969000
pme0519	341	119	0.8	342.116	[M-H]-	-	D-(+)-Sucrose	Carbohydrates	4640000	4880000	4600000	5180000	5790000	5990000	5670000	3480000	3580000	3620000	2470000	2380000	2700000
pme0543	160.05	115.995	4.36	161.048	[M-H]-	-	Indole-5-carboxylic acid	Indole derivatives	19200	23800	22400	23900	27700	27400	25300	9	9	9	35500	31000	31000
pme0558	124.03	77.999	1.15	123.11	[M+H]+	C10164	2-Picolinic acid	Organic acids	5720000	5320000	5250000	5210000	5170000	5350000	5820000	3220000	2860000	3140000	9390000	9150000	9700000
pme1018	613.152	484	1.16	612.152	[M+H]+	C00127	Glutathione oxidized	Amino acid derivatives	4010000	4280000	4360000	3730000	7150000	9060000	8680000	3360000	3610000	2840000	6950000	6940000	10100000
pme1021	177.14	99	0.76	178.048	[M-H]-	C00198	D-(+)-Glucono-1,5-lactone	Carbohydrates	87500	96400	91200	99100	107000	124000	126000	97600	99400	92000	160000	179000	172000
pme1070	180.1	119.3	1.16	181.074	[M-H]-	C00082	L-(-)-Tyrosine	Amino acids	987000	1180000	1030000	1080000	556000	1090000	741000	1350000	2330000	1280000	1130000	1200000	975000
pme1086	306	143	1.17	307.084	[M-H]-	C00051	Glutathione reduced form	Amino acid derivatives	7200000	7320000	7370000	7030000	6410000	6040000	6090000	13000000	11400000	12900000	4690000	5330000	4920000
pme1173	137	110	1.15	136.039	[M+H]+	-	Allopurinol	Others	236000	260000	128000	176000	233000	157000	190000	9	9	125000	242000	252000	315000
pme1181	266.097	150	1.67	267.097	[M-H]-	C00330	Deoxyguanosine	Nucleotide and its derivates	123000	117000	112000	123000	108000	129000	112000	91300	109000	94700	79800	88300	93100
pme1187	257.085	124	1.76	258.085	[M-H]-	-	5-Methyluridine	Nucleotide and its derivates	78000	81300	69900	77900	72600	85300	79500	96500	110000	88000	63300	66700	60900
pme1194	228	112	1.17	227.091	[M+H]+	C00881	Deoxycytidine	Nucleotide and its derivates	1640000	1470000	1500000	1280000	1160000	1350000	1190000	1590000	1740000	1780000	1080000	1010000	1050000
pme1201	273.084	167	5.55	274.084	[M-H]-	C00774	Phloretin	Flavanone	6210000	6180000	6250000	6420000	6890000	6920000	6490000	6170000	4460000	4430000	10900000	11300000	12000000
pme1228	221.1	204	1.65	220.085	[M+H]+	-	5-Hydroxy-L-tryptophan	Amino acid derivatives	1600000	1590000	1610000	1550000	1370000	1700000	1460000	1030000	957000	996000	762000	650000	685000
pme1242	322.4	130	1.24	321.1	[M+H]+	C11347	S-(methyl)glutathione	Amino acid derivatives	2080000	1940000	1950000	1640000	1650000	1780000	1820000	3050000	2490000	3070000	1820000	1580000	1680000
pme1286	385	250	1.4	384.122	[M+H]+	C00021	S-(5'-Adenosy)-L-homocysteine	Amino acid derivatives	1090000	1090000	1100000	963000	1480000	1250000	1400000	800000	826000	821000	916000	862000	1010000
pme1292	167.1	123	2.12	168.042	[M-H]-	C00544	Homogentisic acid	Organic acids	257000	264000	245000	272000	141000	155000	153000	316000	301000	297000	605000	594000	544000
pme1310	235.1	190	1.98	236.08	[M-H]-	C02700	N'-Formylkynurenine	Amino acid derivatives	30500	35400	34500	34000	32400	35900	30500	31500	35100	30700	24600	23200	25400
pme1346	300.1	168	1.56	299.087	[M+H]+	-	8-Hydroxyguanosine	Nucleotide and its derivates	836000	783000	898000	746000	764000	677000	767000	347000	349000	445000	486000	450000	435000
pme1363	662.11	540.1	1.17	663.109	[M-H]-	C00003	Nicotinic acid adenine dinucleotide	Nucleotide and its derivates	343000	398000	348000	341000	618000	640000	624000	476000	483000	439000	138000	163000	178000
pme1368	128	82	1.16	129.079	[M-H]-	C00408	L-Pipecolic acid	Amino acid derivatives	635000	715000	721000	738000	123000	154000	170000	260000	268000	266000	33300	41600	28900
pme1397	271	149	3.85	271.24	Protonated	C05904	Pelargonidin	Anthocyanins	167000	133000	116000	90600	172000	176000	157000	132000	106000	181000	174000	137000	158000
pme1458	229.079	107	4.78	228.079	[M+H]+	C03582	Resveratrol	Hydroxycinnamoyl derivatives	219000	216000	201000	206000	138000	129000	111000	363000	202000	320000	87700	78300	102000
pme1478	317	151	4.68	318.038	[M-H]-	C10107	Myricetin	Flavonol	45700	46500	47300	48700	40200	41200	40300	23000	15500	17600	221000	194000	191000
pme1518	403.132	373	7.04	402.132	[M+H]+	C10112	Nobiletin	Flavone	765000	756000	750000	740000	1010000	917000	885000	38900	40300	47800	118000	127000	142000
pme1521	303.058	125	4.12	304.058	[M-H]-	C01617	Dihydroquercetin (Taxifolin)	Flavonol	134000	160000	155000	152000	119000	126000	127000	40100	23800	32700	450000	423000	492000
pme1550	373.121	343	7.53	372.121	[M+H]+	C10190	Tangeretin	Flavone	668000	678000	672000	674000	1130000	995000	970000	29100	26700	36100	84000	91100	97500
pme1566	463.096	300	3.85	464.376	[M-H]-	C10073	Quercetin 3-O-galactoside (Hyperin)	Flavonol	1140000	1270000	1250000	1230000	1560000	1450000	1340000	526000	462000	480000	1830000	1500000	1930000
pme1568	285.048	257	5.05	286.048	[M-H]-	C10510	Orobol (5,7,3',4'-tetrahydroxyisoflavone)	Isoflavone	1020000	1050000	998000	1090000	868000	781000	774000	544000	333000	489000	2210000	2200000	2560000
pme1577	271.053	153	5.66	270.24	[M+H]+	C06563	Genistein (4',5,7-Trihydroxyisoflavone)	Isoflavone	2550000	2560000	2610000	2540000	1110000	1170000	1240000	354000	239000	289000	511000	508000	485000
pme1583	289.063	153	4.99	288.063	[M+H]+	C05631	Eriodictyol	Flavanone	8960000	8870000	8600000	8250000	9680000	8970000	8500000	7260000	3990000	6060000	9360000	9120000	10600000
pme1588	315.058	151	5.9	316.058	[M-H]-	C10084	Isorhamnetin	Flavonol	72100	82200	78000	87400	109000	114000	115000	37100	17900	30500	40600	42400	56200
pme1598	463.132	301	3.85	464.132	[M-H]-	-	Hesperetin 5-O-glucoside	Flavanone	981000	1080000	1070000	1010000	1350000	1240000	1200000	443000	418000	426000	1460000	1250000	1630000
pme1599	301.079	165	5.73	302.079	[M-H]-	-	7-O-Methyleriodictyol	Flavanone	1410000	1470000	1490000	1430000	1680000	1700000	1690000	1740000	1520000	1820000	2710000	2330000	2610000
pme1605	593.159	285	3.95	594.159	[M-H]-	-	Kaempferol 3-O-robinobioside (Biorobin)	Flavonol	75400000	81200000	80300000	77100000	78700000	76500000	73100000	64900000	49400000	56500000	91600000	77900000	93700000
pme1611	433.121	313	3.64	434.121	[M-H]-	-	Isohemiphloin	Alkaloids	2420000	2440000	2480000	2240000	2820000	2950000	2730000	1340000	1280000	1430000	3840000	3300000	3480000
pme1640	371.1	267	11.7	370.105	[M+H]+	-	sesamolin	Others	12400000	9680000	13200000	13900000	404000	243000	164000	109000	73200	9	9	140000	9
pme1662	287.084	167	6.95	286.084	[M+H]+	C09833	sakuranetin	Flavone	43800	46500	46500	43800	82700	72300	88700	9	9	9	9	9	9
pme1665	593.16	311	3.37	594.159	[M-H]-	C08064	Isovitexin 7-O-glucoside (Saponarin)	Others	13500	13700	12700	14300	17200	16900	17500	16800	16000	22400	31800	22500	9
pme1683	477.2	258	2.15	476.168	[M+H]+	C12276	D-Pantothenic dcid	Organic acids	71700	61100	68800	67800	38100	27000	29000	48000	26900	40000	9	9	21300
pme1692	347	135	1.16	348.047	[M-H]-	C00130	Inosine 5'-monophosphate	Nucleotide and its derivates	1370000	1430000	1330000	1470000	1910000	1950000	1900000	830000	871000	869000	236000	338000	270000
pme1711	117.1	59	2.03	118.063	[M-H]-	-	3-Hydroxy-3-methyl butyric acid	Organic acids	364000	380000	386000	355000	298000	323000	340000	252000	245000	258000	475000	433000	445000
pme1712	275	257	0.71	276.132	[M-H]-	C00449	L-Saccharopine	Amino acid derivatives	80600	77900	82000	84600	83600	72600	68400	48800	43300	43900	53100	55000	58200
pme1738	138.07	95	0.8	137.071	[M+H]+	-	3-Carbamyl-1-methylpyridinium (1-Methylnicotinamide)	Pyridine derivatives	20000000	19000000	20900000	18100000	22300000	24700000	25800000	13800000	14700000	14700000	15100000	14300000	14400000
pme1777	611	287	2.13	611	Protonated	C08639	Cyanidin 3,5-O-diglucoside (Cyanin)	Anthocyanins	64700	74200	61900	54900	45400	27700	24700	9	9	9	9	9	9
pme1816	353	191	2.35	354.095	[M-H]-	C17147	Neochlorogenic acid (5-O-Caffeoylquinic acid)	Quinate and its derivatives	8360000	8430000	8410000	7940000	12900000	13200000	12900000	10600000	10700000	9760000	4700000	4690000	4460000
pme1830	117.03	73	1.35	118.027	[M-H]-	C00042	Succinic acid	Organic acids	12700000	13100000	13300000	12300000	10700000	13200000	10400000	13600000	15600000	12800000	18600000	21600000	18400000
pme1846	179	71	0.76	180.063	[M-H]-	C00031	D(+)-Glucose	Carbohydrates	3250000	3560000	3230000	3570000	4190000	4570000	4050000	4050000	4230000	3710000	4630000	4390000	4590000
pme1851	130.07	88	0.93	131.07	[M-H]-	C00300	Creatine	Organic acids	4950000	5170000	4770000	5580000	4580000	5300000	4890000	1400000	1690000	1510000	6160000	5580000	5180000
pme1894	183	83	0.62	182.079	[M+H]+	C00794	D-Sorbitol	Alcohols and polyols	72800000	71700000	80400000	75100000	42300000	43400000	43000000	101000000	98200000	137000000	98200000	96300000	94900000
pme1936	114.059	86	0.63	113.059	[M+H]+	C00791	Creatinine	Organic acids	625000	524000	490000	526000	391000	382000	378000	575000	602000	683000	586000	618000	601000
pme1952	377	243	3.25	376.138	[M+H]+	C00255	Riboflavin	Vitamins	1320000	1270000	1230000	1160000	211000	251000	304000	504000	381000	526000	4200000	4040000	3640000
pme1977	173.1	111	3.87	174.089	[M-H]-	C08278	Suberic acid	Organic acids	120000	119000	128000	125000	84300	86300	99900	75800	75400	64300	412000	426000	351000
pme1987	88.048	71	0.72	89.048	[M-H]-	C00041	L-Alanine	Amino acids	38400	39600	38200	32700	45200	45500	47800	63800	67600	63600	4380	4090	3890
pme2019	149	59	0.81	150.053	[M-H]-	-	DL-Arabinose	Carbohydrates	760000	806000	741000	821000	853000	938000	822000	919000	932000	810000	1300000	1400000	1280000
pme2033	133	71	0.83	134.022	[M-H]-	C00497	L(-)-Malic acid	Organic acids	6180000	7080000	6340000	6770000	2920000	4150000	3540000	3770000	4190000	3680000	5990000	5890000	5780000
pme2050	191	111	0.79	192.027	[M-H]-	C00158	Citric acid	Organic acids	93300000	108000000	88800000	115000000	115000000	121000000	111000000	105000000	121000000	95300000	117000000	112000000	112000000
pme2108	163	104	0.7	162.113	[M+H]+	C00318	L-Carnitine	Others	25300	22700	16400	17600	18100	12700	16200	22400	16400	25200	34200	23500	24600
pme2111	175	87	0.84	176.12	[M-H]-	C00072	L-ascorbate	Vitamins	2140000	2350000	2060000	2180000	4040000	4530000	3620000	4300000	4660000	3430000	2900000	2650000	2520000
pme2125	503.44	179	0.8	504.437	[M-H]-	C00492	Raffinose	Carbohydrates	86400	98300	80000	96200	128000	114000	103000	66300	63400	89600	75600	113000	147000
pme2129	131.08	85	3.57	132.079	[M-H]-	-	(S)-(-)-2-Hydroxyisocaproic acid	Organic acids	188000	185000	193000	181000	179000	203000	194000	76700	94500	87500	301000	301000	274000
pme2165	155	111	1.14	156.017	[M-H]-	C00295	Orotic acid	Vitamins	1310000	1490000	1290000	1380000	1350000	1650000	1250000	1240000	1650000	1390000	1500000	1630000	1480000
pme2237	181.08	101	0.75	182.079	[M-H]-	C01697	Dulcitol	Alcohols and polyols	42400	39600	39400	34000	30800	32600	40300	33700	38000	31200	77100	84100	68100
pme2241	129	85	1.62	130.027	[M-H]-	C02226	Citraconic acid	Organic acids	1430000	1280000	1010000	1220000	1380000	1990000	2410000	9	9	9	9	9	9
pme2266	245.09	227	3.37	244.088	[M+H]+	C00120	Biotin	Vitamins	411000	459000	431000	395000	284000	290000	321000	389000	422000	409000	851000	814000	745000
pme2277	152.04	108	1.23	153.043	[M-H]-	-	3-Aminosalicylic acid	Organic acids	21300	30900	29600	33100	9	9	9	9	13500	15500	9	9	9
pme2278	362	211	1.18	363.058	[M-H]-	C00144	Guanosine monophosphate	Nucleotide and its derivates	9780000	11500000	9010000	10200000	10700000	14500000	10500000	4260000	6360000	4100000	8500000	11300000	8740000
pme2362	151	107	2.83	152.047	[M-H]-	C01984	Mandelic acid	Organic acids	156000	141000	125000	140000	131000	132000	145000	88500	92300	82900	64000	55300	57600
pme2366	122.1	105	2.25	121.089	[M+H]+	C05332	Phenethylamine	Others	38300000	35600000	34200000	34000000	24600000	24300000	22900000	19600000	21700000	20000000	28000000	28100000	27300000
pme2380	145	101	1.13	146.022	[M-H]-	-	A-Ketoglutaric acid	Organic acids	142000	150000	140000	160000	206000	263000	213000	125000	163000	126000	240000	201000	218000
pme2427	222.1	180	2.44	223.085	[M-H]-	-	N-Acetyl-L-tyrosine	Amino acid derivatives	497000	480000	476000	455000	478000	563000	539000	161000	153000	161000	437000	428000	420000
pme2478	137.1	108.4	3.06	138.032	[M-H]-	C16700	Protocatechuic aldehyde	Catechin derivatives	377000	398000	403000	412000	365000	356000	344000	120000	127000	116000	426000	454000	413000
pme2486	155	109	2.22	154.027	[M+H]+	C00230	Protocatechuic acid	Catechin derivatives	874000	776000	783000	730000	494000	468000	491000	759000	805000	773000	942000	865000	949000
pme2529	163.2	101	0.73	164.069	[M-H]-	C07326	1,5-Anhydro-D-glucitol	Alcohols and polyols	24100	28100	28600	25500	25000	26900	31100	28600	30300	24400	31700	33100	33600
pme2555	346	134	1.16	347.063	[M-H]-	C00020	Adenosine 5'-monophosphate	Nucleotide and its derivates	18600000	20100000	18600000	19600000	25500000	27700000	27600000	10900000	11700000	11400000	3400000	4890000	3980000
pme2559	174	88	1.2	175.048	[M-H]-	C01042	N-Acetylaspartate	Amino acid derivatives	336000	349000	363000	349000	282000	361000	325000	157000	179000	139000	304000	358000	273000
pme2566	217	199	1.16	218.09	[M-H]-	C03740	(5-L-Glutamyl)-L-amino acid	Amino acid derivatives	158000	166000	162000	166000	123000	130000	138000	216000	202000	210000	91800	118000	96900
pme2617	166	102	0.62	165.046	[M+H]+	-	Methionine sulfoxide	Amino acid derivatives	1660000	1700000	1750000	1750000	849000	865000	942000	1170000	1320000	1520000	133000	119000	160000
pme2634	118	72	0.85	117.079	[M+H]+	C01826	Dl-Norvaline	Amino acids	17200000	15500000	16600000	15200000	7640000	7880000	8340000	10400000	10300000	11600000	8880000	8660000	8420000
pme2651	742.1	620.1	1.14	743.075	[M-H]-	C00006	NADP	Others	315000	373000	267000	332000	1150000	1330000	1010000	9	540000	346000	421000	308000	427000
pme2670	121.04	92	3.72	122.037	[M-H]-	C00633	4-Hydroxybenzaldehyde	Benzoic acid derivatives	13700000	15000000	15000000	14600000	14900000	15400000	13800000	2390000	1940000	1950000	6330000	6060000	6170000
pme2693	131	114	0.8	130.111	[M+H]+	C02714	N-Acetylputrescine	Phenolamides	9170000	7670000	8760000	7340000	11500000	10800000	9810000	6490000	7050000	7990000	6790000	5540000	6220000
pme2698	313.4	166	3.6	312.147	[M+H]+	-	Phe-Phe	Amino acid derivatives	1230000	1230000	1340000	1210000	27500	34800	36400	342000	223000	263000	8300000	8630000	7620000
pme2702	144.074	102	1.61	145.074	[M-H]-	-	4-Acetamidobutyric acid	Organic acids	1860000	1910000	1880000	1850000	2010000	2420000	2030000	751000	775000	708000	1970000	2010000	1900000
pme2735	399.2	250	0.78	398.137	[M+H]+	C00019	S-(5'-Adenosyl)-L-methionine	Amino acid derivatives	7490000	6020000	6060000	5270000	29700000	21700000	17000000	8250000	10600000	9950000	9230000	10200000	15700000
pme2746	784.2	437	2.76	785.157	[M-H]-	C00016	Flavin adenine dinucleotide (FAD)	Nucleotide and its derivates	273000	301000	301000	274000	1310000	972000	1030000	318000	306000	320000	245000	195000	413000
pme2755	222	144	0.62	221.09	[M+H]+	C00140	N-Acetyl-D-glucosamine	Carbohydrates	911000	968000	1030000	1070000	576000	669000	632000	1120000	1100000	1150000	1220000	1070000	1240000
pme2786	219	160	3.3	218.106	[M+H]+	C00978	N-Acetyl-5-hydroxytryptamine	Tryptamine derivatives	3320000	3260000	3220000	3110000	716000	767000	889000	1980000	2140000	2380000	2810000	2980000	2650000
pme2801	167	150	1.86	166.049	[M+H]+	C16353	7-Methylxanthine	Nucleotide and its derivates	455000	473000	426000	441000	375000	376000	333000	426000	479000	488000	308000	281000	255000
pme2827	239	223	6.76	240.245	[M-H]-	C00517	Palmitaldehyde	Lipids_Fatty acids	11300000	14200000	16300000	15100000	1370000	1420000	1350000	1700000	1050000	1870000	2640000	2890000	1790000
pme2898	321.05	303	3.44	320.053	[M+H]+	C02906	Dihydromyricetin	Flavonol	404000	393000	427000	381000	205000	189000	212000	188000	207000	200000	112000	132000	84400
pme2903	137.03	93	3.09	138.032	[M-H]-	C00156	4-Hydroxybenzoic acid	Organic acids	2670000	2670000	2670000	2550000	3070000	3220000	3220000	721000	588000	571000	1830000	1780000	1550000
pme2914	161	99	1.4	162.053	[M-H]-	C03761	3-Hydroxy-3-methylpentane-1,5-dioic acid	Amino acid derivatives	924000	899000	804000	900000	316000	504000	383000	775000	974000	742000	2140000	2690000	1950000
pme2949	609.19	301	4.19	610.19	[M-H]-	C09755	Hesperetin 7-rutinoside (Hesperidin)	Flavanone	107000	108000	110000	90400	165000	168000	114000	36800	9	38300	81200	72100	79400
pme2960	273.07	153	5.63	272.069	[M+H]+	C06561	Naringenin chalcone	Flavanone	6000000	6060000	6330000	6360000	7060000	6650000	6430000	7240000	4680000	5570000	5730000	5650000	6520000
pme2963	287.06	259	4.61	288.063	[M-H]-	C00974	Aromadedrin (Dihydrokaempferol)	Flavonol	11000000	11500000	11700000	11400000	15400000	15800000	14900000	4770000	2880000	3310000	9050000	8520000	8510000
pme2973	675.2	513	4.78	676.237	[M-H]-	C17555	Icariin (kaempferol 3,7-O-diglucoside 8-prenyl derivative)	Flavonol	17700000	14800000	14100000	14800000	24800000	23100000	21300000	10400000	7530000	10600000	21000000	18900000	22900000
pme2982	257.1	153	6.78	256.074	[M+H]+	C09827	Pinocembrin (Dihydrochrysin)	Flavanone	129000	118000	127000	124000	104000	108000	102000	222000	111000	126000	189000	168000	204000
pme2996	161	116.6	4.65	162.032	[M-H]-	C20414	4-Hydroxycoumarin	Coumarins	159000	201000	200000	185000	289000	313000	289000	9	9	33400	83700	66300	77100
pme3009	175	99	0.63	174.016	[M+H]+	-	trans-Citridic acid	Organic acids	633000	514000	438000	329000	1640000	1530000	1480000	202000	234000	219000	190000	193000	252000
pme3011	104.06	68.8	0.78	103.063	[M+H]+	C00334	γ-aminobutyric acid	Organic acids	15300000	14000000	12900000	11500000	5960000	6690000	5980000	11900000	13000000	13400000	8020000	8200000	7750000
pme3033	104	86	0.77	103.063	[M+H]+	C01026	N,N-Dimethylglycine	Amino acid derivatives	7280000	6420000	6680000	5750000	3840000	4300000	4130000	5960000	6800000	7650000	5200000	4810000	4840000
pme3034	131.04	69	1.87	132.042	[M-H]-	-	ethylmalonate	Organic acids	9370	9970	8640	9880	9	9	9	9	9	9	9	10300	7150
pme3037	128	82	1.16	129.12	[M-H]-	C01879	5-oxoproline	Amino acid derivatives	682000	744000	795000	813000	139000	165000	195000	294000	286000	282000	33400	46500	35000
pme3069	556.28	371	10.25	555.284	[M+H]+	C05122	Taurocholic acid	Organic acids	492000	498000	502000	526000	529000	425000	507000	491000	544000	533000	556000	558000	591000
pme3081	169.09	134	0.78	168.09	[M+H]+	C00534	4-(Aminomethyl)-5-(hydroxymethyl)-2-methylpyridin-3-ol	Others	6550000	5380000	5900000	5870000	6040000	5430000	5370000	8440000	9210000	9230000	6120000	6080000	5550000
pme3083	164.04	120	3.85	165.043	[M-H]-	-	2-(Formylamino)benzoic acid	Organic acids	765000	808000	816000	817000	146000	159000	158000	48100	34500	36200	5110000	5070000	4560000
pme3096	118	74	1.34	119.022	[M-H]-	C00872	Aminomalonic acid	Organic acids	438000	447000	460000	431000	362000	439000	354000	451000	541000	443000	620000	726000	603000
pme3104	150	133	1.15	149.07	[M+H]+	C02216	1-Methyladenine	Nucleotide and its derivates	1860000	1450000	1640000	1490000	1800000	1950000	1870000	1430000	1500000	1660000	1220000	1060000	1120000
pme3129	463	301	3.85	464.096	[M-H]-	-	Quercetin 4'-O-glucoside (Spiraeoside)	Flavonol	452000	500000	515000	507000	615000	672000	562000	212000	191000	203000	772000	611000	814000
pme3179	179	76	0.86	178.041	[M+H]+	C01419	CYS-GLY	Amino acid derivatives	1020000	1050000	1090000	1130000	1400000	1270000	1420000	2330000	2220000	2640000	1810000	1590000	1830000
pme3188	323	211	1.18	324.036	[M-H]-	C00105	Uridine 5'-monophosphate	Nucleotide and its derivates	23400000	24700000	21900000	24300000	21200000	25200000	20600000	10400000	10300000	8410000	21100000	28000000	20200000
pme3200	74	57	0.81	73.0971	[M+H]+	-	1-methylguanidine	Nucleotide and its derivates	707000	591000	565000	556000	495000	473000	480000	338000	460000	479000	436000	381000	404000
pme3210	433	271	4.05	432.106	[M+H]+	C09126	Genistein 7-O-Glucoside (Genistin)	Isoflavone	12200000	8910000	8760000	7640000	11700000	10700000	9770000	7320000	5950000	14300000	15900000	12100000	14800000
pme3211	463	301	3.84	464.096	[M-H]-	C05623	Quercetin 3-O-glucoside (Isotrifoliin)	Flavonol	481000	519000	541000	509000	700000	690000	566000	220000	208000	194000	825000	616000	824000
pme3256	611	303	2.44	611	Protonated	C16315	Delphinidin 3-O-rutinoside (Tulipanin)	Anthocyanins	848000	819000	935000	846000	1370000	1290000	1420000	816000	670000	997000	708000	747000	698000
pme3261	271	215	4.56	270.053	[M+H]+	C14314	6-Hydroxydaidzein	Isoflavone	262000	269000	234000	222000	547000	520000	519000	262000	228000	241000	318000	282000	286000
pme3263	269	225	4.36	270.053	[M-H]-	C02495	2'-Hydroxydaidzein	Isoflavone	22800	26000	24300	23600	19100	18000	18900	12600	13800	12600	44700	53100	41400
pme3267	447	285	3.86	448.101	[M-H]-	C12626	Kaempferol 3-O-galactoside (Trifolin)	Flavonol	412000	429000	417000	424000	568000	566000	507000	197000	193000	233000	470000	294000	555000
pme3273	273	153	5.51	272.25	[M+H]+	C09826	Pinobanksin	Flavonol	5360000	5400000	5730000	5770000	7050000	6470000	6250000	7560000	4720000	5480000	4940000	4930000	5840000
pme3276	285	217	4.99	286.048	[M-H]-	C12134	2'-Hydroxygenistein	Isoflavone	521000	570000	537000	552000	523000	484000	447000	295000	172000	264000	946000	949000	1060000
pme3303	303	257	4.41	302.043	[M+H]+	C10192	Tricetin	Flavone	957000	866000	662000	938000	617000	512000	575000	1360000	910000	1070000	1020000	870000	1040000
pme3333	153.06	136.1	1.51	152.059	[M+H]+	-	1,4-dihydro-1-Methyl-4-oxo-3-pyridinecarboxamide	Pyridine derivatives	25800000	24500000	21800000	21100000	20300000	20500000	20300000	20500000	22700000	22300000	21400000	20900000	19900000
pme3346	131.08	85	2.74	132.079	[M-H]-	-	5-hydroxyhexanoic acid	Organic acids	519000	535000	501000	499000	380000	384000	389000	870000	841000	829000	766000	785000	740000
pme3349	282	192	1.84	283.092	[M-H]-	-	8-Hydroxy-2-deoxyguanosine	Nucleotide and its derivates	7220	4120	7910	11900	8130	7210	6660	9	13400	9470	10000	15200	12200
pme3351	144.1	126	0.8	145.074	[M-H]-	C04076	Allysine(6-Oxo DL-Norleucine)	Amino acid derivatives	60300	63600	66300	62300	55000	54500	55200	38300	41700	43500	55500	50100	52900
pme3375	359.2	179	2.48	360.129	[M-H]-	-	Aminophylline	Alkaloids	27300	30600	25800	30200	35800	34600	35200	15000	9	92.1	9	9	9
pme3382	160	98	1.16	161.069	[M-H]-	-	N-Acetylthreonine	Amino acid derivatives	437000	483000	476000	504000	472000	505000	514000	168000	178000	148000	370000	433000	357000
pme3387	187	145	0.84	188.127	[M-H]-	C01924	H-HomoArg-OH	Amino acid derivatives	22400	20600	19800	20800	24500	21200	24800	9420	9	9820	8470	4750	8900
pme3396	289	215	3.61	288.063	[M+H]+	C01378	Fustin	Flavonol	34800	47100	44200	45300	31200	32400	40700	22200	22700	15400	12100	9	11900
pme3419	179	123	3.13	178.027	[M+H]+	C09263	Esculetin (6,7-dihydroxycoumarin)	Coumarins	775000	650000	614000	601000	1010000	943000	801000	243000	341000	418000	181000	133000	125000
pme3431	341	179	2.63	340.079	[M+H]+	C09264	Esculin (6,7-Dihydroxycoumarin-6-glucoside)	Coumarins	347000	398000	368000	357000	9	9	9	240000	229000	278000	1050000	735000	939000
pme3456	149.1	131	4.42	148.052	[M+H]+	C05608	p-Coumaraldehyde	Hydroxycinnamoyl derivatives	89600	88300	98500	86000	9	9	9	9	9	9	337000	321000	350000
pme3461	301.1	151	5.74	302.279	[M-H]-	C09756	Homoeriodictyol	Flavanone	10400000	11500000	11300000	10800000	12700000	12900000	12500000	14500000	11000000	13300000	19800000	18400000	18600000
pme3472	271.09	107.6	1.45	272.251	[M-H]-	C06186	Arbutin	Others	461000	433000	459000	393000	657000	744000	562000	181000	181000	181000	418000	615000	774000
pme3475	273.07	153	5.49	272.069	[M+H]+	C09614	Butin	Flavone	4900000	4880000	5100000	5100000	6150000	5910000	5610000	6470000	4050000	4890000	4510000	4440000	5270000
pme3480	279.13	149	2.93	278.13	[M+H]+	C00831	Pantetheine	Vitamins	3150000	3080000	2930000	3280000	1580000	1560000	1390000	4110000	3490000	3720000	4400000	4200000	4220000
pme3502	429.13	267	4.59	430.126	[M-H]-	C10509	Formononetin 7-O-glucoside (Ononin)	Isoflavone	195000	246000	224000	233000	160000	210000	217000	9	9	9	9	9	9
pme3505	353.15	233	8.38	354.147	[M-H]-	C16417	Xanthohumol	Flavanone	249000	279000	282000	320000	575000	528000	558000	102000	42300	66300	140000	144000	205000
pme3514	301	151	5.11	302.043	[M-H]-	C10105	Morin	Flavonol	1940000	2370000	2340000	2270000	2870000	2990000	3050000	697000	286000	461000	779000	727000	1230000
pme3705	193.141	73	0.72	194.043	[M-H]-	C00191	D-glucoronic acid	Carbohydrates	3310000	4130000	4060000	3990000	3900000	3840000	3880000	3200000	3100000	2670000	14100000	14400000	14900000
pme3719	165.05	75	0.75	166.048	[M-H]-	-	D-Xylonic acid	Organic acids	3490000	3380000	3330000	3390000	3060000	3170000	3160000	2750000	2790000	2640000	4010000	4170000	3870000
pme3840	204.13	102	0.76	205.131	[M-H]-	-	Pantothenol	Alcohols and polyols	44300	45900	48100	50800	46600	53000	55700	11400	11400	9290	9	9	9
pme3967	312	180	2.18	311.123	[M+H]+	-	2-(dimethylamino)guanosine	Nucleotide and its derivates	5480000	5950000	5870000	5890000	3800000	4070000	3860000	5720000	5720000	5610000	4670000	4670000	4690000
pme3982	267.08	135	1.46	268.081	[M-H]-	-	Hypoxanthine-9-β-D-arabinofuranoside	Nucleotide and its derivates	1640000	1580000	1610000	1460000	1200000	1470000	1150000	1310000	1450000	1170000	1510000	1650000	1550000
pmf0070	415.386	119.197	7.77	414.386	[M+H]+	C01753	β-Sitosterol	sterol	19700000	20500000	21100000	21500000	24600000	20200000	27300000	21800000	23700000	22100000	30200000	16800000	23400000
pmf0073	399.37	234.995	12.21	400.37	[M-H]-	C01789	Campesterol	sterol	348	529	451	507	277	350	353	405	396	485	378	447	432
pmf0076	413.371	301.1	11.65	412.37	[M+H]+	C05442	Stigmasterol	sterol	2450000	1540000	1210000	3160000	3070000	4290000	2670000	1370000	1050000	539000	1240000	4250000	4670000
pmf0079	457.376	375.1	12.22	458.376	[M-H]-	C08980	Soyasapogenol B	sterol	2310000	2550000	2610000	2590000	2370000	2490000	2530000	2670000	2560000	2600000	2770000	2750000	2740000
pmf0089	425.386	200.899	12.22	426.386	[M-H]-	C01054	2,3-Oxidosqualene	sterol	364000	382000	438000	443000	374000	390000	400000	413000	414000	381000	445000	461000	435000
pmf0094	179.1	147.1	5.48	178.18	[M+H]+	-	Methyl p-coumarate	Hydroxycinnamoyl derivatives	47700	21000	30100	33400	32900	28200	24800	9	9	9	9	9	9
pmf0107	445	283	4.9	446.121	[M-H]-	-	Trifolirhizin	Isoflavone	15000	18300	21200	25200	9	9	9	9	9	9	31300	24100	32300
pmf0111	253	224.8	5.64	254.058	[M-H]-	C10200	Anhydroglycinol	Isoflavone	87600	95400	94000	98900	108000	110000	106000	105000	76300	92000	107000	110000	125000
pmf0120	193	84.9	0.8	194.043	[M-H]-	C08350	D-Glucuronic acid	Organic acids	1900000	1990000	1820000	1730000	1350000	1820000	1400000	1680000	1920000	1880000	2380000	3060000	9
pmf0122	175.1	157	5.08	174.162	[M+H]+	-	1,10-decanediol	-	555000	575000	576000	486000	447000	528000	524000	429000	569000	397000	629000	558000	402000
pmf0123	209.1	177.3	5.68	208.21	[M-H]-	-	Methyl ferulate	Hydroxycinnamoyl derivatives	145000	139000	149000	154000	41000	36900	42100	39500	40800	44800	171000	188000	173000
pmf0130	324.052	111.8	0.84	323.052	[M+H]+	-	Cytidine 5′-monophosphate	Nucleotide and its derivates	3640000	3950000	5380000	4690000	5980000	4770000	5300000	3340000	3380000	3510000	6730000	6640000	7860000
pmf0131	353.095	135.1	2.89	354.095	[M-H]-	-	Cryptochlorogenic acid	Quinate and its derivatives	12800000	13600000	12800000	11900000	15000000	14800000	14200000	13000000	12700000	12800000	17100000	15900000	16100000
pmf0132	141	123	1.87	140.011	[M+H]+	-	CouMalic acid	Organic acids	73400	91200	76400	97700	85300	107000	91900	72100	117000	52800	73100	45000	71300
pmf0133	545.11	174.901	0.68	546.107	[M-H]-	-	Trigalacturonic acid	Organic acids	35900	36700	40200	33200	12300	8120	12400	17100	13900	15000	833000	854000	885000
pmf0134	193.1	73.095	0.73	194.043	[M-H]-	-	D-glucopyranuronate	Organic acids	3740000	3990000	4700000	4390000	4460000	3570000	4350000	2840000	3530000	3730000	15400000	17400000	16600000
pmf0135	193.1	72.795	0.73	194.043	[M-H]-	C00333	D-Galacturonic acid（GalA）	Organic acids	3680000	4190000	5420000	5150000	4110000	4640000	4430000	2910000	3320000	3890000	16200000	17800000	17100000
pmf0136	565.055	322.9	1.05	566.055	[M-H]-	-	UDP-α-D-glucose	Carbohydrates	14400000	14300000	14900000	12600000	15900000	19800000	15600000	16100000	18500000	14700000	10600000	9630000	10900000
pmf0137	193.1	72.995	0.75	194.139	[M-H]-	C00333	D-Galacturonic acid	Organic acids	5030000	4230000	4870000	4400000	5180000	4570000	4450000	3010000	3490000	3430000	16000000	18300000	18100000
pmf0144	465.2	303.201	2.69	500.837	[M-Cl]+	C12138	Delphinidin 3-O-glucoside (Mirtillin)	Anthocyanins	3230000	4010000	3700000	3030000	4330000	5520000	6740000	3740000	3390000	3170000	2260000	2130000	2590000
pmf0150	435.13	166.7	4.39	436.137	[M-H]-	C01604	Phloridzin	Flavone	321000	332000	337000	324000	621000	673000	610000	137000	123000	139000	427000	362000	428000
pmf0178	207.074	135.1	5.43	208.074	[M-H]-	C10477	ETHYL CAFFEATE	Organic acids	79500	98700	102000	105000	103000	122000	208000	25700	24500	25900	495000	483000	405000
pmf0179	623.169	315.1	3.99	624.169	[M-H]-	-	Narcissoside	-	845000	840000	899000	877000	1110000	1230000	1140000	1130000	698000	899000	1170000	914000	1090000
pmf0195	170.998	79	0.75	169.998	[M-2Na+H]-	-	3-phosphoglyceric acid	-	689000	740000	737000	665000	654000	615000	613000	521000	505000	483000	774000	769000	723000
pmf0202	447.101	255.1	4.11	448.101	[M-H]-	C12249	Kaempferol 3-O-glucoside (Astragalin)	Flavonol	124000	142000	141000	138000	90700	101000	97600	31500	27800	28800	171000	159000	174000
pmf0232	86.0892	69.071	1.48	85.0892	[M+H]+	C01746	Piperidine	Alkaloids	1450000	1350000	1310000	1080000	1560000	1600000	1660000	1100000	1140000	1220000	698000	626000	527000
pmf0233	89.1078	72.0827	0.65	88.1078	[M+H]+	C00134	Putrescine	Phenolamides	373000	307000	320000	316000	390000	386000	368000	144000	160000	173000	83700	76800	82300
pmf0234	99.081	81.0533	4.78	98.081	[M+H]+	C08497	trans-2-Hexenal	Others	2310000	2460000	2490000	2610000	912000	1060000	1040000	4050000	5170000	3300000	5500000	2520000	4170000
pmf0235	104.063	58.0656	0.78	103.063	[M+H]+	C03665	2-Aminoisobutyric acid	Amino acid derivatives	4400000	4080000	4140000	3880000	4430000	4120000	3890000	4230000	4400000	4740000	4580000	4420000	4590000
pmf0236	104.1	60.1	0.78	104.1	protonated	C00114	Choline	Cholines	8020000	6960000	7170000	7010000	7650000	7490000	7190000	7260000	7720000	9240000	7710000	7470000	7390000
pmf0237	104	87.1	0.78	103	[M+H]+	-	gamma-Aminobutyric acid	Amino acid derivative	1750000	1440000	1290000	1150000	520000	607000	535000	1240000	1320000	1510000	771000	806000	867000
pmf0238	105	61	0.77	104	[M+H]+	-	Methional	Others	12600000	9570000	10000000	9680000	11000000	11200000	10400000	10700000	11100000	13500000	11800000	10700000	11300000
pmf0239	106.1	89	1.23	105.1	[M+H]+	C00065	L-Serine	Amino acids	359000	301000	308000	249000	205000	206000	220000	559000	642000	641000	945000	860000	922000
pmf0240	112.1	95	1.11	111.1	[M+H]+	C00388	Histamine	Amino acid derivatives	12200000	10400000	13800000	10600000	15400000	13600000	12200000	10300000	10600000	10900000	9690000	8130000	9260000
pmf0241	113.1	70	1.24	112.1	[M+H]+	C00106	Uracil	Nucleotide and its derivates	2410000	1920000	2110000	1680000	3220000	2580000	3330000	3010000	2640000	3170000	3110000	2660000	3070000
pmf0242	116.1	70.1	0.98	115.1	[M+H]+	C00148	L-Proline	Amino acids	1380000	1010000	1300000	1100000	925000	919000	851000	1440000	1220000	1330000	1160000	1080000	971000
pmf0243	118	58	0.8	117	[M+H]+	C00719	Betaine	Alkaloids	1490000	1440000	1700000	1770000	981000	728000	796000	2120000	1800000	2370000	1250000	1430000	1200000
pmf0245	120.066	101.9	1.9	119.066	[M+H]+	C00188	L-Threonine	Amino acids	6360000	6230000	6330000	6130000	3810000	4020000	3860000	3900000	3960000	3940000	2600000	2460000	2610000
pmf0246	121.05	91	1.2	120.05	[M+H]+	-	D(-)-Threose	Carbohydrates	11100000	10500000	10100000	9540000	7160000	8010000	8860000	2810000	2820000	3020000	5020000	4640000	4700000
pmf0247	121.1	104.1	1.91	120.1	[M+H]+	C01784	Benzamidine	Others	2690000	2900000	2930000	2800000	1660000	1740000	1700000	1710000	1860000	1750000	1170000	1170000	1130000
pmf0248	122	105	2.2	121	[M+H]+	C00097	L-Cysteine	Amino acids	8930000	8200000	8000000	8020000	5760000	5770000	5460000	4630000	5310000	4890000	6430000	6540000	6130000
pmf0249	121	76.8	4.56	122	[M-H]-	C00180	Benzoic acid	Benzoic acid derivatives	515000	598000	580000	523000	151000	150000	124000	140000	232000	198000	391000	212000	226000
pmf0250	123.1	80.1	1.53	122.1	[M+H]+	C00153	Niacinamide	Vitamins	1340000	1280000	1240000	1300000	1640000	1820000	1760000	324000	341000	318000	623000	550000	526000
pmf0251	124.08	80	0.84	123.08	[M+H]+	C00253	Malvidin 3-O-glucoside (Oenin)	Anthocyanins	10700000	11900000	12700000	11700000	8510000	9700000	10400000	16200000	15100000	16800000	12900000	11800000	13200000
pmf0252	130.086	70	0.86	129.086	[M+H]+	C00408	Pipecolinic acid	Others	3400000	3000000	3390000	3280000	3270000	3240000	3820000	2740000	2850000	2710000	3410000	3140000	3390000
pmf0253	130.1	84	0.9	129.1	[M+H]+	-	1-Amino-1-cyclopentanecarboxylic acid	Amino acid derivative	6210000	5100000	5460000	4950000	3040000	3340000	3430000	3060000	3010000	3130000	1320000	1470000	1230000
pmf0254	131.122	72.0814	0.81	130.122	[M+H]+	C00179	Agmatine	Phenolamides	16600000	15200000	17500000	15300000	22900000	21700000	20500000	13100000	14400000	13500000	12800000	11900000	12200000
pmf0255	132	69	1.2	131	[M+H]+	-	6-Aminohexanoic acid	Amino acid derivative	1660000	1400000	1430000	1220000	816000	793000	943000	703000	704000	846000	364000	338000	348000
pmf0256	132.066	86.06	1.21	131.066	[M+H]+	-	delta-Aminolevulinic acid hydrochloride	Saccharides	6020000	4830000	5060000	4510000	2590000	2890000	3230000	2580000	2510000	2750000	1350000	1230000	1260000
pmf0257	132.1	86.1	1.21	131.1	[M+H]+	C00123	L-Leucine	Amino acids	6330000	5460000	5890000	5210000	3080000	2990000	3580000	2920000	3090000	3080000	1340000	1380000	1400000
pmf0258	132.2	86.2	1.17	131.2	[M+H]+	C00407	L-Isoleucine	Amino acids	4700000	4200000	4410000	3740000	2170000	2270000	2590000	2050000	2090000	2420000	1100000	1010000	1010000
pmf0259	133	70.1	1.19	132	[M+H]+	C00077	L(+)-Ornithine	Amino acids	6260000	5060000	5620000	4730000	3560000	3680000	3810000	3180000	3540000	4070000	1200000	1170000	1230000
pmf0260	133	74	0.81	132	[M+H]+	C00152	L-Asparagine	Amino acids	8360000	7160000	6660000	6420000	8050000	10200000	9470000	8560000	11000000	9290000	1130000	1240000	860000
pmf0261	131	87.3	2.12	132	[M-H]-	-	2-Methylenesuccinic acid	Polyphenol	225000	229000	218000	214000	199000	211000	216000	279000	272000	266000	168000	168000	170000
pmf0263	136.1	119	1.8	135.1	[M+H]+	-	S-Methyl-L-cysteine	Amino acid derivative	1490000	1370000	1190000	1300000	1170000	1230000	1140000	1260000	1370000	1380000	1530000	1560000	1360000
pmf0264	136.1	119.1	1.14	135.1	[M+H]+	C00147	Adenine	Nucleotide and its derivates	13100000	11100000	11000000	10200000	12200000	13000000	13600000	4820000	4220000	4640000	19400000	18300000	18900000
pmf0265	138	94.1	0.81	137	[M+H]+	C00568	4-Aminobenzoic acid	Polyphenol	17700000	16100000	21100000	18500000	18300000	18400000	20900000	13700000	14200000	15200000	14800000	14000000	13500000
pmf0266	138.055	119.8	2.95	137.055	[M+H]+	C00108	Anthranilic acid	Benzoic acid derivatives	7760000	7660000	7460000	7140000	234000	199000	156000	586000	565000	559000	3690000	3950000	3640000
pmf0267	138.091	121.1	1.2	137.091	[M+H]+	C00483	L-Tyramine	Amino acids	76100000	64200000	62700000	59300000	47600000	51900000	56400000	18700000	17100000	18500000	31000000	31300000	31400000
pmf0268	137.1	93.1	2.66	138.1	[M-H]-	C00805	Salicylic acid (SA)	Phytohormones	143000	130000	122000	134000	142000	150000	141000	204000	195000	235000	161000	144000	164000
pmf0269	139.043	121.041	2.64	138.043	[M+H]+	C00785	Urocanic acid	Others	824000	811000	895000	780000	749000	784000	778000	495000	581000	490000	247000	305000	263000
pmf0270	139	122	1.25	138	[M+H]+	C02126	p-Nitroaniline	Others	58200000	46000000	44500000	41400000	39400000	40600000	45400000	19800000	19200000	21700000	28200000	28100000	27600000
pmf0271	138.019	94.0297	4.16	139.019	[M-H]-	C01020	6-hydroxynicotinic acid	Vitamins	360000	401000	398000	405000	263000	245000	198000	131000	93800	152000	1090000	1160000	1250000
pmf0272	140.17	98.9	0.62	139.17	[M+H]+	C00870	4-Nitrophenol	Others	32300000	24800000	25600000	24800000	73900000	67500000	65600000	14000000	15400000	19500000	14400000	15800000	18200000
pmf0273	144.1	115	2.7	143.1	[M+H]+	C04294	4-Methyl-5-thiazoleethanol	Others	41300000	40400000	40700000	40000000	24300000	21400000	20600000	31000000	35500000	34500000	53300000	56900000	52100000
pmf0274	146.25	72	1.01	145.25	[M+H]+	C00315	Spermidine	Phenolamides	27200000	25900000	28400000	26000000	51300000	45200000	34300000	19600000	23200000	20200000	31800000	29300000	39800000
pmf0275	146.118	87.041	0.85	145.118	[M+H]+	C08201	Acetylcholine	Cholines	6780000	6280000	7180000	7030000	8040000	7670000	7530000	7130000	6920000	6860000	7980000	7640000	8140000
pmf0276	146.1	118.1	2.35	145.1	[M+H]+	C08493	Indole-3-carboxaldehyde	Indole derivatives	2520000	2790000	2850000	2790000	2070000	2170000	2180000	1560000	1590000	1670000	681000	676000	669000
pmf0277	147	84	0.8	146	[M+H]+	C00064	L-Glutamine	Amino acids	110000000	105000000	96500000	87200000	55700000	61500000	55900000	63800000	70500000	57100000	33000000	38300000	30000000
pmf0278	147.2	84.2	0.99	146.2	[M+H]+	C00047	L-(+)-Lysine	Amino acids	6350000	5560000	5270000	5320000	3280000	3350000	3090000	3550000	3840000	3940000	1460000	1560000	1310000
pmf0279	147.037	91.0542	2.92	146.037	[M+H]+	C05851	Coumarin	Coumarins	1110000	1030000	986000	961000	957000	941000	898000	779000	485000	708000	717000	680000	739000
pmf0280	145.1	101.1	0.76	146.1	[M-H]-	-	2-Methylglutaric acid	Organic acids	2870000	3000000	2800000	2900000	2300000	2590000	2730000	2550000	2700000	2590000	867000	931000	775000
pmf0281	148.06	84.1	1.01	147.06	[M+H]+	-	O-Acetyl-L-serine	Amino acid derivative	2010000	1680000	1740000	1510000	618000	599000	562000	674000	588000	692000	1370000	1470000	1250000
pmf0282	148.032	102.034	2.92	147.032	[M+H]+	C11129	Isatin	Others	91200	105000	103000	90600	76500	80800	90400	90500	98400	87100	81000	78500	59000
pmf0283	150.2	61.2	1.33	149.2	[M+H]+	C00073	L-Methionine	Amino acids	725000	673000	752000	569000	729000	855000	930000	948000	972000	946000	700000	653000	734000
pmf0284	152	135	1.51	151	[M+H]+	C02126	2-Phenylglycine	Amino acid derivative	3870000	4570000	4280000	3980000	3190000	3310000	3350000	3670000	3700000	3110000	3910000	3900000	4080000
pmf0285	152	135.1	1.51	151	[M+H]+	C00242	Guanine	Nucleotide and its derivates	4120000	4700000	4320000	4200000	3360000	3360000	3440000	3900000	3970000	3090000	4250000	4140000	4270000
pmf0286	152.04	135.2	1.51	151.04	[M+H]+	C06804	Acetaminophen	Others	6290000	6520000	6030000	5590000	5550000	5590000	5530000	5640000	5670000	4980000	6100000	5780000	5530000
pmf0287	154.079	91.054	1.02	153.079	[M+H]+	C03758	Dopamine	Others	16000000	15500000	15700000	13800000	12700000	14900000	16100000	5580000	4750000	5600000	4970000	4840000	5250000
pmf0290	156.1	110.1	0.7	155.1	[M+H]+	C00135	L-Histidine	Amino acids	10400000	9790000	8400000	9520000	7640000	8380000	8500000	5720000	6460000	7260000	941000	1020000	1170000
pmf0291	161.107	144.2	2.72	160.107	[M+H]+	C00398	L-Tryptamine	Tryptamine derivatives	1680000	1660000	1590000	1550000	1030000	893000	870000	1330000	1450000	1370000	1890000	2030000	1830000
pmf0292	162.077	101.9	0.85	161.077	[M+H]+	-	O-Acetyl-L-homoserine hydrochloride	Others	7410000	6610000	7570000	6920000	3580000	3530000	4490000	3750000	4210000	3830000	10400000	9690000	9960000
pmf0293	162.15	118.1	2.7	161.15	[M+H]+	C19837	Indole-3-carboxylic acid	Phytohormones	8840000	8600000	8710000	8050000	5240000	4670000	4460000	6640000	7370000	7220000	10900000	11500000	10100000
pmf0294	162.17	119.9	0.91	161.17	[M+H]+	C00487	Carnitine	Others	2500000	2260000	2770000	2270000	4190000	4170000	5800000	1270000	1180000	1340000	5640000	4080000	4710000
pmf0296	163.2	119	3.85	164.2	[M-H]-	C00811	p-Coumaric acid	Hydroxycinnamoyl derivatives	1580000	1690000	1710000	1670000	268000	302000	292000	90400	53800	62800	11000000	10800000	9680000
pmf0297	166.2	120.1	3.27	165.2	[M+H]+	C00079	L-Phenylalanine	Amino acids	1250000	1340000	1370000	1250000	486000	585000	778000	999000	1050000	872000	1200000	1170000	1060000
pmf0298	170.1	134.1	1.14	169.1	[M+H]+	C00314	Pyridoxine	Vitamins	30400000	26200000	26600000	23900000	36600000	34500000	35300000	28900000	30700000	30700000	21800000	20400000	21000000
pmf0299	174.2	114	1.08	173.2	[M+H]+	C02710	N-Acetyl-l-leucine	Amino acid derivatives	1180000	1150000	1070000	968000	1080000	1330000	1390000	724000	817000	672000	879000	834000	787000
pmf0300	173	85	1.3	174	[M-H]-	C00417	Cis-Aconitic acid	Organic acids	2240000	1670000	1800000	1730000	2380000	1840000	2320000	1140000	1600000	1240000	2280000	2180000	1970000
pmf0301	175.2	116.1	0.75	174.2	[M+H]+	C00062	L-Arginine	Amino acids	52100000	41300000	43300000	40800000	25900000	28500000	28500000	25400000	28800000	29600000	11900000	12200000	12600000
pmf0303	175	115	2.76	176	[M-H]-	-	3-Hydroxy-4-methyl-3-carboxypentanoate	Others	986000	1000000	971000	947000	749000	780000	801000	1850000	1720000	1710000	1480000	1480000	1430000
pmf0305	180.095	120.081	2.76	179.095	[M+H]+	C17235	D-beta-Homophenylalanine	Amino acid derivative	3150000	3220000	2980000	3080000	665000	690000	820000	2850000	2860000	2800000	5280000	5570000	5130000
pmf0306	181.065	67.0282	6.58	180.065	[M+H]+	C07480	Theobromine	Alkaloids	1980000	2040000	2010000	1980000	1380000	1480000	1530000	1010000	971000	959000	2100000	2120000	2090000
pmf0307	179	135	3.29	180	[M-H]-	C01197	Caffeic acid	Hydroxycinnamoyl derivatives	17500000	18400000	18700000	18500000	10300000	12400000	14900000	10900000	11800000	10200000	43200000	45700000	41500000
pmf0308	181.042	163.039	3.16	180.042	[M+H]+	C01481	3,4-Dihydroxycinnamic acid	Polyphenol	401000	522000	563000	535000	401000	684000	601000	9	9	9	9	9	9
pmf0309	183.9	83	0.61	182.9	[M+H]+	-	5-Sulfanyl-1-pentanesulfonamide	Others	1770000	1500000	1550000	1540000	1020000	978000	1020000	1910000	1910000	2440000	1910000	1880000	1850000
pmf0310	184.2	147.9	1.66	183.2	[M+H]+	C00847	4-Pyridoxate	Pyridine derivatives	12600000	12300000	13100000	12100000	13400000	13000000	13000000	4730000	4680000	4680000	9330000	8210000	8740000
pmf0311	184	148	1.64	183	[M+H]+	C00847	4-Pyridoxic acid	Pyridine derivatives	27500000	26300000	28700000	25400000	29600000	28700000	28400000	10200000	10100000	10300000	20200000	17400000	18600000
pmf0312	193.1	111	1.02	192.1	[M+H]+	C00296	Quinic acid	Quinate and its derivatives	98000	97600	80600	92700	125000	92900	135000	131000	89500	152000	144000	114000	149000
pmf0314	193.05	134.037	4.07	194.05	[M-H]-	C01494	4-Hydroxy-3-methoxycinnamic acid	Hydroxycinnamoyl derivatives	6390000	6970000	7190000	7240000	448000	488000	448000	419000	384000	368000	47800000	46100000	43500000
pmf0315	195.1	145	3.21	194.1	[M+H]+	C01494	Ferulic acid	Hydroxycinnamoyl derivatives	20300000	23100000	22100000	21500000	11600000	12900000	14000000	22000000	23300000	22600000	26500000	27000000	25500000
pmf0316	195.1	75	0.76	196.1	[M-H]-	C16245	D-Gluconic acid	Carbohydrates	209000	223000	196000	211000	188000	217000	210000	186000	203000	180000	205000	231000	216000
pmf0318	201.1	139.1	5.05	202.1	[M-H]-	C08277	Sebacate	Organic acids	155000	193000	184000	202000	205000	180000	183000	116000	124000	118000	339000	409000	334000
pmf0319	203.1	143.9	4.68	202.1	[M+H]+	-	N-Acetyltryptamine	Amino acid derivative	212000	196000	187000	180000	165000	160000	135000	68300	81300	90400	146000	132000	124000
pmf0320	206.21	189	2.36	205.21	[M+H]+	C00248	(+/-)-alpha-Lipoamide	Others	6000000	5530000	5510000	5190000	5050000	5300000	5160000	3210000	3500000	3650000	1260000	1270000	1200000
pmf0321	207.2	95.2	3.73	206.2	[M+H]+	-	Sattabacin	Others	174000	167000	143000	129000	236000	201000	190000	96600	76600	139000	207000	164000	176000
pmf0322	209.24	77	3.86	208.24	[M+H]+	C01484	Chalcone	Flavonoid	654000	613000	583000	560000	445000	427000	403000	272000	247000	353000	498000	468000	416000
pmf0323	209	120.9	1.68	208	[M+H]+	-	N-p-hydroxybenxoylputrescine	Polyamine	1880000	1720000	1750000	1680000	2160000	1930000	1980000	560000	542000	605000	1220000	1280000	1400000
pmf0325	217.2	144	2.97	216.2	[M+H]+	-	Lycoperodine	Others	35100000	33800000	35800000	33600000	7390000	7670000	8520000	4800000	5320000	5540000	3330000	4760000	3140000
pmf0326	218.1	88	2.15	219.1	[M-H]-	C00864	D-Pantothenic acid	Vitamins	5300000	5510000	5330000	5360000	2840000	3080000	2990000	3150000	3130000	2900000	2200000	2330000	2380000
pmf0327	221	101	0.6	220	[M+H]+	C18812	Thidiazuron	Others	4420000	4990000	4280000	4570000	3920000	4000000	3720000	4980000	4880000	5720000	5550000	5000000	4590000
pmf0328	221.04	158.084	1.3	220.04	[M+H]+	-	8-Chlro-1-tetrahydronorharmanone	Others	8890000	8030000	7510000	7150000	8920000	8680000	8410000	5830000	5890000	6270000	4700000	4830000	4380000
pmf0329	221.1	158.4	2.37	220.1	[M+H]+	C19716	N-Hydroxy-L-tryptophan	Amino acid derivative	1980000	2520000	2710000	2560000	1290000	1490000	1660000	1350000	1440000	1870000	575000	628000	561000
pmf0330	223.2	149.04	7.25	222.2	[M+H]+	C02291	L(+)-Cystathionine	Amino acid derivative	595000	589000	638000	591000	421000	436000	402000	431000	455000	386000	608000	682000	490000
pmf0331	225.076	147.1	2.9	224.076	[M+H]+	C00482	Sinapic acid	Hydroxycinnamoyl derivatives	951000	1040000	1030000	958000	1110000	1000000	1030000	850000	873000	882000	873000	916000	847000
pmf0332	229	97	0.82	230	[M-H]-	-	D-Ribulose-5-phosphate	Saccharides	756000	786000	754000	787000	577000	637000	588000	580000	604000	575000	511000	524000	486000
pmf0333	235.144	147.2	2.33	234.144	[M+H]+	C18326	N-p-Coumaroylputrescine	Polyamine	9160000	8410000	8460000	8080000	7680000	9020000	8830000	1100000	1150000	1300000	6560000	6270000	7370000
pmf0334	243	172	4.42	242	[M+H]+	C01727	Lumichrome	Others	751000	664000	705000	671000	941000	838000	743000	492000	559000	600000	946000	1020000	1080000
pmf0335	244.093	111.7	1.1	243.093	[M+H]+	C00475	Cytidine	Nucleotide and its derivates	17800000	15400000	16100000	12000000	16200000	17500000	16100000	13200000	13100000	13000000	11600000	9990000	11500000
pmf0336	245.11	113	1.22	244.11	[M+H]+	C00299	Uridine	Nucleotide and its derivates	21400000	20800000	23600000	17400000	28500000	25200000	27500000	30400000	28100000	29300000	32000000	26200000	30500000
pmf0337	251.139	163.2	2.06	250.139	[M+H]+	C03002	N-Caffeoylputrescine	Polyamine	22900000	24300000	23900000	23200000	15900000	20300000	21200000	8400000	12100000	9720000	7640000	7510000	7170000
pmf0339	256.2	124.1	0.84	238.2	[M+NH4]+	C05841	Nicotinate ribonucleoside	Nicotinic acid derivatives	3720000	3490000	4230000	4040000	3060000	2910000	3220000	3050000	2880000	2960000	4590000	3950000	4340000
pmf0340	258.25	126.25	1.16	257.25	[M+H]+	-	5-Methylcytidine	Nucleic acid derivative	24400000	22200000	22300000	19400000	18800000	19500000	19800000	20200000	20500000	19900000	14700000	13400000	14100000
pmf0341	259	97	0.81	260	[M-H]-	-	D-Mannose-6-phosphate	Saccharides	623000	726000	585000	708000	513000	640000	627000	657000	761000	620000	405000	397000	383000
pmf0342	261	131	3.62	260	[M+H]+	-	N-p-Cinnamoylagmatine	Polyamine	2220000	1740000	1780000	1580000	1660000	1650000	1600000	487000	670000	840000	450000	461000	472000
pmf0343	262.3	200.3	4.29	261.3	[M+H]+	-	2-Amino-1,3,4-tetradecanetriol	Others	10400000	9860000	9510000	9420000	17000000	13600000	14100000	6760000	9720000	7530000	12700000	13100000	8780000
pmf0344	265.112	122.1	0.53	265.112	protonated	C00378	Thiamin	Vitamin	31900	31200	33100	30300	14200	13300	13500	46400	50300	46800	50600	50400	45600
pmf0345	265.155	177.2	2.61	264.155	[M+H]+	C10497	N-Feruloylputrescine	Polyamine	39000000	37400000	36900000	35900000	2870000	3500000	3640000	46900000	43900000	49200000	106000000	105000000	104000000
pmf0346	268.1	136.1	1.85	267.1	[M+H]+	C00212	Adenosine	Nucleotide and its derivates	4310000	4250000	3740000	4020000	3410000	3600000	3340000	3880000	4130000	4130000	4790000	5140000	4400000
pmf0347	269.1	135.9	1.8	268.1	[M+H]+	C01817	Homocystine	Amino acid derivative	20700000	20300000	18400000	19900000	16000000	17600000	16200000	19800000	21700000	20800000	25100000	25700000	22400000
pmf0348	269.081	137.047	1.82	268.081	[M+H]+	C00294	Inosine	Nucleotide and its derivates	33200000	32600000	29900000	32300000	25700000	28100000	26200000	31900000	34400000	32200000	40200000	41500000	36000000
pmf0349	273.1	153	5.48	272.1	[M+H]+	C00509	Naringenin	Flavanone	27000000	27900000	28900000	29000000	34800000	32800000	32200000	33600000	23100000	26400000	25700000	26200000	29900000
pmf0350	277.15	84.1	0.83	276.15	[M+H]+	C00449	Saccharopine	Amino acid derivative	6350000	5110000	5780000	4710000	3420000	4100000	4140000	2950000	3030000	2810000	8390000	7290000	7820000
pmf0351	277.166	147.2	2.81	276.166	[M+H]+	C04498	N-p-Coumaroylagmatine	Polyamine	16800000	15900000	15800000	14600000	11400000	11900000	12100000	2760000	5930000	3000000	7790000	7980000	7790000
pmf0352	279.171	86.0964	3.21	278.171	[M+H]+	-	4beta-Hydroxy-11-O-(2'-pyrolylcarboxy)epilupinine	Alkaloid	16000000	16400000	15900000	15600000	788000	846000	879000	3740000	2660000	3010000	83400000	87300000	76900000
pmf0353	279.3	95.1	8.93	278.3	[M+H]+	C08364	Punicic acid	Lipids_Fatty acids	5690000	5070000	5070000	5240000	5160000	5640000	6220000	5070000	4270000	4480000	14600000	14800000	13800000
pmf0355	281.1	162.2	2.23	280.1	[M+H]+	-	N-(9H-Purin-6-ylcarbamoyl)threonine	Nucleic acid derivative	3760000	3550000	3490000	3380000	3980000	3830000	3630000	4520000	4510000	4780000	2180000	2120000	2080000
pmf0356	282.27	150.17	1.16	281.27	[M+H]+	C02494	1-Methyladenosine	Nucleotide and its derivates	4570000	4350000	4330000	4070000	4000000	4320000	4000000	4400000	4600000	4940000	3940000	3450000	4000000
pmf0357	282.17	150.27	1.14	281.17	[M+H]+	-	2-Methyladenosine	Nucleic acid derivative	2910000	3360000	3180000	2770000	2660000	2670000	2680000	2900000	3110000	2730000	2610000	2280000	2830000
pmf0358	284	147	4.77	283	[M+H]+	-	N-Coumaroyltyramine	Amino acid derivative	25400000	24300000	23500000	22800000	18700000	20500000	21300000	1890000	917000	2290000	16900000	22400000	18700000
pmf0359	284	152.2	1.51	283	[M+H]+	C00387	Guanosine	Nucleotide and its derivates	2700000	2430000	2180000	1990000	2150000	2080000	2230000	2110000	2120000	2300000	2150000	2210000	2030000
pmf0360	285	153	1.51	284	[M+H]+	C01762	Xanthosine	Nucleotide and its derivates	21400000	23500000	22500000	21800000	17200000	16900000	17700000	19200000	19700000	17700000	21700000	22400000	21100000
pmf0361	286	124	2.1	285	[M+H]+	-	Nicotinic acid-hexoside	Nicotinic acid derivatives	12200000	10800000	11200000	11100000	5350000	5390000	5050000	18300000	18800000	19000000	3980000	3890000	3720000
pmf0362	290.2	228.4	5.21	289.2	[M+H]+	-	16-Hydroxy-hexadecanoic acid	Fatty acid	11000000	10900000	10600000	10500000	12900000	11900000	11900000	6830000	10000000	6850000	13300000	15100000	9850000
pmf0363	293	163	2.44	292	[M+H]+	-	N-Caffeoylagmatine	Polyamine	12500000	13900000	13300000	13100000	13800000	14700000	15200000	3870000	6870000	4850000	3410000	3820000	3740000
pmf0364	295.2	179.2	9.19	294.2	[M+H]+	-	9-Hydroxy-(10E,12Z,15Z)-octadecatrienoic acid	Lipids_Fatty acids	2680000	2440000	2340000	2490000	3110000	3350000	3510000	4330000	3980000	3960000	6200000	6530000	5750000
pmf0365	295.1	207	2.72	294.1	[M+H]+	-	N-Sinapoylputrescine	Polyamine	1510000	1840000	1800000	1690000	1050000	1140000	1180000	1830000	1700000	1610000	1090000	1050000	1020000
pmf0366	298.096	136.1	2.89	297.096	[M+H]+	C00170	5'-Deoxy-5'-(methylthio)adenosine	Nucleotide and its derivates	13600000	13700000	13800000	13500000	16000000	15400000	14800000	6840000	7620000	7350000	4280000	4190000	4500000
pmf0367	298.27	152.1	1.9	297.27	[M+H]+	-	2'-O-methylguanosine	Nucleic acid derivative	27500000	26000000	27300000	25300000	22100000	22600000	20800000	28300000	29500000	29700000	26700000	22200000	25300000
pmf0368	299	136	2.87	298	[M+H]+	-	MNA-hexoside	Others	8420000	8670000	8640000	8260000	9760000	9220000	8800000	3800000	4140000	4020000	2710000	2750000	3150000
pmf0369	303.1	153	4.34	302.1	[M+H]+	C01709	Hesperetin	Flavanone	8360000	8330000	7980000	8280000	20600000	18900000	18900000	20900000	16000000	24500000	7640000	5440000	7440000
pmf0370	307.176	177.2	2.96	306.176	[M+H]+	C18325	N-Feruloylagmatine	Polyamine	1960000	2150000	2030000	2040000	1420000	1570000	1600000	900000	1710000	1180000	931000	998000	955000
pmf0372	312.13	180.2	2.16	311.13	[M+H]+	-	N2, N2-Dimethylguanosine	Nucleic acid derivative	6790000	6280000	6160000	5850000	4530000	4620000	4660000	6570000	6600000	6900000	4330000	4330000	4340000
pmf0373	314.138	177.053	4.9	313.138	[M+H]+	C02717	N-Feruloyltyramine	Phenolamides	3130000	2990000	2890000	2810000	1650000	1630000	1670000	2460000	590000	1560000	4710000	6540000	4630000
pmf0374	318.3	256.263	6.03	317.3	[M+H]+	C12144	4-Hydroxysphinganine	Lipids_Fatty acids	1650000	1520000	1510000	1490000	1540000	1470000	1370000	1310000	1830000	1330000	2160000	2510000	1750000
pmf0375	325	163	2.93	326	[M-H]-	-	p-Coumaric acid 4-O-hexoside	Polyphenol	584000	512000	567000	484000	622000	543000	517000	604000	569000	617000	602000	611000	550000
pmf0376	329	121	1.98	328	[M+H]+	-	N', N''-Di-p-hydroxybenxoylputrescine	Polyamine	1750000	1630000	1610000	1510000	1490000	1830000	2310000	9	430000	406000	9	9	9
pmf0377	332.068	136.065	1.14	331.068	[M+H]+	C00360	2'-Deoxyadenosine-5'-monophosphate	Nucleotide and its derivates	13200000	12200000	12200000	10300000	17500000	16400000	16400000	11200000	11500000	11200000	11000000	9500000	10600000
pmf0378	332.1	152	1.14	331.1	[M+H]+	-	Pyridoxine O-glucoside	Vitamins	13600000	11800000	12000000	10800000	11900000	11800000	12300000	12300000	13000000	13300000	13000000	12500000	13600000
pmf0379	337.188	207.2	3.01	336.188	[M+H]+	-	N-Sinapoylagmatine	Polyamine	20900000	22600000	21600000	20600000	10600000	12700000	13000000	26500000	25800000	23300000	12700000	14800000	16900000
pmf0380	337.1	191	3.25	338.1	[M-H]-	C10441	4-Coumaroylquinic acid	Polyphenol	1080000	996000	930000	915000	899000	921000	929000	126000	141000	131000	371000	357000	371000
pmf0381	339.1	177	3.13	340.1	[M-H]-	C09264	Esculin	Others	337000	337000	309000	301000	471000	433000	458000	720000	767000	697000	69300	73900	69300
pmf0382	341.1	101	0.79	342.1	[M-H]-	-	D-(+)-Trehalose	Saccharides	1260000	1400000	1180000	1360000	1650000	1650000	1500000	962000	1050000	944000	760000	769000	813000
pmf0383	341.1	179.1	2.86	342.1	[M-H]-	-	β-D-glucopyranosyl-caffeic acid	Polyphenol	1280000	1350000	1300000	1300000	1600000	1600000	1610000	1790000	1900000	1720000	811000	794000	779000
pmf0384	341.1	179.2	2.41	342.1	[M-H]-	C00761	Coniferin	Hydroxycinnamoyl derivatives	4270000	4170000	4160000	4010000	5480000	5510000	5290000	2670000	2850000	2800000	1710000	1730000	1690000
pmf0385	346.1	79	1.15	347.1	[M-H]-	C01367	Adenosine 3'-monophosphate	Nucleotide and its derivates	45600000	50700000	45400000	50600000	64000000	68600000	69000000	29100000	29600000	28200000	8610000	12200000	9100000
pmf0386	346.1	134	1.15	347.1	[M-H]-	-	Kinetin-9-riboside	Nucleic acid derivative	18500000	21100000	18800000	20900000	26500000	29000000	28200000	11900000	12700000	11700000	3290000	4730000	3710000
pmf0387	348.1	277	5.89	347.1	[M+H]+	-	Tianshic acid	Fatty acid	329000	373000	350000	350000	105000	89700	118000	154000	109000	128000	1910000	1880000	1610000
pmf0388	349.047	137.047	1.15	348.047	[M+H]+	-	Inosine-5'-monophosphate	Others	2600000	2180000	2450000	1940000	4730000	4440000	4490000	1470000	1440000	1480000	802000	678000	929000
pmf0389	355.1	162.8	2.82	354.1	[M+H]+	C00852	Chlorogenic acid	Polyphenol	10800000	12400000	12300000	11900000	13600000	14400000	14500000	11300000	12300000	10600000	13300000	13100000	12600000
pmf0390	353.1	191	3.15	354.1	[M-H]-	-	4-O-Caffeoylquinic acid	Polyphenol	4730000	5280000	5030000	4980000	8760000	8840000	8150000	1170000	1180000	1020000	1950000	1960000	1850000
pmf0391	357.118	177.1	1.43	356.118	[M+H]+	-	Ferulic acid O-hexoside	Polyphenol	2170000	1790000	1820000	1750000	1410000	1240000	1240000	3600000	3110000	3890000	5590000	4840000	5360000
pmf0392	359	161	3.78	360	[M-H]-	C01850	Rosmarinic acid	Organic acids	15100	18800	19800	16900	13400	16200	15200	7840	9	9	30800	26400	9
pmf0393	362.1	79	1.16	363.1	[M-H]-	C00144	Guanosine 5'-monophosphate	Nucleotide and its derivates	10900000	12600000	11000000	11900000	13800000	16600000	13500000	5900000	7740000	6040000	7220000	9070000	7660000
pmf0394	366.2	204.2	3.11	365.2	[M+H]+	-	iP9G	Others	9930000	10000000	10000000	9470000	7120000	7160000	6790000	10100000	10400000	10400000	8920000	8460000	8060000
pmf0395	367	191	3.67	368	[M-H]-	C02572	5-Feruloylquinic acid	Polyphenol	32700	30900	31700	36100	22200	24700	26800	14900	16100	13300	51100	48000	39500
pmf0396	367	191.1	3.44	368	[M-H]-	-	4-O-Feruloylquinic acid	Polyphenol	892000	888000	836000	901000	243000	308000	279000	1250000	1280000	1090000	2330000	2010000	2120000
pmf0397	369.1	147.1	2.07	370.1	[M-H]-	-	Sinapaldehyde glucoside	Polyphenol	338000	240000	240000	225000	391000	407000	372000	162000	162000	144000	264000	267000	309000
pmf0398	374.2	198.2	2.03	373.2	[M+H]+	C04831	DIMBOA glucoside	Others	9150000	8340000	8030000	7990000	4450000	4430000	4350000	12800000	12900000	13800000	2450000	2730000	2720000
pmf0399	377.146	243.089	3.26	376.146	[M+H]+	C00255	(-)-Riboflavin	Vitamin	936000	846000	847000	840000	173000	188000	198000	314000	253000	317000	2810000	2820000	2650000
pmf0400	381	131	1.94	380	[M+H]+	-	N', N''-Caffeoyl, p-cinnamoylputrescine	Polyamine	4680000	4380000	4500000	4010000	5360000	5470000	5150000	8340000	8460000	8870000	4660000	4360000	4460000
pmf0401	384.2	252	2.06	383.2	[M+H]+	-	Succinyladenosine	Nucleotide and its derivates	16100000	14900000	13600000	14200000	12600000	12800000	12900000	14600000	13400000	14400000	12800000	13800000	13000000
pmf0402	385.122	136.063	1.37	384.122	[M+H]+	C00021	S-Adenosyl-L-homocysteine	Amino acid derivative	2670000	2470000	2410000	2240000	3250000	2850000	2990000	1850000	1880000	1810000	2250000	2040000	2360000
pmf0403	387	175	7.61	386	[M+H]+	C00187	Cholesterol	Others	206000	204000	210000	203000	212000	167000	190000	199000	135000	168000	89700	134000	160000
pmf0404	385.1	205	3.35	386.1	[M-H]-	-	1-O-b-D-glucopyranosyl sinapate	Polyphenol	244000	249000	249000	241000	278000	273000	244000	190000	212000	177000	236000	214000	225000
pmf0405	387.201	207.2	3.32	386.201	[M+H]+	-	Roseoside	Others	904000	962000	857000	825000	252000	359000	336000	961000	1080000	1040000	746000	696000	623000
pmf0406	385	223	2.9	386	[M-H]-	-	Sinapic acid-O-glucoside	Polyphenol	338000	337000	314000	298000	358000	363000	357000	319000	329000	293000	216000	200000	219000
pmf0407	395	163	2.38	394	[M+H]+	-	N', N''-p-Cinnamoyl, caffeoylcadaverine	Polyamine	7980000	7730000	7360000	7190000	10400000	10100000	9680000	10200000	10800000	10800000	7190000	7490000	6770000
pmf0408	404.155	207.1	3.19	403.155	[M+H]+	-	Sinapoyl O-hexoside	Polyphenol	188000	223000	200000	163000	135000	135000	178000	114000	136000	134000	84700	63400	62400
pmf0409	405.1	243.2	3.78	406.1	[M-H]-	-	E-3,4,5'-Trihydroxy-3'-glucopyranosylstilbene	Others	5050000	5420000	5310000	5360000	3990000	4300000	3680000	1760000	2030000	1800000	3300000	3290000	3220000
pmf0410	407	203	2.36	408	[M-H]-	-	3-Hydroxy-glabrol	Others	32200	25300	29900	28500	21600	29900	28700	16500	19000	17000	9	9	9
pmf0411	412.246	184.078	3.53	411.246	[M+H]+	-	1-Decanoyl-2-hydroxy-sn-glycero-3-phosphocholine	Others	4700000	4630000	4540000	4310000	4000000	3970000	3470000	1160000	1230000	1390000	8310000	8430000	7060000
pmf0412	413.1	162.1	2.56	412.1	[M+H]+	-	Threonyl carbamoyl adenosine	Nucleic acid derivative	9640000	9620000	9160000	8920000	7230000	7550000	7450000	8290000	8340000	8600000	3250000	3270000	3330000
pmf0413	413	163	1.97	412	[M+H]+	-	N', N''-Dicaffeoylputrescine	Polyamine	1800000	1710000	1600000	1580000	1910000	1800000	1700000	1780000	1730000	1870000	2390000	2580000	2340000
pmf0414	414.3	396.2	4.25	413.3	[M+H]+	-	Tomatidenol	glycoalkaloid	27700000	23200000	21800000	19300000	14300000	14100000	14300000	4570000	4420000	6560000	20000000	18100000	17200000
pmf0415	416.3	398.3	4.34	415.3	[M+H]+	C10826	Tomatidine	glycoalkaloid	1210000	1120000	1140000	1050000	634000	790000	811000	262000	237000	262000	965000	947000	950000
pmf0416	417	255	4.49	417	protonated	-	Apigeninidin 5-glucoside	Flavonoid	1180000	1070000	900000	920000	1340000	1180000	1120000	210000	138000	884000	875000	1140000	1110000
pmf0417	417	255.2	4.16	418	[M-H]-	-	Isoliquiritin	Others	24600	27600	27600	22900	52700	45700	41900	18500	20400	19500	30800	21900	27200
pmf0419	427.2	150.2	2.94	426.2	[M+H]+	-	(2S,3R)-2-{[{9-[(2R,3R,4S,5R)-3,4-Dihydroxy-5-(hydroxymethyl)tetrahydro-2-furanyl]-9H-purin-6-yl}(methyl)carbamoyl]amino}-3-hydroxybutanoic acid (non-preferred name)	Nucleic acid derivative	13200000	12300000	12400000	11600000	8760000	8990000	8760000	12100000	11200000	12800000	10400000	10100000	9750000
pmf0421	430.3	412.1	4.01	429.3	[M+H]+	-	Hydroxytomatidenol	glycoalkaloid	3040000	2360000	2290000	1990000	1380000	1230000	1030000	3120000	3460000	5210000	3600000	3360000	3330000
pmf0422	432.1	273.2	3.69	431.1	[M+H]+	-	Hydroxytomatidine	glycoalkaloid	184000	147000	136000	134000	127000	131000	112000	54700	34900	81400	153000	108000	75600
pmf0423	431.1	269.2	4.05	432.1	[M-H]-	-	Heptamethoxyflavone	Flavonoid	3550000	3550000	3750000	3630000	4350000	4540000	4340000	2860000	2380000	2990000	5960000	4590000	5700000
pmf0424	433.1	271.1	4.06	432.1	[M+H]+	C04608	Apigenin 7-O-glucoside	Flavonoid	20900000	17400000	17000000	14600000	21200000	20400000	18500000	14300000	11500000	24100000	28900000	23000000	26400000
pmf0425	433.113	271.2	4.05	432.113	[M+H]+	-	Apigenin 5-O-glucoside	Flavone	23000000	19300000	19400000	16700000	24300000	22200000	20800000	16600000	13300000	27300000	31600000	25600000	30200000
pmf0426	435.1	285.1	3.52	434.1	[M+H]+	-	Naringenin C-hexoside	Flavone C-glycosides	287000	270000	275000	245000	256000	233000	209000	194000	182000	261000	302000	259000	231000
pmf0427	441	163	4.2	440	[M+H]+	-	N', N''-Feruloyl,caffeoylcadaverine	Polyamine	62000	50000	43100	39900	9	9	24500	20300	15600	31400	99300	84300	93400
pmf0428	447.2	285	3.79	446.2	[M+H]+	-	Biochanin A 7-O-glucoside	Flavonoid	3680000	2740000	2760000	2260000	1680000	1790000	1840000	244000	275000	534000	1510000	1380000	1310000
pmf0429	449.1	287.1	3.94	448.1	[M+H]+	C12249	Kaempferol 3-O-glucoside	Flavonoid	238000	177000	183000	151000	219000	197000	153000	156000	127000	255000	228000	177000	221000
pmf0430	449.2	287.1	3.93	448.2	[M+H]+	C03951	Luteolin 7-O-glucoside (Cynaroside)	Flavone	266000	223000	215000	206000	271000	233000	230000	220000	178000	309000	289000	216000	245000
pmf0431	451.44	153	3.85	450.44	[M+H]+	-	Eriodictyol-7-O-glucoside	Flavonoid	971000	952000	956000	833000	1360000	1220000	1230000	785000	743000	1490000	1260000	750000	1370000
pmf0432	455.1	97	3.1	456.1	[M-H]-	-	Riboflavin-5'-monophosphate	Vitamin derivative	627000	644000	642000	618000	528000	573000	534000	597000	524000	481000	952000	873000	1050000
pmf0433	460.4	119	7.77	442.4	[M+NH4]+	-	Rhodomyrtone	Others	4500000	3860000	4670000	4460000	3440000	2590000	3220000	4580000	4480000	3730000	3300000	3220000	3050000
pmf0434	465.1	302.7	3.69	464.1	[M+H]+	-	Quercetin-O-glucoside	Flavonoid	5200000	3550000	3450000	3180000	5190000	4560000	4080000	3240000	2470000	5270000	4960000	3920000	4350000
pmf0435	465	285	3.51	466	[M-H]-	-	Taxifolin O-glucoside	Flavonoid	7770	7740	7080	7020	13100	10900	10500	9	4320	9	6430	9	9
pmf0436	473	207	3.6	472	[M+H]+	-	N', N''-p-hydroxybenxoyl,sinapoylcadaverine	Polyamine	484000	482000	457000	408000	238000	257000	333000	523000	584000	869000	602000	459000	454000
pmf0437	474.2	327	2.27	473.2	[M+H]+	C00234	10-Formyl-THF	Others	13700000	12600000	12000000	12100000	10600000	10800000	9950000	11500000	11600000	12300000	11700000	11300000	11300000
pmf0438	477.447	315	3.92	476.447	[M+H]+	-	Irisolidone 7-O-beta-d-glucoside	Flavonoid	13900000	13000000	13200000	12100000	7400000	8750000	9170000	2040000	2190000	3190000	8170000	7950000	8390000
pmf0439	477.1	315.2	3.91	476.1	[M+H]+	-	3,7-Dimethoxykaempferol-C-glucoside	Flavonoid	18800000	13800000	13600000	11200000	8430000	9810000	9430000	1920000	2090000	4170000	9160000	8650000	8790000
pmf0440	479.118	317.1	3.39	478.118	[M+H]+	-	Selgin 5-O-hexoside	Flavone	6100000	5520000	5510000	4950000	2420000	2490000	2380000	6400000	6910000	7900000	5430000	5180000	4330000
pmf0441	485	163	2.41	484	[M+H]+	-	N', N''-Feruloyl,caffeoylspermidine	Phenolamides	1200000	1120000	1230000	1070000	1550000	1510000	1370000	90600	9	9	9	9	9
pmf0442	492	121	1.88	491	[M+H]+	-	N', N'',N'''-Tri-p-hydroxybenxoylagmatine	Polyamine	127000	102000	121000	83000	86900	114000	105000	71200	60400	65700	32900	18100	26200
pmf0443	493.1	331.1	3.85	492.1	[M+H]+	-	Tricin 5-O-hexoside	Flavone	4020000	2870000	2780000	2340000	1620000	1960000	2030000	202000	193000	398000	323000	298000	364000
pmf0444	493.134	331.2	3.51	492.134	[M+H]+	-	Tricin 7-O-hexoside	Flavone	1830000	1620000	1700000	1530000	592000	829000	879000	9	9	9	9	9	9
pmf0445	498.261	177.2	2.85	497.261	[M+H]+	-	N', N''-Diferuloylspermidine	Phenolamides	17800000	17600000	16500000	16200000	2740000	2810000	2850000	6040000	5270000	5810000	62200000	64000000	56600000
pmf0446	503.2	161	0.81	504.2	[M-H]-	C06219	D-(+)-Cellotriose	Saccharides	37900	41800	36200	37000	42300	38800	40900	28600	29300	28600	31200	34000	34300
pmf0447	514.2	382.2	2.79	513.2	[M+H]+	-	tZROG	Others	1060000	972000	961000	957000	1060000	1160000	1070000	726000	717000	776000	664000	668000	600000
pmf0448	516.2	384.2	2.9	515.2	[M+H]+	-	DHZROG	Others	2350000	2270000	2220000	2140000	1900000	1820000	1720000	763000	1030000	1160000	2490000	2320000	3390000
pmf0450	520.3	184.2	8.23	519.3	[M+H]+	-	LPC(1-acyl 18:2)	Fatty acid	11800000	12500000	12100000	11900000	14800000	14500000	14400000	10400000	10900000	11000000	16800000	17000000	16800000
pmf0451	521	273	4.49	520	[M+H]+	-	Naringenin O-malonylhexoside	Flavanone	1190000	1090000	1030000	949000	1710000	1790000	1700000	1100000	1450000	1880000	2170000	1370000	1930000
pmf0452	522	131	2.91	521	[M+H]+	-	N', N'',N'''-Tri-p-cinnamoylagmatine	Polyamine	1570000	1810000	1690000	1510000	816000	788000	830000	2050000	2410000	2410000	3790000	2810000	3350000
pmf0453	531.1	368.9	3.27	530.1	[M+H]+	-	Phellodenol H O-hexoside	Polyphenol	2690000	2850000	2740000	2510000	2290000	2260000	2270000	3540000	3390000	3620000	911000	1030000	876000
pmf0454	535.108	287.056	4.33	534.108	[M+H]+	-	Luteolin O-malonylhexoside	Flavonoid	3540000	3350000	3060000	2950000	5480000	4940000	4740000	6270000	4740000	8400000	4310000	3890000	4690000
pmf0455	537	289	4.13	536	[M+H]+	-	Eriodictyol O-malonylhexoside	Flavanone	3960000	3710000	3680000	3280000	6260000	5830000	5240000	2530000	2570000	4430000	4700000	3310000	5300000
pmf0457	548.1	177.1	2.88	547.1	[M+H]+	-	N', N'', N'''-Di-p-hydroxybenxoyl, feruloylagmatine	Polyamine	147000	177000	180000	202000	299000	254000	292000	168000	199000	184000	9	9	9
pmf0458	551	303	4.58	550	[M+H]+	-	Quercetin O-malonylhexoside	Flavonoid	7940000	7120000	6880000	6350000	15600000	16200000	14900000	14000000	13400000	18000000	6950000	5720000	5830000
pmf0459	551.1	303	4.59	550.1	[M+H]+	-	Tricetin O-malonylhexoside	Flavone	8990000	8120000	7800000	7460000	18100000	18400000	17100000	16500000	15800000	20500000	8050000	6630000	6810000
pmf0460	563	490	3.96	562	[M+H]+	-	Tomatidine-O-rhamnoside	glycoalkaloid	23800000	21700000	18100000	17400000	7840000	9500000	9310000	4940000	6610000	10500000	21400000	24500000	19900000
pmf0462	566.2	548.9	3.91	565.2	[M+H]+	-	Viscumamide	Others	8580000	7680000	7740000	7240000	4290000	5640000	5150000	8670000	10700000	10300000	19600000	13600000	12200000
pmf0463	576.3	255.1	4.54	575.3	[M+H]+	-	Tomatidenol-O-hexoside	glycoalkaloid	22600000	21800000	20700000	20300000	5330000	6130000	6280000	4910000	3810000	4200000	26300000	24600000	23700000
pmf0464	578.3	255.1	4.35	577.3	[M+H]+	C10827	δ-tomatine	glycoalkaloid	797000	810000	770000	749000	446000	551000	548000	165000	136000	139000	653000	570000	601000
pmf0465	579	255.1	4.33	578	[M+H]+	-	Coumaroyl tomatidine	glycoalkaloid	5410000	5410000	5350000	5030000	2950000	3690000	3620000	1000000	873000	1000000	4970000	4600000	4570000
pmf0466	581.15	383.2	3.75	580.15	[M+H]+	-	C-pentosyl-luteolin O-hexoside	Flavonoid	3500000	3130000	2970000	2720000	4140000	4000000	3520000	3010000	2520000	3680000	4160000	3700000	3840000
pmf0467	595	255.1	3.7	594	[M+H]+	-	Tomatidine derivative	glycoalkaloid	2150000	1750000	1550000	1470000	1350000	1300000	1100000	757000	799000	1490000	1690000	1640000	1530000
pmf0468	595.3	449.1	3.93	594.3	[M+H]+	-	Kaempferol 3-O-glucoside-2'-O-rhamnoside	Flavonoid	2190000	2270000	2380000	2140000	2310000	2430000	2370000	2140000	1620000	2440000	2520000	2540000	2770000
pmf0469	611.16	302.94	3.71	610.153	[M-H]-	C04194	Rutin	Flavonoid	16700000	15600000	16900000	15100000	15700000	15900000	16200000	16700000	13400000	17800000	17500000	14700000	18100000
pmf0470	611.2	465.1	3.45	610.2	[M+H]+	-	C-hexosyl-tricetin O-pentoside	Flavonoid	540000	592000	587000	566000	376000	419000	369000	881000	718000	844000	480000	406000	438000
pmf0471	625.3	317	3.98	624.3	[M+H]+	-	Isorhamnetin rutinose or hexose-deoxyhexose	Flavonoid	8970000	9200000	8360000	7330000	9730000	10500000	10600000	11000000	8970000	13300000	8840000	9130000	9510000
pmf0472	625.3	317.1	3.98	625.3	protonated	-	Petunidin 3-O-rutinoside	Anthocyanin	8580000	9140000	8330000	6960000	9570000	10600000	10700000	11300000	8930000	13900000	8980000	9310000	9120000
pmf0473	627.57	303	2.83	626.57	[M+H]+	-	Quercetin-3,4'-O-di-beta-glucopyranoside	Flavonol	1950000	2740000	2720000	2770000	3230000	3470000	3400000	3620000	3090000	3010000	2580000	2210000	2580000
pmf0474	630	147	2.2	629	[M+H]+	-	N', N'', N'''-Di-p-coumaroyl, sinapoylagmatine	Polyamine	2670000	2510000	2390000	2370000	1220000	1520000	1490000	867000	617000	670000	9290000	9770000	9100000
pmf0475	653	273.1	3.65	652	[M+H]+	-	Acetyl hydroxy tomatidine-O-hexoside	glycoalkaloid	3490000	2770000	2900000	2560000	3270000	2560000	2700000	3010000	3170000	3910000	3040000	3080000	2830000
pmf0476	660	177	2.33	659	[M+H]+	-	N', N'',N'''-Triferuloylagmatine	Polyamine	7470000	7680000	7600000	7670000	1460000	1800000	1670000	4210000	3890000	3660000	32700000	33400000	33200000
pmf0477	661	177	2.31	660	[M+H]+	-	N', N'', N'''-Diferuloyl, caffeoylspermidine	Polyamine	9820000	10300000	9790000	9360000	2060000	2390000	2310000	5650000	5120000	4840000	38400000	39000000	37900000
pmf0478	664.109	136.062	1.29	663.109	[M+H]+	-	beta-Nicotinamide adenine dinucleotide	Others	7750000	6870000	7150000	5710000	14300000	13300000	13200000	7540000	7470000	7350000	5820000	4650000	7570000
pmf0479	690	207	2.39	689	[M+H]+	-	N', N'', N'''-Disinapoyl, p-coumaroylagmatine	Polyamine	736000	716000	691000	684000	249000	260000	263000	887000	482000	511000	463000	574000	525000
pmf0480	710.3	416.3	4.18	709.3	[M+H]+	-	Tomatidine-O-hexosyl-O-pentoside	glycoalkaloid	684000	554000	544000	514000	533000	515000	509000	396000	397000	584000	571000	415000	561000
pmf0481	743.177	303.05	3.43	742.177	[M+H]+	-	Quercetin-3-pentosylhexoside-7-deoxyhexoside	Flavonoid	9040000	7350000	8460000	8510000	6300000	7200000	7310000	11800000	9470000	11400000	7930000	6210000	6200000
pmf0482	757.219	595.2	3.01	756.219	[M+H]+	-	C-hexosyl-apigenin O-hexosyl-O-hexoside	Flavone C-glycosides	9190000	9320000	8940000	8670000	11900000	11200000	11100000	11700000	9890000	11900000	7890000	7100000	7960000
pmf0483	757.509	287.053	3	756.509	[M+H]+	-	Kaempferol-dihexoside-rhamnoside	Flavonoid	16000000	17400000	19100000	17000000	18500000	18500000	18400000	25000000	20900000	27300000	14800000	12300000	12800000
pmf0484	773	303	2.84	773	protonated	-	Delphinidin 3-sophoroside-5-rhamnoside	Anthocyanin	15000000	15100000	14500000	14500000	23600000	23500000	22200000	19500000	17000000	20300000	15600000	13400000	16300000
pmf0485	814.1	574.4	3.64	813.1	[M+H]+	-	Acetyl hydroxy tomatidine-di-O-hexoside	glycoalkaloid	40500000	35900000	36500000	32200000	39800000	39100000	37300000	33300000	33500000	45500000	41400000	39500000	39200000
pmf0486	822	207	2.45	821	[M+H]+	-	N', N'',N'''-Trisinapoylspermine	Polyamine	12300000	12200000	12100000	11600000	7960000	8630000	8450000	12200000	11300000	11100000	20400000	20300000	22200000
pmf0487	872.3	416.3	4.33	871.3	[M+H]+	-	β2-tomatidine	glycoalkaloid	3690000	3550000	3460000	3270000	3090000	3150000	3460000	1760000	1550000	1770000	3330000	2950000	3260000
pmf0488	903	286.8	4.36	902	[M+H]+	-	Kaempferol-ferulyglucosyl-xylosylrhamnoside	Flavonoid	2730000	2490000	2500000	2360000	1280000	1450000	1420000	4430000	3180000	4780000	7170000	5620000	8640000
pmf0489	905.1	302.7	2.69	904.1	[M+H]+	-	Quercetin O-dihexoside-rhamnosyl-xyloside	Flavonoid	3650000	3670000	3770000	3260000	7530000	6890000	7100000	4410000	3410000	3390000	2050000	2180000	2250000
pmf0490	919	177	4.15	919	protonated	-	Ferulylpelargonidin di-O-hexosyl-O-pentoside	Anthocyanin	6740000	6550000	6540000	5510000	2670000	3070000	3030000	11400000	9760000	13600000	14800000	14500000	15900000
pmf0491	1032.8	414.1	4.27	1031.8	[M+H]+	-	Dehydrotomatine isomer (25R)	glycoalkaloid	4140000	3820000	3570000	2980000	2110000	2350000	2300000	565000	518000	734000	2990000	2690000	2840000
pmf0492	1033	414.1	4.26	1032	[M+H]+	-	Dehydrotomatine	glycoalkaloid	6360000	5490000	5350000	4490000	3180000	3490000	3260000	956000	914000	1270000	4290000	4120000	4150000
pmf0493	1032.7	414.1	4.26	1031.7	[M+H]+	-	Dehydrofilotomatine	glycoalkaloid	15900000	15100000	14500000	13500000	7990000	9110000	8620000	2600000	2480000	3230000	12500000	11800000	12300000
pmf0495	1034.5	416.1	4.35	1033.5	[M+H]+	-	α-tomatine	glycoalkaloid	33300000	31400000	28400000	26400000	15500000	19900000	18600000	4890000	4450000	5540000	22600000	22100000	22900000
pmf0496	1034.6	416.2	4.34	1033.6	[M+H]+	-	Filotomatine	glycoalkaloid	43700000	39700000	37100000	35000000	20800000	25400000	25100000	6540000	5970000	6930000	29900000	30100000	29400000
pmf0497	1050.5	432	3.69	1049.5	[M+H]+	-	Neorickiioside A	glycoalkaloid	1670000	1550000	1340000	1310000	1110000	1230000	1090000	1380000	1450000	1610000	1720000	1490000	1460000
pmf0498	1050.5	432.1	4.12	1049.5	[M+H]+	-	Lycoperoside H	glycoalkaloid	1260000	1260000	1110000	942000	1200000	1150000	1120000	1140000	918000	1140000	1310000	1110000	1260000
pmf0499	1067	273	4.51	1066	[M+H]+	-	Caffeoyl hydroxy tomatidine-di-O-hexosyl-O-pentoside	glycoalkaloid	9270000	8410000	7960000	7260000	11400000	9700000	8470000	1720000	1190000	7150000	7350000	10800000	10900000
pmf0500	1092.66	1032.5	3.96	1091.66	[M+H]+	-	Lycoperoside B	glycoalkaloid	21700000	21000000	18000000	16700000	15800000	14700000	13500000	15700000	14200000	17200000	23000000	22800000	22200000
pmf0501	1092.56	1032.5	4.54	1091.56	[M+H]+	-	Lycoperoside C	glycoalkaloid	5060000	4430000	4230000	3960000	1530000	1680000	1660000	1040000	687000	890000	5490000	5100000	5230000
pmf0502	1092.56	1032.6	3.67	1091.56	[M+H]+	-	Lycoperoside A	glycoalkaloid	2370000	2280000	2020000	2110000	2450000	2240000	2240000	1760000	1930000	2160000	2080000	2230000	2110000
pmf0503	1094.54	1034.6	3.96	1093.54	[M+H]+	-	(Lycoperoside H) FA or (Hydroxy-α-Tomatine) FA III	glycoalkaloid	11900000	10600000	9920000	8890000	8350000	7820000	6970000	7930000	7290000	8900000	11800000	12100000	11500000
pmf0504	1094.64	1034.6	4.54	1093.64	[M+H]+	-	(Lycoperoside H) FA or (Hydroxy-α-Tomatine) FA I	glycoalkaloid	1950000	1890000	1620000	1470000	526000	649000	631000	371000	278000	314000	2260000	2060000	2270000
pmf0505	1108.7	443	3.88	1107.7	[M+H]+	-	Esculeoside A lacking O27 glucosyl residue	glycoalkaloid	4820000	4300000	4340000	3950000	3330000	3470000	3420000	1450000	1660000	2750000	5120000	5280000	4770000
pmf0506	1229	430.2	3.13	1228	[M+H]+	-	Caffeoyl hydroxy tomatidine-tri-O-hexosyl-O-pentoside	glycoalkaloid	4300000	4690000	4820000	4180000	4780000	4750000	4630000	4040000	3810000	4330000	3100000	3010000	3040000
pmf0512	271.06	215.2	4.83	306.029	[M-Cl]+	-	Pelargonin chloride	Anthocyanins	618000	587000	569000	544000	577000	572000	592000	410000	196000	290000	314000	348000	401000
pmf0515	177.3	160	1.61	176.095	[M+H]+	C00780	serotonin	Tryptamine derivatives	14500000	13600000	13600000	11800000	9670000	9570000	9450000	15100000	15800000	14600000	13700000	12300000	12800000
pmf0516	219.11	160	3.25	218.106	[M+H]+	C00978	N-acetylserotonin	Tryptamine derivatives	3420000	3650000	3650000	3250000	807000	910000	1060000	2110000	2370000	2280000	3210000	3390000	2940000
pmf0518	193.1	133	4.21	192.042	[M+H]+	C01752	Scopoletin (7-Hydroxy-5-methoxycoumarin)	Coumarins	879000	841000	794000	800000	490000	543000	455000	573000	694000	733000	1250000	1300000	1220000
pmf0519	177	145	5.47	178.18	[M-H]-	-	trans-4-Hydroxycinnamic Acid Methyl Ester	Hydroxycinnamoyl derivatives	64000	75900	75200	74300	52200	58100	52300	12100	14600	14600	75500	75000	66900
